# Supplementary material for: Repeatability and reproducibility assessment in a large-scale population-based microbiota study: case study on human milk microbiota
Source: Microbiome. 2021 Feb 10;9:41. doi: 10.1186/s40168-020-00998-4 (PMC7877029; doi:10.1186/s40168-020-00998-4)
Supplement: Supplementary file 3 — Additional file 2: Table S2. List of identified contaminant taxa. [file 40168_2020_998_MOESM3_ESM.xlsx]

## Sheet: Table_S3
ASVID	Decontam_contams	DataStruc_contams	Batch_compare	Kingdom	Phylum	Class	Order	Family	Genus	Species	Rep_seq
00071cf3009b70080e2437801020a902	FALSE	FALSE	NA	k__Bacteria	p__Proteobacteria	c__Gammaproteobacteria	o__Pseudomonadales	f__Pseudomonadaceae	g__Pseudomonas	s__Unclass.Pseudomonas	GCAAGCATTAATCGGAATTACTGGGCGTAAAGCGCGCGTAGGTGGTTTGTTAAGTTGGATGTGAAAGCCCCGGGCTCAACCTGGGAACTGCATCCAAAACTGGCAAGCTAGAGTACGGTAGAGGGTGGTGGAATTTCCTGTGTAGCGGTGAAATGCGTAGATATAGGAAGGAACACCAGTGGCGAAGGCGACCACCTGGACTGATACTGACACTGAGGTGCGAAAGCGTGGGG
000939ee17dcb002379989f812165f19	FALSE	FALSE	NA	k__Bacteria	p__Firmicutes	c__Clostridia	o__Clostridiales	f__Ruminococcaceae	g__Oscillospira	s__	GCAAGCGTTGTCCGGATTTACTGGGTGTAAAGGGCGTGCAGCCGGAGAGACAAGTCAGATGTGAAATCCACGGGCTCAACTCGTGAACTGCATTTGAAACTGTTTCCCTTGAGTGTCGGAGAGGTAATCGGAATTCCTTGTGTAGCGGTGAAATGCGTAGATATAAGGAAGAACACCAGTGGCGAAGGCGGATTACTGGACGATAACTGACGGTGAGGCGCGAAAGCGTGGGG
000986f1819d032a869299e751380420	FALSE	FALSE	NA	k__Bacteria	p__Unclass.Bacteria	c__Unclass.Bacteria	o__Unclass.Bacteria	f__Unclass.Bacteria	g__Unclass.Bacteria	s__Unclass.Bacteria	TATGGTAATTGTGTGCCAGCCGCCGCGGTAACACGATTAACCCAAGTCAATAGAAGCCGGCGTAAAGAGTGTTTTAGATCACCCCCTCCCCAATAAAGCTAAAACTCACCTGAGTTGTAAAAAACTCCAGTTGACACAAAATAGACTACGAAAGTGGCTTTAACATATCTGAACACACAATAGCTAAGACCCAAACTGGGATTAGAAACCCGGGTAGTCCGGCTGACTGACTTGTGTGTGACTTATCTCGTATGCCGTCTTCTGCTTGAAA
000bc04f39ff3bcce33c048b804c8f4e	FALSE	FALSE	NA	k__Bacteria	p__Proteobacteria	c__Betaproteobacteria	o__Burkholderiales	f__Comamonadaceae	g__Unclass.Comamonadaceae	s__Unclass.Comamonadaceae	GCAAGCGTTAATCGGAATTACTGGGCGTAAAGCGTGCGCAGGCGGTTATGTAAGACAGATGTGAAATCCCCGGGCTCAACCTGGGAACTGCATTTGTGACTGCATAGCTGGAGTACGGCAGAGGGGGATGGAATTCCGCGTGTAGCAGTGAAATGCGTAGATATGCGGAGGAACACCGATGGCGAAGGCAATCCCCTGGGCCTGTACTGACGCTCATGCACGAAAGCGTGGGG
000ed3266207ecd36dc64eee6ef15de6	FALSE	Removed before data structure assessment	Removed before data structure assessment	k__Bacteria	p__Cyanobacteria	c__Chloroplast	o__Unclass.Chloroplast	f__Unclass.Chloroplast	g__Unclass.Chloroplast	s__Unclass.Chloroplast	GCAAGCGTTATCCGGAATGATTGGGCGTAAAGCGTCTGTAGGTGGATTGTAAAGTCCTCTGTTAAAGATCGGGGCTTAACCCAGTTCAAGCAGTGGAAACTTATAATCTAGAGTACGGTAGGGGCAGAGGGAATTCCCGGTGTAGCGGTGAAATGCGTAGATATCGGGAAGAACACCGACAGCGAAAGCACTCTGCTGGGCCGAAACTGACACTAAGAGACGAAAGCTAGGGG
000f5c6a7a8a8dce95bdd9821d174e7d	FALSE	Removed before data structure assessment	Removed before data structure assessment	k__Bacteria	p__Bacteroidetes	c__Bacteroidia	o__Bacteroidales	f__Bacteroidaceae	g__Bacteroides	s__	CCGAGCGTTATCTGGATTTATTGGGTTTAAAGGGAGCGTAGGCGGACTATTAAGTCAGCTGTGAAAGTTTGCGGCTCAACCGTAAAATTGCAGTTGATACTGGTCGTCTTGAGTGCAGTAGAGGTAGGCGGAATTCGTGGTGTAGCGGTGAAATGCTTAGATATCACGAAGAACTCCGATTGCGAAGGCAGCTTACTGGACTGTAACTGACGCTGATGCTCGAAAGTGTGGGT
00156aa840c083acb75463c8b187ae7c	FALSE	FALSE	NA	k__Bacteria	p__Actinobacteria	c__Actinobacteria	o__Actinomycetales	f__Pseudonocardiaceae	g__Pseudonocardia	s__	GCGAGCGTTGTCCGGAATTATTGGGCGTAAAGAGCTCGTAGGCGGTGTGTCGCGTCGGCCGTGAAAACCTGCAGCTCAACTGTGGGCTTGCGGTCGATACGGGCATCACTGGAGTTCGGCAGGGGAGACTGGAATTCCTGGTGTAGCGGTGAAATGCGCAGATATCAGGAGGAACACCGGTGGCGAAGGCGGGTCTCTGGGCCGATACTGACGCTGAGGAGCGAAAGCGTGGGG
0019c74f325d88822d1345ac35e6f380	FALSE	TRUE	Batch1_contam	k__Bacteria	p__Proteobacteria	c__Betaproteobacteria	o__Burkholderiales	f__Comamonadaceae	g__Rubrivivax	s__	GCGAGCGTTAATCGGAATTACTGGGCGTAAAGCGTGCGCAGGCGGTCTTGTAAGACAGGTGTGAAATCCCCGGGCTTAACCTGGGAACTGCACTTGTGACTGCAAGGCTGGAGTACGGCAGAGGGGGATGGAATTCCGCGTGTAGCAGTGAAATGCGTAGATATGCGGAGGAACACCGATGGCGAAGGCAATCCCCTGGGCCTGTACTGACGCTCATGCACGAAAGCGTGGGG
001ad7f420e703e3e2ceccac54dfae13	FALSE	Removed before data structure assessment	Removed before data structure assessment	k__Bacteria	p__Firmicutes	c__Clostridia	o__Clostridiales	f__Lachnospiraceae	g__Unclass.Lachnospiraceae	s__Unclass.Lachnospiraceae	GCAAGCGTTATCCGGATTTACTGGGTGTAAAGGGAGCGCGGGCGGTCTGGCAAGTCTGATGTGAAAATCCGGGGCTCAACTCCGGAACTGCATTGGAAACTGTCAGACTAGAGTGTCGGAGAGGTAAGTGGAATTCCTAGTGTAGCGGTGAAATGCGTAGATATTAGGAGGAACACCAGTGGCGAAGGCGGCTTACTGGACGATAACTGACGCTGAGGCTCGAAAGCGTGGGG
001d67dde23da66b71ba3ab72b1a8d6d	FALSE	FALSE	NA	k__Bacteria	p__Actinobacteria	c__Actinobacteria	o__Actinomycetales	f__Nocardioidaceae	g__Unclass.Nocardioidaceae	s__Unclass.Nocardioidaceae	CCGAGCGTTGTCCGGAATTATTGGGCGTAAAGGGCTCGTAGGCGGTTTGTCGCGTCGGGAGTGAAAACACCGGGCTTAACTCGGTGCTTGCTTTCGATACGGGCAGACTGGAGGTATGCAGGGGAGAACGGAATTCCTGGTGTAGCGGTGAAATGCGCAGATATCAGGAGGAACACCGGTGGCGAAGGCGGTTCTCTGGGCATTACCTGACGCTGAGGAGCGAAAGTGTGGGG
00207095ee3cc6c9361f46b1f7084543	FALSE	Removed before data structure assessment	Removed before data structure assessment	k__Bacteria	p__Acidobacteria	c__Acidobacteria-6	o__iii1-15	f__RB40	g__	s__	GCAAGCGTTGTTCGGAATTACTGGGCGTAAAGGGTTCGTAGGTGGCCAACTAAGTCAGACGTGAAATCCCTCAGCTTAACTGGGGAACTGCGTCTGAGACTGGATGGCTTGAGTGCAGGAGAGGAACGCGGAATTCCAGGTGTAGCGGTGAAATGCGTAGATATCTGGAGGAACACCGGTGGCGAAGGCGGCGTTCTGGACTGCAACTGACACTGATGAACGAAAGCCAGGGG
00218370593f47d711d311e62b2f3533	FALSE	TRUE	Batch1_contam	k__Bacteria	p__Proteobacteria	c__Alphaproteobacteria	o__Caulobacterales	f__Caulobacteraceae	g__Caulobacter	s__	GCTAGCGTTGCTCGGAATTACTGGGCGTAAAGGGAGCGTAGGCGGACTGTTAAGTTAGAGGTGAAAGCCCAGGGCTCAACCTTGGAATTGCCTTTGATACTGGCAGTCTTGAGTACGGAAGAGGTATGTGGAACTCCGAGTGTAGAGGTGAAATTCGTAGATATTCGGAAGAACACCAGTGGCGAAGGCGACATACTGGTCCGTTACTGACGCTGAGGCTCGAAAGCGTGGGG
0021dc491ef667ca4b80729c00cf103e	FALSE	FALSE	NA	k__Bacteria	p__Planctomycetes	c__Planctomycetia	o__Gemmatales	f__Isosphaeraceae	g__	s__	GCGAACGTTATTCGGAATCACTGGGCTTAAAGCGCGTGTAGGCGGGCCGGCACGTCGAGAGCTGAAAGCCCCCGGCTCAACCGGGGAAGGGGCCTCGATACGACCGGCCTGGAGGGGGGTAGGGGGAGCCGGAACTCACGGTGGAGCGGTGAAATGCGTTGAGATCGTGAGGAACGCCCGTGGCGAAAGCGGGCTCCTGGACCCCACCTGACGCTGAGACGCGAAAGCCAGGGG
002a5fa696d3da8791160b7feb004fd8	FALSE	FALSE	NA	k__Bacteria	p__Proteobacteria	c__Alphaproteobacteria	o__Rhodospirillales	f__Acetobacteraceae	g__	s__	GCTAGCGTTGCTCGGAATGACTGGGCGTAAAGGGCGCGTAGGCGGATCGGTCAGTCGGGCGTGAAATTCCTGGGCTTAACCTGGGGGCTGCGTTCGAGACGGCGGGTCTAGAGTTTGGAAGAGGGTCGTGGAATTCCCAGTGTAGAGGTGAAATTCGTAGATATTGGGAAGAACACCGGTGGCGAAGGCGGCGACCTGGTCCTGGACTGACGCTGAGGCGCGAAAGCGTGGGG
0036a4d6148d2174b166e022ee0cbf21	FALSE	FALSE	NA	k__Bacteria	p__Planctomycetes	c__Planctomycetia	o__Pirellulales	f__Pirellulaceae	g__	s__	CCGAACGTTATTCGGAATCACTGGGCTTAAAGAGTGCGTAGGCGGCTTATCAGGCGGGGTGTGAAATCCCTCGGCCCAACCGAGGAATTGCGCTCCGAACCGATAGGCTTGAGGAGGATAGAGGTAAGCGGAACAGATGGTGGAGCGGTGAAATGCGTTGATATCATCTGGAACACCTGTGGCGAAAGCGGCTTACTGGGTCCTTTCTGACGCTGAGGCACGAAAGCCAGGGT
00379aa4b61dd886098418f9c80ade97	FALSE	FALSE	NA	k__Bacteria	p__Proteobacteria	c__Alphaproteobacteria	o__Sphingomonadales	f__Sphingomonadaceae	g__Sphingomonas	s__	GCTAGCGTTGTTCGGAATTACTGGGCGTAAAGCGCACGTAGGCGGCTTTGTAAGTTAGGGGTGAAAGCCTGGAGCTCAACTCCAGAATTGCCTTTAAGACTGCATCGCTTGAATCCAGGAGAGGTGAGTGGAATTCCGAGTGTAGAGGTGAAATTCGTAGATATTCGGAAGAACACCAGTGGCGAAGGCGGCTCACTGGACTGGTATTGACGCTGAGGTGCGAAAGCGTGGGG
003880b570e50bfce55beb13393bf8d3	FALSE	Removed before data structure assessment	Removed before data structure assessment	Unassigned	Unassigned	Unassigned	Unassigned	Unassigned	Unassigned	Unassigned	TATGGTAATTGTGTGCCAGCAGCCGCGGTAACACGATTAACCCAAGTCAATAGAAGCCGGCGTAAAGAGTGTTTTAGATCACCCCCTCCCCAATAAAGCTAAAACTCACCTGAGTTGTAAAAAACTCCAGTTGACACAAAATAGACTACGAAAGTGGCTTTAACATATCTGAACACACAATAGCTAAGACCCAAACTGGGATTAGAAACCCGAGTAGTCCGGCTGACTGACTAGCGATGCCTTAATCTCGTATGCCGTCTTCTGCTTGAAA
0044db974c5cff1da7150a35bf31a623	FALSE	FALSE	NA	k__Bacteria	p__Proteobacteria	c__Alphaproteobacteria	o__Rhodospirillales	f__	g__	s__	GCTAGCGTTGTTCGGATTTACTGGGCGTAAAGGGCGCGTAGGCGGCCTGGTCAGTCGGGTGTGAAAGCCCGGGGCTCAACCCCGGAACGGCACCCGAGACGGCCAGGCTGGAGACCGGGAGAGGAGGGTGGAATAGCCAGTGTAGAGGTGAAATTCGTAGATATTGGCTGGAACACCGGTGGCGAAAGCGGCTCTCTGACCCGGTTCTGACGCTGAGGCGCGAAAGCGTGGGG
004c6522f1bdf77b01b40591b754580e	FALSE	FALSE	NA	k__Bacteria	p__Bacteroidetes	c__Flavobacteriia	o__Flavobacteriales	f__Flavobacteriaceae	g__Flavobacterium	s__	CCAAGCGTTATCCGGAATCATTGGGTTTAAAGGGTCCGTAGGCGGGCTTGTAAGTCAGTGGTGAAATCTCCCGGCTCAACCGGGAAATTGCCATTGATACTGCTGGTCTTGAATTATTGGGAAGTAACTAGAATATGTAGTGTAGCGGTGAAATGCTTAGAGATTACATGGAATACCGATTGCGAAGGCAGGTTACTACCAATGGATTGACGCTGATGGACGAAAGCGTGGGT
004db2c51dcc88ed51b742cf2dcb6d9a	FALSE	FALSE	NA	k__Bacteria	p__Proteobacteria	c__Alphaproteobacteria	o__Rhodobacterales	f__Rhodobacteraceae	g__Rubellimicrobium	s__	GCTAGCGTTGTTCGGAATGACTGGGCGTAAAGCGCGCGTAGGCGGATCGGATAGTTGGGGGTGAAAGCCCAGGGCTCAACCCTGGAATGGCCTTCAAAACTCCCGATCTAGAGTTCGAGAGAGGTGAGTGGAATTCCGAGTGTAGAGGTGAAATTCGTAGATATTCGGAGGAACACCAGTGGCGAAGGCGGCTCACTGGCTCGACACTGACGCTGAGGTGCGAAAGCGTGGGG
0051389453792ca638e23757c2727be0	FALSE	Removed before data structure assessment	Removed before data structure assessment	k__Bacteria	p__Verrucomicrobia	c__Unclass.Verrucomicrobia	o__Unclass.Verrucomicrobia	f__R4-41B	g__	s__	CCGAGCGTTGTTCGGATTTACTGGGCGTAAAGGGTGCGTAGGCGGTGGGGTAAGTTTGAGGTGAAAGCTCCGGGCTCAACCCGGAAAATGCCTTGAAAACTATCCGGCTAGAGGGTTGGAGGGGAGACTGGAATTCTCGGTGTAGCAGTGAAATGCGTAGATCTCGAGAGGAACACCAGTGGCGAAGGCGGGTCTCTGGACAACACCTGACGCTGAGGCACGAAAGCCAGGGG
0051abe6c478e8b0a6f413c60a0b1cbc	FALSE	FALSE	NA	k__Bacteria	p__Firmicutes	c__Clostridia	o__Clostridiales	f__	g__	s__	GCAAGCGTTATCCGGATTTACTGGGTGTAAAGGGTGCGTAGGCGGCGCGCCAAGTCAGATGTGAAATGCCGGGGCTTAACCCCGGAGCTGCATTTGAAACTGGCGTGCTGGAGTTCAGGAGGGGCAGGCGGAATTCCTGGTGTAGCGGTGAAATGCGTAGATATCAGGAGGAACACCGGTGGCGAAGGCGGCCTGCTGGACTGACACTGACGCTGAGGCACGAAAGCGTGGGG
00532723ba2db3e84ff245c21361d37c	FALSE	FALSE	NA	k__Bacteria	p__Proteobacteria	c__Alphaproteobacteria	o__Caulobacterales	f__Caulobacteraceae	g__Brevundimonas	s__Unclass.Brevundimonas	GCTAGCGTTGCTCGGAATTACTGGGCGTAAAGGGAGCGTAGGCGGACATTTAAGTCAGGGGTGAAATCCCGGGGCTCAACCTCGGAATTGCCTTTGATACTGGATGTCTTGAGTATGAGAGAGGTGTGTGGAACTCCGAGTGTAGAGGTGAAATTCGTAGATATTCGGAAGAACACCAGTGGCGAAGGCGACGCACTGGCTCATTACTGACGCTGAGGCTCGAAAGCGTGGGG
0059f78b379343f4d29a2e6ce36bfb5f	FALSE	Removed before data structure assessment	Removed before data structure assessment	k__Bacteria	p__Bacteroidetes	c__Bacteroidia	o__Bacteroidales	f__Bacteroidaceae	g__Bacteroides	s__	CCGAGCGTTATCCGGATTTATTGGGCTTAAAGGGAGCGTAGGTGGACATGTAAGTCAGTTGTGAAAGTTTGCGGCTCAACCGTAAAATTGCAGTTGATACTGCGTGTCTTGAGTACAGTAGAGGTGGGCGGAATTCGTGGTGTAGCGGTGAAATGCTTAGATATCACGAAGAACTCCGATTGCGAAGGCAGCTTACTGGACTGTAACTGACGCTGATGCTCGAAAGTGTGGGT
005c756e1e9e30a785376e795e2b86ef	FALSE	FALSE	NA	k__Bacteria	p__Firmicutes	c__Clostridia	o__Clostridiales	f__Ruminococcaceae	g__Oscillospira	s__	GCAAGCGTTATCCGGATTTACTGGGTGTAAAGGGCGCGTAGCCGGGGATGCAAGTCAGATGTGAAAACTATAGGCTTAACCTGTAGCCTGCATTTGAAACTGTATTTCTTGAGTACTGGAGAGGTTGACGGAATTCCGTGTGTAGCGGTGAAATGCGTAGATATACGGAAGAACACCAGTGGCGAAGGCGGTCAACTGGACAGCAACTGACGGTGAGGCGCGAAAGCGTGGGG
006403cd30fdf608f17a94cdaa64b7aa	FALSE	FALSE	NA	k__Bacteria	p__Proteobacteria	c__Alphaproteobacteria	o__Rhodospirillales	f__Acetobacteraceae	g__Roseomonas	s__lacus	GCTAGCGTTACTCGGAATTACTGGGCGTAAAGGGCGCGTAGGCGGCTTGGCCAGTCAGGCGTGAAATTCCTGGGCTTAACCTGGGGACTGCGCTTGATACTGCCAGGCTTGAGGCCGAGAGAGGGTGGTGGAATTCCCAGTGTAGAGGTGAAATTCGTAGATATTGGGAAGAACACCGGTGGCGAAGGCGACCACCTGGCTCGGTACTGACGCTGAGGCGCGACAGCGTGGGG
006753de8cbcd81d978343d5b5c08ba9	FALSE	FALSE	NA	k__Bacteria	p__Firmicutes	c__Clostridia	o__Clostridiales	f__	g__	s__	GCAAGCGTTGTCCGGAATGATTGGGCGTAAAGGGCGCGTAGGCGGCCTATTAAGTCTGGAGTGAAAGTCCTGCTTTCAAGGTGGGAATTGCTTTGGATACTGGTAGGCTTGAGTGCAGGAGAGGTAAGTGGAATTCCCAGTGTAGCGGTGAAATGCGTAGAGATTGGGAGGAACACCAGTGGCGAAGGCGACTTACTGGACTGTAACTGACGCTGAGGCGCGAAAGTGTGGGG
006c2b0fefe80fab25238a19eac374e7	FALSE	FALSE	NA	k__Bacteria	p__Chloroflexi	c__Ktedonobacteria	o__B12-WMSP1	f__	g__	s__	GCGAGCGTTGTCCGGAATTACTGGGCGTAAAGAGCGCGTAGGTGGCGCGATACGACCGGTGTGAAATCCTCCGGCTCAACTGGAGGGGGTCACTGGTAACGGTCGTGCTTATGAGTGCAGGAGAGGGACGTGGAACTCCGGGAGTAGCGGTGAAATGCGTAGAGACCCGGAGGAACACCAGTGGCGAAGGCGGCGTCCTGGCCTGCGACTGACGCTGTGGCGCGAAAGCTAGGGG
0074106b883602aedca647342597a9d2	FALSE	TRUE	Batch1_contam	k__Bacteria	p__Bacteroidetes	c__Flavobacteriia	o__Flavobacteriales	f__Unclass.Flavobacteriales	g__Riemerella	s__	GCAAGCGTTATCCGGATTTATTGGGTTTAAAGGGTCCGTAGGCGGGTTCGTAAGTCAGTGGTGAAATCCTACAGCTTAACTGTAGAACTGCCATTGATACTGCGAGTCTTGAGTGTAGTTGAGGTAGCTGGAATGAGTAGTGTAGCGGTGAAATGCATAGATATTACTCAGAACACCAATTGCGAAGGCAGGTTACCAAGTTACAACTGACGCTGATGGACGAAAGCGTGGGG
00786bce2aa572189ce92e8b6029d46b	FALSE	FALSE	NA	k__Bacteria	p__Acidobacteria	c__Acidobacteria-6	o__iii1-15	f__RB40	g__	s__	GCAAGCGTTGTTCGGAATTACTGGGCGTAAAGGGTTCGTAGGTGGTCAACTAAGTCATACGTGAAATCCCTCAGCTTAACTGGGGAACTGCGTCTGATACTGGTTGACTTGAGTGCAGGAGAGGAACGCGGAATTCCAGGTGTAGCGGTGAAATGCGTAGATATCTGGAGGAACACCGGTGGCGAAGGCGGCGTTCTGGACTGTAACTGACACTGAGGAACGAAAGCCAGGGG
007dcb0331cfbaacfaed66515f71e213	FALSE	FALSE	NA	k__Bacteria	p__Proteobacteria	c__Gammaproteobacteria	o__Xanthomonadales	f__Sinobacteraceae	g__	s__	GCGAGCGTTAATCGGAATTACTGGGCGTAAAGCGTGCGTAGACGGCTATCTAAGTCGGGTGTGAAAGCCCCGGGCTCAACCTGGGAATTGCATTCGAGACTGAATAGCTAGGGTACGGTAGAGGGAAGCGGAATTTCCGGTGTAGCGGTGAAATGCGTAGATATCGGAAGGAACATCAGTGGCGAAAGCGGCTTCCTGGACCAGTACCGACGTTCAGGCACGAAAGCGTGGGG
007def3ce2f5c06bfc8a11059f095766	FALSE	FALSE	NA	k__Bacteria	p__Acidobacteria	c__Acidobacteriia	o__Acidobacteriales	f__Acidobacteriaceae	g__Terriglobus	s__	GCAAGCGTTGTTCGGAATTATTGGGCGTAAAGGGCGCGTAGGCGGTTTGGCAAGTTTGGTGTGAAATCTTCGGGCTCAACTCGAAGTCTGCACCGAAAACTGCCGGGCTTGAGTATGGGAGAGGTGAGTGGAATTTCCGGTGTAGCGGTGAAATGCGTAGATATCGGAAGGAACACCTGTGGCGAAAGCGGCTCACTGGACCATTACTGACGCTGAGGCGCGAAAGCTAGGGG
0086ef963e380b326352f0c289429831	FALSE	FALSE	NA	k__Bacteria	p__Firmicutes	c__Bacilli	o__Bacillales	f__Staphylococcaceae	g__Staphylococcus	s__Unclass.Staphylococcus	GCAAGCGTTATCCGGAATTATTGGGCGTAAAGCGCGCGTAGGCGGTTTTTTAAGTCTGATGTGAAAGCCCACGGCTCAACCGTGGAGGGTCATTGGAAACTGGAAAACTTGAGTGCAGAAGAGGAAAGTGGAATTCCATGTGTAGCGGTGAAATGCGCAGAGATATGGAGGGACACCAGTGGCGAAGGCGACTTTCTGGTCTGTAACTGACGCTGATGTGCGAAAGCGTGGGG
0087eca808c5209a15216c7d4efdbb85	FALSE	FALSE	NA	k__Bacteria	p__Proteobacteria	c__Alphaproteobacteria	o__Sphingomonadales	f__Sphingomonadaceae	g__Sphingomonas	s__	GCTAGCGTTGTTCGGAATTACTGGGCGTAAAGCGCACGTAGGCGGCTTTGTAAGTTAGAGGTGAAAGCCTGGAGCTCAACTCCAGAATTGCCTTTAAGACTGCATCGCTTGAATCCAGGAGAGGTGAGTGGAATTCCGAGTGTAGAGGTGAAATTCGTAGATATTCGGAAGAACACCAGTGGCGAAGGCGGCTCACTGGACTGGTATTGACGCTGAGGTGCGAAAGCGTGGGG
0088a14a1366582d38599f75c75de62b	FALSE	FALSE	NA	k__Bacteria	p__Proteobacteria	c__Gammaproteobacteria	o__Xanthomonadales	f__Sinobacteraceae	g__	s__	GCAAGCGTTAATCGGAATTACTGGGCGTAAAGCGTGCGTAGTCGGCTTTTTAAGTCGGGTGTGAAATCCCCGGGCTCAACCTGGGAATTGCATTCGATACTGGATCGCTAGAGTTCGGCAGAGGGAAGTGGAATTTCCGGTGTAGCGGTGAAATGCGTAGATATCGGAAGGAACATCAGTGGCGAAAGCGACTTCCTGGACCAGAACTGACGATCAGGCACGAAAGCGTGGGG
008dea7dbeb96e954cc27822cb3a3a35	FALSE	FALSE	NA	k__Bacteria	p__Firmicutes	c__Clostridia	o__Clostridiales	f__Lachnospiraceae	g__	s__	GCAAGCGTTATCCGGATTTACTGGGTGTAAAGGGAGCGTAGACGGCGAAGCAAGTCTGGTGTGAAAACCCGGGGCTCAACCCCGGGCCTGCATTGGAAACTGTTTTGCTCGAGTGCCGGAGAGGTAAGCGGAATTCCTAGTGTAGCGGTGAAATGCGTAGATATTAGGAGGAACACCAGTGGCGAAGGCGGCTTACTGGACGGTAACTGACGTTGAGGCTCGAAAGCGTGGGG
008ff37e0771548e569474ea964cb9dc	FALSE	TRUE	Batch1_contam	k__Bacteria	p__Proteobacteria	c__Alphaproteobacteria	o__Rhizobiales	f__Methylobacteriaceae	g__	s__	GCTAGCGTTGCTCGGAATCACTGGGCGTAAAGGGCGCGTAGGCGGCCTTGTAAGTTGGGGGTGAAAGCCCGTGGCTCAACCACGGAATTGCCTTCGATACTGCTTGGCTTGAGACCGGAAGAGGTGAGTGGAACTGCGAGTGTAGAGGTGAAATTCGTAGATATTCGCAAGAACACCAGTGGCGAAGGCGGCTCACTGGTCCGGATCTGACGCTGAGGCGCGAAAGCGTGGGG
0091123d724c3b58bd09d6a94fb283b3	FALSE	FALSE	NA	k__Bacteria	p__Actinobacteria	c__Actinobacteria	o__Actinomycetales	f__Intrasporangiaceae	g__Knoellia	s__subterranea	GCGAGCGTTGTCCGGAATTATTGGGCGTAAAGAGCTTGTAGGCGGTTTGTCGCGTCTGCTGTGAAAATCCGGGGCTCAACCCCGGACTTGCAGTGGGTACGGGCAGACTAGAGTGTGGTAGGGGAGACTGGAATTCCTGGTGTAGCGGTGAAATGCGCAGATATCAGGAGGAACACCGATGGCGAAGGCAGGTCTCTGGGCCATTACTGACGCTGAGAAGCGAAAGCATGGGG
00943ecd0522b7ab4b159750b966be3b	FALSE	FALSE	NA	k__Bacteria	p__FBP	c__	o__	f__	g__	s__	GCAAGCGTTGTCCGGATTTACTGGGCGTAAAGCGTGCGCAGGCGGACTTTTAAGTAGAAAGTGAAAGGTTGGAGCTCAACTCTGACACTGCTTCCTATACTGGGAGTCTTGAATGCCGGAGAGGAAGAGGGAACGACACGTGTAGCGGTGAAATGCGTTGAGATGTGTCGGAACACCAATGGCGAAAGCACTCTTCTGGACGGAAATTGACGCTCATGCACGAAAGCTAAGGT
009735daf7965c5dae5b0ecbd596a145	FALSE	FALSE	NA	k__Bacteria	p__Firmicutes	c__Bacilli	o__Lactobacillales	f__Aerococcaceae	g__Facklamia	s__	GCAAGCGTTGTCCGGATTTATTGGGCGTAAAGGGAGCGCAGGTGGTGGTTTAAGTCTGATGTGAAAGCCCACGGCTCAACCGTGGAAGGTCATTGGAAACTGGATCACTTGAGTGCAGAAGAGGAAAGCGGAATTCCATGTGTAGCGGTGAAATGCGTAGATATATGGAGGAACACCAGTGGCGAAAGCGGCTTTCTGGTCTGACACTGACACTGAGGCTCGAAAGCGTGGGG
009bf21d0e318d1ab15d0a3517cd4ef6	FALSE	TRUE	Batch1_contam	k__Bacteria	p__Proteobacteria	c__Alphaproteobacteria	o__Rhodobacterales	f__Rhodobacteraceae	g__Rubellimicrobium	s__	GCTAGCGTTGTTCGGAATGACTGGGCGTAAAGCGCGCGTAGGCGGGCTGGAAAGTCAGGGGTGAAATCCCGGGGCTCAACCCTGGAATGGCCTTTGAAACTCCCAGCCTTGAGTTCGAGAGAGGTGAGTGGAATTCCGAGTGTAGAGGTGAAATTCGTAGATATTCGGAGGAACACCAGTGGCGAAGGCGGCTCACTGGCTCGACACTGACGCTGAGGTGCGAAAGCGTGGGG
00a0dd3dd0e495d8d1ac7826f9bdee10	FALSE	Removed before data structure assessment	Removed before data structure assessment	k__Bacteria	p__Firmicutes	c__Clostridia	o__Clostridiales	f__Lachnospiraceae	g__Unclass.Lachnospiraceae	s__Unclass.Lachnospiraceae	GCAAGCGTTATCCGGATTTACTGGGTGTAAAGGGAGCGTAGACGGCAGGGCAAGTCTGATGTGAAAGGTCGGGGCTCAACCCCGGGACTGCTTTTGAAACTGTGCAGCTAGAGTGCAGGAGAGGCAAGCGGAATTCCTAGTGTAGCGGTGAAATGCGTAGATATTAGGAGGAACACCAGTGGCGAAGGCGGCTTGCTGGACTGTAACTGACGTTGAGGCTCGAAAGCGTGGGG
00a409b8093dfa7e81f32b448a8ba0f1	FALSE	FALSE	NA	k__Bacteria	p__Proteobacteria	c__Alphaproteobacteria	o__Rhodobacterales	f__Rhodobacteraceae	g__Pseudorhodobacter	s__incheonensis	GCTAGCGTTATTCGGAATTACTGGGCGTAAAGCGCACGTAGGCGGATTGGAAAGTTAGAGGTGAAATCCCAGGGCTCAACCTTGGAACTGCCTTTAAAACTATCAGTCTAGAGATCGAGAGAGGTGAGTGGAATTCCGAGTGTAGAGGTGAAATTCGTAGATATTCGGAGGAACACCAGTGGCGAAGGCGGCTCACTGGCTCGATACTGACGCTGAGGTGCGAAAGCGTGGGG
00a45b80136a78e8f11628441b3ae16a	FALSE	FALSE	NA	k__Bacteria	p__Actinobacteria	c__Actinobacteria	o__Actinomycetales	f__Micromonosporaceae	g__Virgisporangium	s__ochraceum	GCGAGCGTTGTCCGGATTTATTGGGCGTAAAGAGCTCGTAGGCGGCTCGTCGCGTCGACCGTGAAAACCCACAGCTTAACTGTGGGCTTGCGGTTGATACGGGCGGGCTAGAGTTCGGTAGGGGAGACTGGAATTCCTGGTGTAGCGGTGAAATGCGCAGATATCAGGAGGAACACCGGTGGCGAAGGCGGGTCTCTGGGCCGATACTGACGCTGAGGAGCGAAAGCGTGGGG
00aa2d06faca5b2c9283c05d41f21438	FALSE	FALSE	NA	k__Bacteria	p__Firmicutes	c__Bacilli	o__Unclass.Bacilli	f__Unclass.Bacilli	g__Unclass.Bacilli	s__Unclass.Bacilli	GCAAGCGTTATCCGGATTTATTGGGCGTAAAGAGAGTGCAGGCGGTTTTCTAAGTCTGATGTGAAAGCCTTCGGCTTAACCGGAGAAGTGCATCAGAAACTGGATAACTTGAGTGCAGAAGAGGGTAGTGGAATTCCATGTGTAGCGGTGAAATGCGCAGAGATATGGAGGAACACCAGTGGCGAAGGCGACTTTCTGGTCTGTAACTGACGCTGATGTGCGAAAGCGTGGGG
00aec9aba02a7f1d88f3897250a9f5dd	FALSE	FALSE	NA	k__Bacteria	p__Proteobacteria	c__Deltaproteobacteria	o__Myxococcales	f__0319-6G20	g__	s__	GCAAGCGTTGTTCGGAATTACTGGGCGTAAAGCGTGCGTAGTCGGTATTGAGAGTCACGGGTGAAATCCCAGGGCTTAACCCTGGAACTGCCTGTGAGACCTCAGTACTAGAGTGTGAGAGGGGATAGTGGAATACCCAGTGTAGCGGTGAAATGCGTAGAGATTGGGTGGAACACCGGTGGCGAAGGCGGCTATCTGGCTCACAACTGACGATCAGGCACGAAAGCGTGGGG
00b78017f17f255b2c7c9632d8ffeba7	FALSE	FALSE	NA	k__Bacteria	p__Firmicutes	c__Bacilli	o__Bacillales	f__Paenibacillaceae	g__Saccharibacillus	s__kuerlensis	GCAAGCGTTGTCCGGAATTATTGGGCGTAAAGCGCGTGCAGGCGGCTTGTTAAGTCGGATGTTTAAGATCGGGGCTCAACCCCGATTCGCATCCGAAACTGGCAAGCTTGAGTGTAGGAGAGGAAAGTGGAATTCCACGTGTAGCGGTGAAATGCGTAGAGATGTGGAGGAACACCAGTGGCGAAGGCGACTTTCTGGCCTATAACTGACGCTGAGGCGCGAAAGCGTGGGG
00c27d2eb17c2f4d2a0204618c141b4f	FALSE	FALSE	NA	k__Bacteria	p__Acidobacteria	c__Sva0725	o__Sva0725	f__	g__	s__	GCAAGCGTTATTCGGAATTATTGGGCGTAAAGGGCGCGTAGGCGGCCTTGTAAGTCTTGGGTGAAATCCCTCAGCTCAACTGAGGAACTGCCTCGGAAACTGCAAGGCTTGAGGCCGGGAGAGGGTAGTGGAATTCCCAGTGTAGCGGTGAAATGCGTAGATATTGGGAGGAACACCGGTGGCGAAGGCGGCTACCTGGACCGGTTCTGACGCTGATGCGCGAAAGCGTGGGT
00c37dae250dba9f20d78d8a86fea1ca	FALSE	FALSE	NA	k__Bacteria	p__Firmicutes	c__Bacilli	o__Lactobacillales	f__Lactobacillaceae	g__Lactobacillus	s__	GCAAGCGTTGTCCGGATTTATTGGGCGTAAAGCGAGTACAGGCGGTTCAATAAGTCTGATGTGAAAGCCTTCGGCTCAACCGGAGAATTGCATCAGAAACTGTTGAACTTGAGTGCAGAAGAGGAGAGTGGAACTCCATGTGTAGCGGTGGAATGCGTAGATATATGGAAGAACACCAGTAGCGAAGGCGGCTCTCTGGTCTGCAACTGACGCTGAGGCTCGAAAGCATGGGT
00c3fa7c9070cf32ba575375d48ef520	FALSE	FALSE	NA	k__Bacteria	p__Firmicutes	c__Clostridia	o__Clostridiales	f__Veillonellaceae	g__Dialister	s__	GCAAGCGTTGTCCGGAATTATTGGGCGTAAAGAGCGCGTAGGCGGTATGATAAGTCTGTCTTAGAAGTGCGGGGCTTAACCCCGTGAGGGGACAGAGACTGTCATACTAGAGTCTCGGAGAGGAAAGCGGAATTCCTAGTGTAGCGGTGAAATGCGTAGAGATTAGGAAGAACACCGGTGGCGAAGGCGGCTTTCTGGACGAGCACTGACGCTGAGGCGCGAAAGCGTGGGG
00c66ffac74d39e753f5559f2c97295d	FALSE	FALSE	NA	k__Bacteria	p__Firmicutes	c__Clostridia	o__Clostridiales	f__Ruminococcaceae	g__Ruminococcus	s__	GCGAGCGTTGTCCGGATTTACTGGGTGTAAAGGGTGCGTAGGCGGCAATGCAAGTCAGATGTGAAATACATGGGCTTAACCGATGAACTGCATTTGAAACTGTGTTGCTTGAGTGAAGTAGAGGCAGGCGGAATTCCCTGTGTAGCGGTGAAATGCGTAGAGATAGGGAGGAACACCAGTGGCGAAGGCGGCCTGCTGGGCTTTAACTGACGCTGAAGCACGAAAGCATGGGT
00ca7dbb81cae2c1d4e672abef4400e4	FALSE	FALSE	NA	k__Bacteria	p__Proteobacteria	c__Alphaproteobacteria	o__Rhizobiales	f__Beijerinckiaceae	g__	s__	GCTAGCGTTGCTCGGAATCACTGGGCGTAAAGGGTGCGTAGGCGGACATTTAAGTCAGGGGTGAAAGCCTGAGGCTCAACCTCAGAATTGCCTTTGATACTGGGTGTCTCGAGACCGGTAGAGGTGAGTGGAACTGCGAGTGTAGAGGTGAAATTCGTAGATATTCGCAAGAACACCAGTGGCGAAGGCGGCTCACTGGACCGGATCTGACGCTGAGGCACGAAAGCGTGGGG
00cc6597ca4c4673296ead274af35623	FALSE	Removed before data structure assessment	Removed before data structure assessment	k__Bacteria	p__Proteobacteria	c__Alphaproteobacteria	o__Rickettsiales	f__mitochondria	g__Pythium	s__ultimum	GCGAGCATTATTCAAAATGATTAGGCGTAAAGAGTTTGTAGGTGGTTTGTTAAGTTGAAAAAGAAATTTTAAAGCTCAACTTTAAACATTTTTCAAAACTAATAAACTAGAGTATAAATAGAGGATAATAGAATTTCTATTGGAGGGATAAAATACTTTGAGAGTAGAAGGAATATCAAAAGCGAAGGCAATTATCTGGGTATATACTGACACTGAGAAACGAAAGCTTGGGG
00cfd008044edea010fa76e76fae5905	FALSE	FALSE	NA	k__Bacteria	p__Proteobacteria	c__Alphaproteobacteria	o__BD7-3	f__	g__	s__	GCGAGCGTTGTTCGGAATCACTGGGCGTAAAGGGTGCGCAGGCGGTCGTAAAAGTTAGAAGTGAAAGCCCAGGGCTTAACCTTGGAATTGCTTTTAAAACTATACGACTTGAGTATTGGAGAGGTTAGCGGAATTCCGAGTGTAGAGGTGAAATTCGCAGATATTCGGAGGAACACCAATGGCGTAGGCAGCTAACTGGACAATTACTGACGCTCATGCACGAAAGCGTGGGG
00d43a283bdfccf63ada24aa6435871a	FALSE	FALSE	NA	k__Bacteria	p__Bacteroidetes	c__Bacteroidia	o__Bacteroidales	f__BS11	g__	s__	GCGAGCGTTATCCGGATTTATTGGGTTTAAAGGGTGCGTAGGCGGGCCTTTAAGTCAGCGGTGAAAGTTCCCGGCTCAACCGGGTCAGTGCCGTTGATACTGAAGGTCTTGAATACGGTCAAGGCAGGCGGAATGTGATGTGTAGCGGTGAAATGCATAGATATGTCACAGAACTCCGATAGCGAAGGCAGCTTGCCGGGCCTGTATTGACGCTGAGGCACGAAAGCGTGGGG
00d68efedaba798c7bc1494be0ee2b75	FALSE	FALSE	NA	k__Bacteria	p__Bacteroidetes	c__Bacteroidia	o__Bacteroidales	f__Bacteroidaceae	g__Bacteroides	s__coprosuis	CCGAGCGTTATCCGGATTTATTGGGTTTAAAGGGTGCGTAGGCGGACTAGTAAGTCAGCTGTGAAAGTTAGTGGCTCAACCACTAAATTGCAGTTGAAACTGTTGGTCTTGAGTATACATGAGGTGAGCGGAATTTGTGGTGTAGCGGTGAAATGCATAGATATCACAAGGAACTCCAATTGCGAAGGCAGCTCACTGGGGTATAACTGACGCTGAGGCACGAAGGTGCGGGT
00d93ca65eae76c3cffc386151ab1a4b	FALSE	FALSE	NA	k__Bacteria	p__Proteobacteria	c__Betaproteobacteria	o__	f__	g__	s__	GCGAGCGTTAATCGGAATTACTGGGCGTAAAGCGTGCGCAGGCGGTTTCGTAAGCTGGAGGTGAAATCCCCGGGCTCAACCTGGGAATGGCCTTCAGGACTGCGAGGCTAGAGTGCGGCAGAGGGAGGTGGAATTCCACGTGTAGCAGTGAAATGCGTAGATATGTGGAGGAACACCGATGGCGAAGGCAGCCTCCTGGGCCAGCACTGACGCTCATGCACGAAAGCGTGGGG
00e05d1edbe65cedc4c8523f9f507a2f	FALSE	FALSE	NA	k__Bacteria	p__Proteobacteria	c__Gammaproteobacteria	o__Pseudomonadales	f__Moraxellaceae	g__Acinetobacter	s__	GCGAGCGTTAATCGGATTTACTGGGCGTAAAGCGTGCGTAGGCGGCTAATTGAGTCGGATGTGAAATCCCCGAGCTTAACTTGGGAATTGCATTCGATACTGGTTAGCTAGAGTGTGGGAGAGGATGGTAGAATTCCAGGTGTAGCGGTGAAATGCGTAGAGATCTGGAGGAATACCGATGGCGAAGGCAGCCATCTGGCCTAACACTGACGCTGAGGTACGAAAGCATGGAG
00e152a0655f7d0a5b331b2b357feef4	FALSE	FALSE	NA	k__Bacteria	p__Bacteroidetes	c__Sphingobacteriia	o__Sphingobacteriales	f__	g__	s__	CCAAGCGTTGTCCGGATTTATTGGGTTTAAAGGGTGCGTAGGCGGACTTTTAAGTCAGAGGTGAAAGCCGGTAGCTTAACTATCGAATTGCCTTTGAAACTGAAAGTCTTGAATTTTGTTGAGGTAGGCGGAATGTATCATGTAGCGGTGAAATGCATAGATATGATACAGAACACCGATTGCGAAGGCAGCTTACTAAGCAAATATTGACGCTGAGGCACGAAAGCGTGGGG
00e56f99b25c01a0b05ec60bd8a20de6	FALSE	FALSE	NA	k__Bacteria	p__Unclass.Bacteria	c__Unclass.Bacteria	o__Unclass.Bacteria	f__Unclass.Bacteria	g__Unclass.Bacteria	s__Unclass.Bacteria	ACTAGTGTTATTCATCTTTAATCGGTATAAAGGGTACCTAGACAGAATACCAAGCTATTTTAGGAACTAGTATTCTAGAGTTTTATGTAGGAATATACGAATTACCAGAGGAGAGTCAAAATTTTATGATACTGGTAGGACGGGTAACGGCGAAGGCTATATTCTAAGTAAAAACTGACGTTGAGGGACGAAGCCTTGGGCAGCGATAAGGATTAGAAACCCTGGTAGTC
00eb9303e7a0f90cc7d9f17ecb322bad	FALSE	FALSE	NA	k__Bacteria	p__Bacteroidetes	c__Cytophagia	o__Cytophagales	f__Cytophagaceae	g__Hymenobacter	s__	GCAAGCGTTGTCCGGATTTATTGGGTTTAAAGGGTGCGTAGGTGGCCCGGCAAGTCCGTGGTGAAAGCCTCTTGCTCAACAAGAGAACTGCCATGGATACTACCGGGCTTGAGGGTAGGCGAGGCCGGCGGAATGGACGGTGTAGCGGTGAAATGCATAGATACCGTCCAGAACCCCGATTGCGTAGGCAGCTGGCTAGGCTACACCTGACACTGAGGCACGAAAGCGTGGGG
00f0480c75fa79ca90ff2af9f10d6e8f	FALSE	FALSE	NA	k__Bacteria	p__Bacteroidetes	c__Bacteroidia	o__Bacteroidales	f__Unclass.Bacteroidales	g__CF231	s__	GCGAGCGTTATCCGGAATCATTGGGTTTAAAGGGAGCGTAGGCGGCCTTTTGAGTCAGCGGTTAAATGTCAGCGCCCAACGTTGGCGTGCCGTTGATACTGGAGGGCTTGAGTTCACACAAGGAAGGTGGAATTCGTCGTGTAGCGGTGAAATGCTTAGATATGACGAGGAACCCCGATTGCGAAGGCATCCTTCTGGGGTGTTACTGACGCTGAGGCTCGAAAGCGCGGGT
00f223e48e94000fb1970701765f8cc3	FALSE	Removed before data structure assessment	Removed before data structure assessment	k__Bacteria	p__Actinobacteria	c__Actinobacteria	o__Actinomycetales	f__	g__	s__	GCAAGCGTTGTCCGGAATTATTGGGCGTAAAGAGCTCGTAGGCGGTTTGTCGCGTCTGCTGTGAAATCCCAGGGCTTAACCCTGGGCCTGCAGTGGGTACGGGCAAACTAGAGTGCGGTAGGGGAGATCGGAATTCCTGGTGTAGCGGTGAAATGCGCAGATATCAGGAGGAACACCGGTGGCGAAGGCGGATCTCTGGGCCGTAACTGACGCTGAGGAGCGAAAGCATGGGT
00f22f5da05122ba50f57c66ea170594	FALSE	TRUE	Batch2_contam	k__Bacteria	p__Firmicutes	c__Clostridia	o__Clostridiales	f__Ruminococcaceae	g__Unclass.Ruminococcaceae	s__Unclass.Ruminococcaceae	GCAAGCGTTGTCCGGAATTACTGGGTGTAAAGGGAGCGCAGGCGGATTGGCAAGTTGGGAGTGAAATCTATGGGCTCAACCCATAAATTGCTTTCAAAACTGTCAGTCTTGAGTGGTGTAGAGGTAGGCGGAATTCCCGGTGTAGCGGTGGAATGCGTAGATATCGGGAGGAACACCAGTGGCGAAGGCGGCCTACTGGGCACTAACTGACGCTGAGGCTCGAAAGCATGGGT
00ff0650a03ce436b6b7c4d7fb5983b5	FALSE	FALSE	NA	k__Bacteria	p__Firmicutes	c__Bacilli	o__Bacillales	f__Bacillaceae	g__Anoxybacillus	s__Unclass.Anoxybacillus	GCAAGCGTTGTCCGGAATTATTGGGCGTAAAGCGCGCGCAGGCGGTTCCTTAAGTCTGATGTGAAAGCCCACGGCTCAACCGTGGAGGGTCATTGGAAACTGGGGGACTTGAGTGCAGAAGAGGAGAGCGGAATTCCACGTGTAGCGGTGAAATGCGTAGAGATGTGGAGGAACACCAGTGGCGAAGGCGGCTCTCTGGTCTGTAACTGACGCTGAGGCGCGAAAGCGTGGGG
010230692be780b0f5c4b9fa8a08211a	FALSE	FALSE	NA	k__Bacteria	p__Proteobacteria	c__Gammaproteobacteria	o__Pasteurellales	f__Pasteurellaceae	g__Haemophilus	s__parainfluenzae	GCGAGCGTTAATCGGAATAACTGGGCGTAAAGGGCACGCAGGCGGTGACTTAAGTGAGGTGTGAAAGCCCCGGGCTTAACCTGGGAATTGCATTTCATACTGGGTCGCTAGAGTACTTTAGGGAGGGGTAGAATTCCACGTGTAGCGGTGAAATGCGTAGAGATGTGGAGGAATACCGAAGGCGAAGGCAGCCCCTTGGGAAAGTACTGACGCTCATGTGCGAAAGCGTGGGG
010347c3c062df64e934dc6394edae30	FALSE	FALSE	NA	k__Bacteria	p__Firmicutes	c__Clostridia	o__Clostridiales	f__Ruminococcaceae	g__	s__	GCAAGCGTTGTCCGGAATTACTGGGTGTAAAGGGTGCGCAGGCGGGACTGCAAGTTGGATGTGAAATACCGGAGCTTAACTCCGGAGCTGCATCCAAAACTGTGGTTCTTGAGTGGAGTAGAGGTAAGCGGAATTCCGAGTGTAGCGGTGAAATGCGTAGATATTCGGAGGAACACCAGTGGCGAAGGCGGCTTACTGGGCTCTAACTGACGCTGAGGCACGAAAGTGTGGGT
01135e291752851e310ce763b6243e78	FALSE	FALSE	NA	k__Bacteria	p__Planctomycetes	c__Planctomycetia	o__Gemmatales	f__Gemmataceae	g__Unclass.Gemmataceae	s__Unclass.Gemmataceae	GCAAACGTTGTTCGGAATCACTGGGCTTAAAGGGCGCGTAGGCGGATCCGCCAGTCTGTGGTGAAAGCCCCCGGCTTAACCGGGGAAGTGCCGTGGATACTGCGGGTCTCGAGGAGGGTAGGGGCATCTGGAACGCTGGGTGGAGCGGTGAAATGCGTTGATATCCAGCGGAACTCCGGTGGCGAAGGCGAGGTGCTGGACCCTTTCTGACGCTGAGGCGCGAAAGCCAGGGG
011409f64fe8f0203b09a24f86a6db07	FALSE	FALSE	NA	k__Bacteria	p__Firmicutes	c__Bacilli	o__Bacillales	f__Planococcaceae	g__Solibacillus	s__	GCAAGCGTTGTCCGGAATTATTGGGCGTAAAGCGCGCGCAGGTGGTTTCTTAAGTCTGATGTGAAAGCCCCCGGCTCAACCGGGGAGGGTCATTGGAAACTGGGAGACTTGAGTGCAGAAGAGGATAGTGGAATTCCAAGTGTAGCGGTGAAATGCGTAGAGATTTGGAGGAACACCAGTGGCGAAGGCGACTATCTGGTCTGTAACTGACACTGAGGCGCGAAAGCGTGGGG
011cc73779eca90dabb53b6dc59232d1	FALSE	FALSE	NA	k__Bacteria	p__Proteobacteria	c__Gammaproteobacteria	o__Xanthomonadales	f__Xanthomonadaceae	g__Stenotrophomonas	s__Unclass.Stenotrophomonas	GCAAGCGTTACTCGGAATTACTGGGCGTAAAGCGTGCGTAGGTGGTCGTTTAAGTCCGTTGTGAAAGCCCTGGGCTCAACCTGGGAACTGCAGTGGATACTGGGCGACTAGAGTGTGGTAGAGGGTAGCGGAATTCCTGGTGTAGCAGTGAACTGCGTAGAGATCAGGAGGAACATCCATGGCGAAGGCAGCTACCTGGACCAACACTGACACTGAGGCACGAAAGCGTGGGG
0127b56a3f19fd119ae7315dff18b2a5	FALSE	Removed before data structure assessment	Removed before data structure assessment	k__Bacteria	p__Planctomycetes	c__OM190	o__agg27	f__	g__	s__	GCAAACGTTGTTCGGAATCACTGGGCATAAAGCGCACGTAGGCGGTCTGGTCAGTCAGGTGTGAAAGCCCTCGGCTCAACCGAGGAATCGCACTTGATACTGCCAGACTCGAGAGAGGTAGGGGTAAGCGGAACTCCAGGTGGAGCGGTGAAATGCGTAGATATCTGGAGGAACACCGGTGGCGAAAGCGGCTTACTGGACCTCTTCTGACGCTGAGGTGCGAAAGCTAGGGT
01290dfe69d9cf986bf66ffa3d18e4cf	FALSE	FALSE	NA	k__Bacteria	p__Bacteroidetes	c__Sphingobacteriia	o__Sphingobacteriales	f__Sphingobacteriaceae	g__	s__	CCGAGCGTTATCCGGATTTATTGGGTTTAAAGGGTGCGTAGGTGGCCTGTTAAGTCAGGGGTGAAAGACGGTAGCTCAACTATCGCAGTGCCTTTGATACTGACGGGCTTGAATACACTAGAGGTAGGCGGAATGTGACAAGTAGCGGTGAAATGCATAGATATGTCACAGAACACCAATTGCGAAGGCAGCTTACTATGGTGTGATTGACACTGAGGCACGAAAGCGTGGGG
01293011585eea224fb7864b0e89dd1f	FALSE	FALSE	NA	k__Bacteria	p__Firmicutes	c__Bacilli	o__Bacillales	f__Bacillaceae	g__Bacillus	s__	GCAAGCGTTGTCCGGAATTATTGGGCGTAAAGCGCGCGCAGGCGGTTTCTTAAGTCTGATGTGAAAGCCCCCGGCTCAACCGGGGAGGGTCATTGGAAACTGGGGAACTTGAGTGCAGAAGAGGAGAGTGGAATTCCACGTGTAGCGGTGAAATGCGTAGAGATGTGGAGGAACACCAGTGGCGAAGGCGACTCTCTGGTCTGCAACTGACGCTGAGGCGCGAAAGCGTGGGG
012b2724da0a5edfe6359efa4573a11d	FALSE	FALSE	NA	k__Bacteria	p__Planctomycetes	c__Planctomycetia	o__Gemmatales	f__Gemmataceae	g__Gemmata	s__	GCGAACGTTGTTCGGAATCATTGGGCTTAAAGGGCGCGTAGGCGGGCTTCCAAGTCCGAGGTGAAATCCTCCAGCTCAACTGGAGAACTGCCCCGGATACTGGAGGTCTCGAGGAAGGTAGGGGCATGCGGAACTGTGGGTGGAGCGGTGAAATGCATTGATATCCACAGGAACTCCGGTGGCGAAGGCGGCGTGCTGGACCTTTTCTGACGCTGAGGCGCGAAAGCCAGGGG
012f0983adf8f7f6cac8b433a2f1705e	FALSE	FALSE	NA	k__Bacteria	p__Acidobacteria	c__Acidobacteria-6	o__iii1-15	f__RB40	g__	s__	GCAAGCGTTGTTCGGAATTACTGGGCGTAAAGGGTTCGTAGGTGGCCAACTAAGTCATACGTGAAATCCCTCAGCTTAACTGGGGAACTGCGCCTGATACTGGTTGGCTTGAGTGCAGGAGAGGAACGCGGAATTCCAGGTGTAGCGGTGAAATGCGTAGATATCTGGAGGAACACCGGTGGCGAAGGCGGCGTTCTGGACTGCAACTGACACTGAGGAACGAAAGCCAGGGG
012f79edc1bfdf6f82b04d28c7c640d8	FALSE	FALSE	NA	k__Bacteria	p__Actinobacteria	c__Actinobacteria	o__Actinomycetales	f__Sporichthyaceae	g__	s__	GCAAGCGTTGTCCGGAATTATTGGGCGTAAAGAGCTCGTAGGCGGTCTGTCGCGTCGGCTGTGAAAACCTCTGGCTCAACTGGAGGCCTGCAGTCGATACGGGCAGACTAGAGTGCTGTAGGGGAGACTGGAATTCCTGGTGTAGCGGTGAAATGCGCAGATATCAGGAGGAACACCGGTGGCGAAGGCGGGTCTCTGGGCAGTAACTGACGCTGAGGAGCGAAAGCGTGGGG
01301c507bab88fe0a6001a6ecf6b13c	FALSE	Removed before data structure assessment	Removed before data structure assessment	k__Bacteria	p__Proteobacteria	c__Alphaproteobacteria	o__Rickettsiales	f__mitochondria	g__Unclass.mitochondria	s__Unclass.mitochondria	GCAAGTGTTCTTCGGAATGACTGGGCGTAAAGGGCACGTAGGCGGTGAATCGGGTTGAAAGTGAAAGTCGCCAAAAAGTGGCGGAATGCTCTCGAAACCAATTCACTTGAGTGAGACAGAGGAGAGTGGAATTTCGTGTGTAGGGGTGAAATCCGTAGATCTACGAAGGAACGCCAAAAACGAAGGCAGCTCTCTGGGTCCCTACCGACGCTGGGGTGCGAAAGCATAGGG
0136fb9a2f7d5daaac3e5ac8c4d4674c	FALSE	Removed before data structure assessment	Removed before data structure assessment	k__Bacteria	p__Actinobacteria	c__Acidimicrobiia	o__Acidimicrobiales	f__	g__	s__	GCAAGCGTTGTCCGGATTTATTGGGCGTAAAGAGCTCGTAGGTGGCTCGGTAAGTCGGGTGTGAAATTTCGAGGCTCAACCTCGAGACGCCACCTGATACTGCTGTGGCTAGAGTCCGGTAGGGGAGCGTGGAATTCCTGGTGTAGCGGTGAAATGCGCAGATATCAGGAGGAACACCAGCGGCGAAGGCGGCGCTCTGGGCCGGTACTGACACTGAGGAGCGAAAGCGTGGGG
013a993c38e396ea3fdd50bb4860a42e	FALSE	FALSE	NA	k__Bacteria	p__Bacteroidetes	c__Unclass.Bacteroidetes	o__Unclass.Bacteroidetes	f__Chitinophagaceae	g__	s__	GCAAGCGTTATCCGGATTTACTGGGTTTAAAGGGTGTGTAGGCGGGTCATTAAGTCAGTGGTGAAATCCCGGAGCTCAACTCCGGAACTGCCAATGATACTATTGATCTTGAATCCTGTTGAGGTGGGCGGAATACATCATGTAGCGGTGAAATGCTTAGAGATGATGTAGAACACCGATTGCGAAGGCAGCTCACTAAGCAGGTATTGACGCTGAGGCACGAAAGCGTGGGG
013c08c427505358c6c709d956ffb48d	FALSE	FALSE	NA	k__Bacteria	p__Actinobacteria	c__MB-A2-108	o__0319-7L14	f__	g__	s__	GCGAGCGTTGTCCGGATTCATTGGGCGTAAAGAGCGCGCAGGCGGTTTGGTAAGTCGGATGTGAAATCCCGGAGCTCAACTCCGGGCCTGCATCCGATACTGCCCGACTAGAGGTAGGTAGGGGAGATCGGAATTCCTGGTGTAGCGGTGAAATGCGCAGATATCAGGAGGAACACCGGTGGCGAAGGCGGATCTCTGGGCCTTACCTGACGCTCAGGCGCGAAAGCTAGGGG
013c6d8f078eeeaa61a8271a37c326ab	FALSE	FALSE	NA	k__Bacteria	p__Firmicutes	c__Bacilli	o__Bacillales	f__Alicyclobacillaceae	g__Alicyclobacillus	s__	GCAAGCGTTGTCCGGAATCACTGGGCGTAAAGCGCGCGCAGGCGGCCATTTGCGTCCGGGGTGAAAGCCCAAGGCTCAACCTTGGGATTGCCTTGGATACGGGATGGCTTGAGGATCGGAGAGGCAAGGGGAATTCCACGTGTAGCGGTGAAATGCGTAGAGATGTGGAGGAACACCTGTGGCGAAGGCGCCTTGCTGGCCGATTACTGACGCTGAGGCGCGAAAGCGTGGGG
013c8ec1bd8b975d16a079b391e32e96	FALSE	FALSE	NA	k__Bacteria	p__Bacteroidetes	c__Unclass.Bacteroidetes	o__Unclass.Bacteroidetes	f__Chitinophagaceae	g__	s__	GCAAGCGTTATCCGGATTCACTGGGTTTAAAGGGTGTGTAGGCGGGCTGATAAGTCAGTGGTGAAATCTCCGAGCTCAACTCGGAAACTGCCGTTGATACTATTGGTCTTGAATATCGTTGAGGTAGGCGGAATATGTCATGTAGCGGTGAAATGCTTAGATATGACATAGAACACCGATTGCGAAGGCAGCTTACTGAACGATGATTGACGCTGAGGCACGAAAGCGTGGGG
013d7c8af0b46cbeee029554bfdd19cf	FALSE	FALSE	NA	k__Bacteria	p__Actinobacteria	c__Actinobacteria	o__Actinomycetales	f__Cellulomonadaceae	g__Cellulomonas	s__	GCAAGCGTTGTCCGGAATTATTGGGCGTAAAGAGCTCGTAGGCGGTTTGTCGCGTCTGCTGTGAAAACTCCAGGCTCAACCTGGGGCTGGCAGTGGGTACGGGCAGACTAGAGTGCGGTAGGGGTGACTGGAATTCCTGGTGTAGCGGTGGAATGCGCAGATATCAGGAGGAACACCGATGGCGAAGGCAGGTCACTGGGCCGCAACTGACGCTGAGGAGCGAAAGCATGGGG
013f7602f4f3b1cfc93974905922e306	FALSE	FALSE	NA	k__Bacteria	p__Proteobacteria	c__Alphaproteobacteria	o__Rhizobiales	f__Rhizobiaceae	g__Agrobacterium	s__	GCTAGCGTTGTTCGGAATTACTGGGCGTAAAGCGCATGTAGGCGGATATTTAAGTCAGGGGTGAAATCCCAGAGCTCAACTCTGGAACTGCCTTTGATACTGGGTATCTTGAGTATGGAAGAGGTAAGTGGAATTCCGAGTGTAGAGGTGAAATTCGTAGATATTCGGAGGAACACCAGTGGCGAAGGCGGCTTACTGGTCCATTACTGACGCTGAGGTGCGAAAGCGTGGGG
013f95b93486e31dc14679772f1bab46	FALSE	FALSE	NA	k__Bacteria	p__Proteobacteria	c__Gammaproteobacteria	o__Enterobacteriales	f__Enterobacteriaceae	g__Unclass.Enterobacteriaceae	s__Unclass.Enterobacteriaceae	GCAAGCGTTAATCGGAATTACTGGGCGTAAAGCGCACGCAGGCGGTCTGTCAAGTCGGATGTGAAATCCCCGGGCTCAACCTGGGAACTGCATTCGGAACTGGCAGGCTAGAGTCTTGTAGAGGGGGGTAGAATTCCAGGTGTAGCGGTGAAATTCGTAGATATTCGGAAGAACACCAGTGGCGAAGGCGACTCACTGGACACATATTGACGCTGAGGTGCGAAAGCGTGGGG
0140e7f079c2e884e851109db517bac5	TRUE	Removed before data structure assessment	Removed before data structure assessment	k__Bacteria	p__Firmicutes	c__Clostridia	o__Clostridiales	f__Lachnospiraceae	g__Unclass.Lachnospiraceae	s__Unclass.Lachnospiraceae	GCAAGCGTTATCCGGATTTACTGGGTGTAAAGGGAGCGTAGACGGCACGGCAAGCCAGATGTGAAAGCCCGGGGCTCAACCCCGGGACTGCATTTGGAACTGCTGAGCTAGAGTGTCGGAGAGGCAAGTGGAATTCCTAGTGTAGCGGTGAAATGCGTAGATATTAGGAGGAACACCAGTGGCGAAGGCGGCTTGCTGGACGATGACTGACGTTGAGGCTCGAAAGCGTGGGG
0143a44dd16d92a06b06ef90a22c856c	FALSE	Removed before data structure assessment	Removed before data structure assessment	k__Bacteria	p__Proteobacteria	c__Alphaproteobacteria	o__Sphingomonadales	f__Sphingomonadaceae	g__Kaistobacter	s__	GCTGGCGTTGTTCGGAATTACTGGGCGTAAAGCGCACGTAGGCGGCTTTGTAAGTTAGAGGTGAAAGCCCGGAGCTCAACTCCGGAACTGCCTTTAAGACTGCATCGCTAGAACGTCGGAGAGGTAAGTGGAATTCCGAGTGTAGAGGTGAAATTCGTAGATATTCGGAAGAACACCAGTGGCGAAGGCGACTTACTGGACGACTGTTGACGCTGAGGTGCGAAAGCGTGGGG
014f1fb06d19bc4ff87fbbd9bf02e154	FALSE	Removed before data structure assessment	Removed before data structure assessment	k__Bacteria	p__Actinobacteria	c__Thermoleophilia	o__Gaiellales	f__Gaiellaceae	g__	s__	GCAAGCGTTGTCCGGATTTATTGTGCGTAAAGAGCGTGTAGGCGGCCGTGTAGGTCTGACGTGAAATCTGGAGGCTCAACCTCCAGCTGTCGTTGGAAACCGCCCGGCTAGAGTCCGGAAGAGGAGAGTGGAATTCCTGGTGTAGCGGTGAAATGCGCAGATATCAGGAAAAACACCTATGGCGAAGGCAGCTCTCTGGGACGGTACTGACGCTGAGACGCGAAAGCGTGGGG
014fed3a4c71b1a52bffb6b8b567d2b6	FALSE	FALSE	NA	k__Bacteria	p__Bacteroidetes	c__Bacteroidia	o__Bacteroidales	f__	g__	s__	GCAAGCGTTATCCGGATTTATTGGGTTTAAAGGGTGCGTAGGCGGTCTGGTAAGTCAGCGGTGAAATTTAGGGGCTTAACCTCTACCGTGCCGTTGATACTGTCAGGCTAGAATGCGGATGCCGTGGGAGGAATGTGTGGTGTAGCGGTGAAATGCATAGATATCACACAGAACACCGATTGCGAAGGCATCTCACGAATCCGCAATTGACGCTGATGCACGAAAGCGTGGGG
015249103cdc57005087cc51ca8a1b08	FALSE	Removed before data structure assessment	Removed before data structure assessment	k__Bacteria	p__Planctomycetes	c__Planctomycetia	o__Pirellulales	f__Pirellulaceae	g__	s__	ACAAACGTTATTCGGAATTATTGGGCTTAAAGGGTGCGTAGGCGGCGCGGTAAGTGAGGTGTGAAAGCCCACGGCTCAACCGTGGAACTGCGCTTCATACTGCCGTGCTTGAGGGAGACAGAGGTAAGCGGAACTGATGGTGGAGCGGTGAAATGCGTTGATATCATCAGGAACACCGGTGGCGAAAGCGGCTTACTGGGTCTCTTCTGACGCTGAGGCACGAAAGCTAGGGT
0152ce2a915febe95c2edbbccdaafc8b	FALSE	FALSE	NA	k__Bacteria	p__Proteobacteria	c__Gammaproteobacteria	o__Pseudomonadales	f__Pseudomonadaceae	g__Unclass.Pseudomonadaceae	s__Unclass.Pseudomonadaceae	GCAAGCGTTAATCGGAATTACTGGGCGTAAAGCGCGCGTAGGTGGTTTGTTAAGTTGGATGTGAAAGCCCCGGGCTCAACCTGGGAACTGCATCCAAAACTGGCAAGCTAGAGTACGGTAGAGGGTGGTGGAATTTCCTGTGTAGCGGCGAAATGCGTAGATATAGGAAGGAACACCAGTGGTGAAGGCGACCACCTGGACTGATACTGACACTGAGGTGCGAAAGCGTGGGG
0153bd412e24c99af26a11916aeaec3f	FALSE	Removed before data structure assessment	Removed before data structure assessment	k__Bacteria	p__Firmicutes	c__Clostridia	o__Clostridiales	f__Lachnospiraceae	g__	s__	GCAAGCGTTGTCCGGAATTACTGGGTGTAAAGGGAGCGTAGACAGCAGCGCAAGTCTGAAGTGAAAGCCCGGGGCTCAACCCCGGAATGGCTTTGGAAACTGTGCAGCTAGAGTACCGGAGGGGTAAGCGGAATTCCTAGTGTAGCGGTGAAATGCGTAGATATTAGGAGGAACACCAGTGGCGAAGGCGGCTTACTGGACGGTAACTGACGTTGAGGCTCGAAAGCGTGGGG
01558b6d30403adc636b621b2ca0898e	FALSE	Removed before data structure assessment	Removed before data structure assessment	k__Bacteria	p__Acidobacteria	c__Acidobacteria-6	o__iii1-15	f__	g__	s__	GCAAGCGTTGTTCGGAATTACTGGGCGTAAAGGGCGCGTAGGCGGCCTGCTAAGTCGAACGTGAAATCCCCGGGCTCAACCCGGGAACTGCGTCCGATACTGGCAGGCTTGAATCCGGGAGAGGGATGCGGAATTCCAGGTGTAGCGGTGAAATGCGTAGATATCTGGAGGAACACCGGTGGCGAAGGCGGCATCCTGGACCGGCATTGACGCTGAGGCGCGAAAGCCAGGGG
0155b05d4592235f4f23927580f7abda	FALSE	Removed before data structure assessment	Removed before data structure assessment	k__Bacteria	p__Firmicutes	c__Clostridia	o__Clostridiales	f__Ruminococcaceae	g__Faecalibacterium	s__prausnitzii	ACAAGCGTTGTCCGGAATTACTGGGTGTAAAGGGAGCGCAGGCGGGAAGACAAGTTGGAAGTGAAATCCATGGGCTCAACCCATGAACTGCTTTCAAAACTGTTTTTCTTGAGTAGTGCAGAGGTAGGCGGAATTCCCGGTGTAGCGGTGGAATGCGTAGATATCGGGAGGAACACCAGTGGCGAAGGCGGCCTACTGGGCACCGACTGACGCTGAGGCTCGAAAGTGTGGGT
01596d3e8811b40c70dd77ce519e9287	FALSE	FALSE	NA	k__Bacteria	p__Proteobacteria	c__Deltaproteobacteria	o__Bdellovibrionales	f__Bacteriovoracaceae	g__Peredibacter	s__starrii	GCAAGCGTTGTTCGGAATCATTGGGCGTAAAGCGCGCGCAGGCGGATCAGTAAGTCAGGTGTGAAATCTCGAAGCTCAACTTCGAAACTGCGCCTGAAACTACTAGTCTAGAATGTCGGAGGGGGCAGGGGAATTTCACGTGTAGGGGTAAAATCCGTAGAGATGTGAAGGAACACCGGAGGCGAAGGCGCCTGCCTGGACGACTATTGACGCTGAGGCGCGAAAGCGTGGGG
015b383a17db432b46b287d7b089cac3	FALSE	FALSE	NA	k__Bacteria	p__Proteobacteria	c__Alphaproteobacteria	o__Sphingomonadales	f__Sphingomonadaceae	g__Kaistobacter	s__	GCTAGCGTTGTTCGGAATTACTGGGCGTAAAGCGCACGTAGGCGGCTTTGTAAGTTAGAGGTGAAAGCCCGGGGCTCAACTCCGGAACTGCCTTTAAGACTGCATCGCTTGAATCATGGAGAGGTTAGTGGAATTCCGAGTGTAGAGGTGAAATTCGTAGATATTCGGAAGAACACCAGTGGCGAAGGCGACTAACTGGACATGTATTGACGCTGAGGTGCGAAAGCGTGGGG
015e7103e5e009b07813c31847a75b9e	FALSE	FALSE	NA	k__Bacteria	p__Gemmatimonadetes	c__Gemmatimonadetes	o__Gemmatimonadales	f__	g__	s__	GCGAGCGTTGTCCGGAATCACTGGGCGTAAAGGGCGCGTAGGCGGCTTCTTAAGCGGGTGGTGAAAGCTCGGGGCTCAACCCCGAGTCGGCCATGCGAACTGGGAAGCTCGAGCACTGTAGAGGCAGGCGGAATTCCGGGTGTAGCGGTGGAATGCGTAGAGATCCGGAAGAACACCGGTGGCGAAGGCGGCCTGCTGGGCAGTAGCTGACGCTGAGGCGCGACAGCGTGGGG
015e962ec7ee2bea3bc6f396e77c87cb	FALSE	TRUE	Batch1_contam	k__Bacteria	p__Proteobacteria	c__Betaproteobacteria	o__Burkholderiales	f__Comamonadaceae	g__Tepidimonas	s__	GCGAGCGTTAATCGGAATTACTGGGCGTAAAGCGTGCGCAGGCGGTCTTGTAAGACAGAGGTGAAATCCCTGGGCTCAACCTAGGAATGGCCTTTGTGACTGCAAGGCTAGAGTGCGGCAGAGGGGGATGGAATTCCGCGTGTAGCAGTGAAATGCGTAGATATGCGGAGGAACACCGATGGCGAAGGCAGTCCCCTGGGCCTGCACTGACGCTCATGCACGAAAGCGTGGGG
016383e4f3095350e9690bff92ff524e	FALSE	FALSE	NA	k__Bacteria	p__Gemmatimonadetes	c__Gemmatimonadetes	o__Gemmatimonadales	f__	g__	s__	GCGAGCGTTGTCCGGAATTACTGGGCGTAAAGGGCGCGTAGGCGGCCCGGTGCGCGTGCCGTGAAAGCCCGGGGCTCAACCCCGGGTCGGCGGTGCGGACGGCCGGGCTGGAGCACATCAGAGGCAGGCGGAATTCCGGGTGTAGCGGTGGAATGCGTAGAGATCCGGAAGAACACCGGTGGCGAAGGCGGCCTGCTGGGGTGTGGCTGACGCTGAGGCGCGACAGCGTGGGG
016682b7b5b1c9f0e12f6c3fc460977f	FALSE	FALSE	NA	k__Bacteria	p__Bacteroidetes	c__Bacteroidia	o__Bacteroidales	f__Prevotellaceae	g__Prevotella	s__	CCGGGCGTTATCCGGATTTATTGGGTTTAAAGGGAGCGCAGGCGGGCTATTAAGCGTGACGTGAAATGTGGCGGCTCAACCGCCGAACTGCGTCGCGAACTGGTGGTCTTGAGTAGGTACGACGTGGACGGAATTCGTGGTGTAGCGGTGAAATGCTTAGATATCACGAAGAACCCCGATTGCGAAGGCAGTCCACGAGTCCCTTACTGACGCTAATGCTCGAAAGTGCGGGT
016a91b49911903c820a145d14bc1654	FALSE	FALSE	NA	k__Bacteria	p__Proteobacteria	c__Alphaproteobacteria	o__Caulobacterales	f__Caulobacteraceae	g__Brevundimonas	s__diminuta	GCTAGCGTTGCTCGGAATTACTGGGCGTAAAGGGCGCGTAGGCGGATCGTTAAGTCAGAGGTGAAATCCCGGAGCTCAACTTCGGAATTGCCTTTGATACTGGCGATCTTGAGTGTGAGAGAGGTATGTGGAACTCCGAGTGTAGAGGTGAAATTCGTAGATATTCGGAAGAACACCAGTGGCGAAGGCGACATACTGGCTCATTACTGACGCTGAGGCGCGAAAGCGTGGGG
016ac2cb5bead149edf5f0f664fb071d	FALSE	FALSE	NA	k__Bacteria	p__Proteobacteria	c__Gammaproteobacteria	o__Pseudomonadales	f__Pseudomonadaceae	g__Pseudomonas	s__Unclass.Pseudomonas	GCAAGCGTTAATCGGAATTACTGGGCGTAAAGCGCGCGTAGGTAGTTTGTTAAGTTGGATGTGAAAGCCCCGGGCTCAACCTGGGAACTGCATCCAAAACTGGCAAGCTAGAGTACGGTAGAGGGTGGTGGAATTTCCTGTGTAGCGGTGAAATGCGTAGATATAGGAAGGAACACCAGTGGCGAAGGCGACCACCTGGACTGATACTGACACTGAGGTGCGAAAGCGTGGGG
016d39c4b1ccee1c3fe8059f2716774b	FALSE	FALSE	NA	k__Bacteria	p__Proteobacteria	c__Gammaproteobacteria	o__Legionellales	f__Legionellaceae	g__Unclass.Legionellaceae	s__Unclass.Legionellaceae	GCGAGCGTTAATCGGAATTACTGGGCGTAAAGGGTGCGTAGGTTGTTTGATAAGTTAGATGTGAAAGTCCTGGGCTTAACCTGGGGACTGCATCTAAGACTGTTAGACTTGAGTATAGGAGAGGGTAGTGGAATTTCCGGTGTAGCGGTGAAATGCGTAGAGATCGGAAGGAACACCAGTGGCGAAGGCGGCTACCTGGCCTGATACTGACACTGAGGCACGAAAGCGTGGGG
016f5b58286db4a6cd07a8a71b2d5a33	FALSE	FALSE	NA	k__Bacteria	p__Proteobacteria	c__Gammaproteobacteria	o__Pseudomonadales	f__Moraxellaceae	g__Acinetobacter	s__guillouiae	TCTCTCTTTCCTCTTCTTTACTGGGCGTAAAGCGTGCGTAGGCGGCTTATTAAGTCGGATGTGAAATCCCCGAGCTTAACTTGGGAATTGCATTCGATACTGGTGAGCTAGAGTATGGGAGAGGATGGTAGAATTCCAGGTGTAGCGGTGAAATGCGTAGAGATCTGGAGGAATACCGATGGCGAAGGCAGCCATCTGGCCTAATACTGACGCTGAGGTACGAAAGCATGGGG
0171a208d9e7326b25e892e8861ec392	FALSE	Removed before data structure assessment	Removed before data structure assessment	k__Bacteria	p__Cyanobacteria	c__	o__	f__	g__	s__	GCAAGCGTTATCCGGAATCATTGGGCGTAAAGCGTCCGTAGGTGGCTTTTCAAGTCTGCGGTCAAAGCACAAGGCTTAACCTTGTAAAGGCCGTGGAAACTGAAATGGCTAGAGTGCGGTAGGGGTAGAGGGAATTCCCAGTGTAGCGGTGAAATGCGTAGAGATTGGGAAGAACACCGGTGGCGAAAGCGCTCTACTGGGCCTGCACTGACACTGAGGGACGAAAGCTAGGGG
01749365f0b76634c7490b3a58625458	FALSE	FALSE	NA	k__Bacteria	p__Bacteroidetes	c__Sphingobacteriia	o__Sphingobacteriales	f__NS11-12	g__	s__	CCAAGCGTTGTCCGGATTTATTGGGTTTAAAGGGTGCGTAGGCGGGTTATTAAGTCAGTGGTGAAAGCCTATAGCTTAACTATAGAATTGCCATTGAAACTGATAATCTTGAGTTTGGTCGAGGTAGATGGAATGTATCATGTAGCGGTGAAATGCTTAGATATGATACAGAACACCGATTGCGAAGGCAGTCTACTAGGCCAATACTGACGCTGAGGCACGAAAGCATGGGG
017ade7795501ad48371d525178d8ec3	FALSE	FALSE	NA	k__Bacteria	p__Proteobacteria	c__Gammaproteobacteria	o__Pseudomonadales	f__Pseudomonadaceae	g__Pseudomonas	s__	GCAAGCGTTAATCGGAATTACTGGGCGTAAAGCGCGCGTAGGTGGTTCGTTAAGTTGGATGTGAAAGCCCCGGGCTCAACCTGGGAACTGCATTCAAAACTGACGAGCTAGAGTATGGTAGAGGGTGGTGGAATTTCCTGTGTAGCGGTGAAATGCGTAGATATAGGAAGGAACACCAGTGGCGAAGGCGACCACCTGGACTGATACTGACACTGAGGTGCGAAAGCGTGGGG
0182967fb02eba24f9adf79e9530f01f	FALSE	FALSE	NA	k__Bacteria	p__Proteobacteria	c__Deltaproteobacteria	o__Bdellovibrionales	f__Bdellovibrionaceae	g__Bdellovibrio	s__	CCAAGCGTTGTTCGGAATTATTGGGCGTAAAGCGGGTGTAGGTGGCCTTGTAAGTCAGGAGTGAAAGCCCTGGGCTCAACCCAGGAAGTGCTTTTGATACTGCGAGGCTTGAGTGTGGGAGAGGATAGTGGAATTCCAGGTGTAGTGGTGAAATACGTAGATATCTGGAGGAACACCGGTGGCGAAGGCGGCTATCTGGCCTAACACTGACACTCAGACCCGAAAGCGTGGGG
0189d2d0b41a6889573495f18ec0285a	FALSE	FALSE	NA	k__Bacteria	p__Proteobacteria	c__Alphaproteobacteria	o__Sphingomonadales	f__Sphingomonadaceae	g__Sphingopyxis	s__	GCAAGCGTTAATCGGATTTACTGGGCGTAAAGCGCGCGTAGGCGGTTTTTCAAGTCAGAGGTGAAAGCCCGGGGCTCAACCCCGGAATAGCCTTTGAAACTGGAAGACTTGAATCTTGGAGAGGTCAGTGGAATTCCGAGTGTAGGGGTGAAATTCGTAGATATTCGGAAGAACACCAGTGGCGAAGGCGACTGACTGGACAAGTATTGACGCTGAGGTGCGAAAGCGTGGGG
018a6a0a47dd64d7c2ad801df9fd3837	FALSE	FALSE	NA	k__Bacteria	p__Bacteroidetes	c__Bacteroidia	o__Bacteroidales	f__RF16	g__	s__	GCGAGCGTTATCCGGATTTATTGGGTTTAAAGGGTGCGTAGGCGGGTTGCTAAGTCAGTGGTAAAAGCGTGTGGCTCAACCATACCAAGCCATTGAAACTGGTGATCTTGAGTGTAAACGAGGTAGGCGGAATGTGACGTGTAGCGGTGAAATGCTTAGATATGTCACAGAACCCCGATTGCGAAGGCAGCTTACCAGCATACAACTGACGCTGAGGCACGAAAGCGTGGGT
018bbb3b96fd115cf561bc447f2f8a12	FALSE	Removed before data structure assessment	Removed before data structure assessment	k__Bacteria	p__Proteobacteria	c__Deltaproteobacteria	o__Desulfovibrionales	f__Desulfovibrionaceae	g__Bilophila	s__	GCAAGTGTTAATCGGAATCACTGGGCGTAAAGCGCACGTAGGCGGCCTGGTAAGTCAGGGGTGAAATCCCACAGCCCAACTGTGGAACTGCCTTTGATACTGCCAGGCTTGAGTACCGGAGAGGGTGGCGGAATTCCAGGTGTAGGAGTGAAATCCGTAGATATCTGGAGGAACACCGGTGGCGAAGGCGGCCACCTGGACGGTAACTGACGCTGAGGTGCGAAAGCGTGGGT
019363f3a7ab7646cd38c16fb715690c	FALSE	FALSE	NA	k__Bacteria	p__Firmicutes	c__Clostridia	o__Clostridiales	f__Unclass.Clostridiales	g__Anaerococcus	s__	CCGAGCGTTGTCCGGAATCATTGGGCGTAAAGGGTACGTAGGCGGCTAGAAAAGTTAGAAGTCAAAGGCTATAGCTCAACTATAGTAAGCTTCTAAAACTATTTAGCTTGAGAAATGGAAGGGAAAGTGGAATTCCTAGTGTAGCGGTGGAATGCGCAGATATTAGGAAGAATACCAGTGGCGAAGGCGACTTTCTGGCCATTATCTGACGCTGAGGTACGAAAGCGTGGGT
0199771201ea0668cfa5509fad2e6ddb	FALSE	FALSE	NA	k__Bacteria	p__Firmicutes	c__Clostridia	o__Clostridiales	f__Lachnospiraceae	g__	s__	GCAAGCGTTATCCGGATTTACTGGGTGTAAAGGGAGCGTAGACGGTGAGGCAAGTCCGATGTGAAAACCCGGGGCTCAACCCCGGGATTGCATTGGAAACTGTTTGACTCGAGTACTGGAGGGGTAAGCGGAATTCCTAGTGTAGCGGTGAAATGCGTAGATATTAGGAGGAACACCGGTGGCGAAGGCGGCTTACTGGACAGTAACTGACGTTGAGGCTCGAAAGCGTGGGG
019acc5f3387141cffd0f195058be9f7	FALSE	FALSE	NA	k__Bacteria	p__Actinobacteria	c__Thermoleophilia	o__Gaiellales	f__	g__	s__	CCGAGCGTTGTCCGGAATCATTGGGCGTAAAGAGCGTGTAGGCGGCCCCTTAAGTCCTGCGTGAAATCCTGCGGCTCAACCGCAGACGGTCGTGGGAAACTGGAGGGCTAGAGTGCGGGAGAGGAGAGTGGAATTCCCGGTGTAGCGGTGAAATGCGCAGATATCGGGAAGAACACCCGTGGCGAAGGCGGCTCTCTGGAACGCAACTGACGCTGAGACGCGAAAGCGTGGGG
019cf98f8237754fc483ea6e16f605d5	FALSE	Removed before data structure assessment	Removed before data structure assessment	k__Bacteria	p__Acidobacteria	c__Acidobacteria-6	o__iii1-15	f__RB40	g__	s__	GCAAGCGTTGTTCGGAATTACTGGGCGTAAAGGGTTCGTAGGTGGTCAACTAAGTCAGACGTGAAATCCCTCAGCTTAACTGGGGAACTGCGTCTGATACTGGTTGACTTGAGTGCAGGAGAGGAACGCGGAATTCCAGGTGTAGCGGTGAAATGCGTAGATATCTGGAGGAACACCGGTGGCGAAGGCGGCGTTCTGGACTGTAACTGACACTGAGGAACGAAAGCCAGGGG
01aaeba0dfc66ed006da22143e0744ca	FALSE	FALSE	NA	k__Bacteria	p__Bacteroidetes	c__Sphingobacteriia	o__Sphingobacteriales	f__	g__	s__	GCAAGCGTTATCCGGATTCATTGGGTTTAAAGGGAGCGTAGGTGGCCTTATAAGTCAGTGGTGAAATCTCGCAGCTTAACTGCGAAATTGCCATTGATACTGTAGGGCTTGAGTATAGTTGCCGTTGGCGGAATATGACATGTAGTGGTGAAATACATAGAGATGTCATAGAACACCGATTGCGAAGGCAGCTGACGAAACTATAACTGACACTGAGGCTCGAAAGTGCGGGG
01ae815b1b911156164abaca1e21c48c	FALSE	FALSE	NA	k__Bacteria	p__Proteobacteria	c__Deltaproteobacteria	o__Myxococcales	f__	g__	s__	GCGAACGTTGCTCGGAATTACTGGGCGTAAAGCGCGTGTAGGCGGATCTCTAAGTCGGGCGTGAAAGCCCCAGGCTCAACCTGGGAACTGCGCTCGAAACTGGGGGTCTTGAGTATCGGAGAGGGTGGCGGAATTCCTGGTGTAGAGGTGAAATTCGTAGATATCAGGAGGAACACCGGTGGCGAAGGCGGCCACCTGGACGATTACTGACGCTGAGACGCGAAAGCGTGGGG
01af813dda6261c2301629eb8f30fdc4	FALSE	FALSE	NA	k__Bacteria	p__Firmicutes	c__Clostridia	o__Clostridiales	f__Unclass.Clostridiales	g__	s__	GCGAGCGTTGTCCGGAATCATTGGGCGTAAAGGGTTCGTAGGCGGTTTATTAAGTCGAGTGTGAAAGGTTGGGGCTCAACCCCATAAAGCACTCGAAACTGATAAACTTGAGATGTGGAGAGGAAAGTGGAATTCCTAGTGTAGCGGTGACATGCGTAGATATTAGGAGGAATACCAGTAGCGAAGGCGACTTTCTGGACACAAACTGACGCTAAGGAACGAAAGCGTGGGG
01affbab629e6ea9a38e6eb192b63ca0	FALSE	FALSE	NA	k__Bacteria	p__Actinobacteria	c__Actinobacteria	o__Actinomycetales	f__Actinomycetaceae	g__Actinomyces	s__	GCGAGCGTTGTCCGGAATTATTGGGCGTAAAGGGCTTGTAGGCGGCTTGTCGCGTCTGCCGTGAAATCCTGGGGCTTAACCTTGGGCGTGCGGTGGGTACGGGCTGGCTTGAGTGCGGTAGGGGAGACTGGAATTCCTGGTGTAGCGGTGGAATGCGCAGATATCAGGAGGAACACCGGTGGCGAAGGCGGGTCTCTGGGCCGTTACTGACGCTGAGGAGCGAAAGCGTGGGG
01bd73f4cd9c6396294600e4ce0ce631	FALSE	TRUE	Batch1_contam	k__Bacteria	p__Firmicutes	c__Clostridia	o__Clostridiales	f__Lachnospiraceae	g__	s__	GCAAGCGTTATCCGGATTTACTGGGTGTAAAGGGAGCGTAGACGGCTGTGCAAGTCTGAAGTGAAAGCCCGTGGCTCAACCGCGGAACTGCTTTGGAAACTGTATAGCTTGAGTACTGGAGAGGCAGGCGGAATTCCTAGTGTAGCGGTGAAATGCGTAGATATTAGGAGGAACACCAGTGGCGAAGGCGGCCTGCTGGACAGAAACTGACGTTGAGGCTCGAAAGCGTGGGG
01bff9731e7c5e230318ceeef2a303c7	FALSE	Removed before data structure assessment	Removed before data structure assessment	k__Bacteria	p__Firmicutes	c__Clostridia	o__Clostridiales	f__	g__	s__	GCAAGCGTTATCCGGATTTACTGGGTGTAAAGGGAGCGTAGACGGTAATGCAAGCCTGGAGTGAAATGCAGGGGCTCAACCCCTGAACTGCTTTGGAAACTGTATGACTGGAGTGCAGGAGAGGTAAGTGGAATTCCCGGTGTAGCGGTGGAATGCGCAGATATCGGGAAGAACACCGATGGCGAAGGCAGCCTGCTGGGCCGCCACTGACGCTGAGGCGCGAAAGCTGGGGG
01c283c0a7a63e076878da56de4a1ab9	FALSE	FALSE	NA	k__Bacteria	p__Firmicutes	c__Bacilli	o__Bacillales	f__Planococcaceae	g__Sporosarcina	s__	GCAAGCGTTGTCCGGAATTATTGGGCGTAAAGCGCGCGCAGGCGGCCTTTTAAGTCTGATGTGAAAGCCCACGGCTTAACCGTGGAAGGTCATTGGAAACTGGAAGGCTTGAGTACAGAAGAGGAAAGCGGAATTCCACGTGTAGCGGTGAAATGCGTAGAGATGTGGAGGAACACCAGTGGCGAAGGCGGCTTTCTGGTCTGTAACTGACGCTGAGGCGCGAAAGCATGGGG
01c565aac7c11c4b6767905c68d211f2	FALSE	FALSE	NA	k__Bacteria	p__Firmicutes	c__Bacilli	o__Bacillales	f__Paenibacillaceae	g__Cohnella	s__	GCAAGCGTTGTCCGGAATTATTGGGCGTAAAGCGCGCGCAGGCGGTTCTTTAAGTCTGGTGTATAAGTGCGGGGCTCAACCCCGTGAGGCACTGGAAACTGGGGAACTTGAGTGCAGAAGAGGAGAGCGGAATTCCACGTGTAGCGGTGAAATGCGTAGAGATGTGGAGGAACACCAGTGGCGAAGGCGGCTCTCTGGACTGTAACTGACGCTGAGGCGCGAAAGCGTGGGG
01d14d73c1e013b51328345e8f793ba3	FALSE	FALSE	NA	k__Bacteria	p__Actinobacteria	c__Thermoleophilia	o__Solirubrobacterales	f__Solirubrobacteraceae	g__	s__	GCTAGCGTTGTCCGGAATCATTGGGCGTAAAGCGCGTGTAGGCGGCTCGGTAAGTCCGCTGTGAAAGTCGGGGGCTCAACCCTCGGATGCCGGTGGATACTGTCGGGCTAGAGTACGGAAGAGGCGAGTGGAATTCCTGGTGTAGCGGTGAAATGCGCAGATATCAGGAGGAACACCAATTGCGAAGGCAGCTCGCTGGGACGTTACTGACGCTGAGACGCGAAAGCGTGGGG
01db95b14baff25483b1a8bf09a5408d	FALSE	FALSE	NA	k__Bacteria	p__Firmicutes	c__Clostridia	o__Clostridiales	f__Lachnospiraceae	g__Coprococcus	s__	GCAAGCGTTATCCGGATTTACTGGGTGTAAAGGGTGCGTAGGTGGCATGGTAAGTCAGATGTGAAAACCCGGGGCTCAACCCCGAGGACTGCATTTGAAACTATCAAGCTAGAGTGCAGGAGAGGTAAGTGGAATTCCTAGTGTAGCGGTGAAATGCGTAGATATTAGGAGGAACACCAGTGGCGAAGGCGGCTTACTGGACTGTAACTGACACTGAGGCACGAAAGCGTGGGG
01dc51e7aa0e14d012a88b2fb31fdc0f	FALSE	FALSE	NA	k__Bacteria	p__Actinobacteria	c__Actinobacteria	o__Actinomycetales	f__Nocardioidaceae	g__	s__	GCGAGCGTTGTCCGGAATTATTGGGCGTAAAGGGCTCGTAGGCGGTCTGTCGCGTCGGGAGTGAAAACTCAGGGCTTAACCCTGAGCCTGCTTCCGATACGGGCAGACTAGAGGTATGCAGGGGAGAACGGAATTCCTGGTGTAGCGGTGAAATGCGCAGATATCAGGAGGAACACCGGTGGCGAAGGCGGTTCTCTGGGCATTACCTGACGCTGAGGAGCGAAAGTGTGGGG
01e5ebc75b04adef6cbefd15c0bf7cae	FALSE	Removed before data structure assessment	Removed before data structure assessment	Unassigned	Unassigned	Unassigned	Unassigned	Unassigned	Unassigned	Unassigned	TATGGTAATTGTGTGCCAGCCGCCGCGGTAACACGATTAACCCAAGTCAATAGAAGCCGGCGTAAAGAGTGTTTTAGATCACCCCCTCCCCAATAAAGCTAAAACTCACCTGAGTTGTAAAAAACTCCAGTTGACACAAAATAGACTACGAAAGTGGCTTTAACATATCTGAACACACAATAGCTAAGACCCAAACTGGGATTAGAAACCCCTGTAGTCCGGCTGACTGACTTAAGGCCTATCGATCTCGTATGCCGTCTTCTGCTTGAAA
01e6edbd4813935422496a4f5c9fa8a7	FALSE	FALSE	NA	k__Bacteria	p__Proteobacteria	c__Alphaproteobacteria	o__Rhodospirillales	f__	g__	s__	GCTAGCGTTGTTCGGAATTACTGGGCGTAAAGGGCGCGTAGGCGGCCCGTTTAGTCGGGTGTGAAATCCCAAGGCTCAACCTTGGAACTGCATTCGATACTGGCGGGCTTGAGACCGGAAGAGGTGGGTGGAATACCCAGTGTAGAGGTGAAATTCGTAGATATTGGGTGGAACACCGGTGGCGAAGGCGGCTCACTGGTCCGGTTCTGACGCTGAGGCGCGAAAGCGTGGGG
01eb9bac9eb3d015cacdc6b1be4e7ca1	FALSE	FALSE	NA	k__Bacteria	p__Proteobacteria	c__Gammaproteobacteria	o__Pseudomonadales	f__Moraxellaceae	g__Psychrobacter	s__	GCAAGCGTTAATCGGAATTACTGGGCGTAAAGGGAGCGTAGGTGGCTCGATAAGTCAGATGTGAAATCCCCGGGCTTAACCTGGGAACTGCATCTGAAACTGTTGAGCTAGAGTATGTGAGAGGAAGGTAGAATTCCAGGTGTAGCGGTGAAATGCGTAGAGATCTGGAGGAATACCGATGGCGAAGGCAGCCTTCTGGCATAATACTGACACTGAGGCTCGAAAGCGTGGGT
01ee13f5cc179002cc67c82b0951bdae	FALSE	FALSE	NA	k__Bacteria	p__Actinobacteria	c__Acidimicrobiia	o__Acidimicrobiales	f__AKIW874	g__	s__	GCGAGCGTTGTCCGGAATCATTGGGCGTAAAGAGCTCGTAGGCGGCTCAGTAAGTCGGGTGTGAAACCCCTAGGCTCAACCTAGGGACGCCACCCGATACTGCTGTGGCTAGAGTCCAGTAGGGGAGTGTGGAATTCCCGGTGTAGCGGTGAAATGCGCAGATATCGGGAGGAACACCAGCGGCGAAGGCGGCACTCTGGGCTGGAACTGACGCTGAGGAGCGAAAGCGTGGGT
01ef68e4dfd8711c6a3488954686ae31	FALSE	FALSE	NA	k__Bacteria	p__Firmicutes	c__Bacilli	o__Lactobacillales	f__Streptococcaceae	g__Streptococcus	s__Unclass.Streptococcus	CCGAGCGTTGTCCGGATTTATTGGGCGTAAAGCGAGCGCAGGCGGTTCTTTAAGTCTGAAGTTAAAGGCATTGGCTCAACCAATGTATGCTTTGGAAACTGGAGAACTTGAGTGCAGAAGGGGAGAGTGGAATTCCATGTGTAGCGGTGAAATGCGTAGATATATGGAGGAACACCGGTGGCGAAAGCGGCTCTCTGGTCTGTAACTGACGCTGAGGCTCGAAAGCGTGGGG
01f1eec71fa1e7ec55f73b348c8bc23d	FALSE	Removed before data structure assessment	Removed before data structure assessment	k__Bacteria	p__Actinobacteria	c__Acidimicrobiia	o__Acidimicrobiales	f__	g__	s__	CCAAGCGTTGTCCGGATTTATTGGGCGTAAAGAGCTCGTAGGCGGCTCAGTAAGTCGGATGTGAAAACTCGGGGCTCAACCCCGAGACGCCATCCGATACTGCTGTGGCTTGAGTCTGGTAGGGGAACACGGAATTCCTGGTGTAGCGGTGAAATGCGCAGATATCAGGAGGAACACCGATGGCGAAGGCAGTGTTCTGGGCCAGTACTGACGCTGAGGAGCGAAAGCGTGGGT
01f5eba3eee1221d058ab1b2c4efbafb	FALSE	FALSE	NA	k__Bacteria	p__Elusimicrobia	c__Elusimicrobia	o__Elusimicrobiales	f__	g__	s__	GCGAGCGTTACTCGGAATTACTAGGCGTAAAGCGCGTGTAGGCGGGAGGTTAAGTTCGCTGTTAAATCTCATAGCTTAACTATGAAATGCCGGCGAATACTGGCCTTCTTGAATTCGGTAGAGGTAACTGGAATTCCAGGTGTAGCGGTGAAATGCGTAGATATCTGGAAGAACGCCAAAGGCGAAGGCAGGTTACTGGGCCGCAATTGACGCTGAGACGCGAAAGCTAGGGG
01f660ce1b672e54b379037a251efce4	TRUE	Removed before data structure assessment	Removed before data structure assessment	k__Bacteria	p__Acidobacteria	c__Unclass.Acidobacteria	o__RB41	f__Ellin6075	g__	s__	GCAAGCGTTGTTCGGATTTACTGGGCGTAAAGGGCGCGTAGGCGGCGCGGTAAGTCACTTGTGAAATCTCTGAGCTTAACTCAGAACGGCCAAGTGATACTGCAGTGCTAGAGTGCAGAAGGGGCAATCGGAATTCTTGGTGTAGCGGTGAAATGCGTAGATATCAAGAGGAACACCTGAGGTGAAGACGGGTTGCTGGGCTGACACTGACGCTGAGGCGCGAAAGCCAGGGG
01f7357f72a536ee5d76b75d743c8957	FALSE	FALSE	NA	k__Bacteria	p__Proteobacteria	c__Alphaproteobacteria	o__Rhizobiales	f__Methylobacteriaceae	g__Methylobacterium	s__adhaesivum	GCTAGCGTTGCTCGGAATCACTGGGCGTAAAGGGCGCGTAGGCGGCCATTCAAGTCGGGGGTGAAAGCCTGTGGCTCAACCACAGAATTGCCTTCGATACTGTTTGGCTTGAGTATGGCAGAGGTTAGTGGAACTGCGAGTGTAGAGGTGAAATTCGTAGATATTCGCAAGAACACCAGTGGCGAAGGCGGCTAACTGGGCCATTACTGACGCTGAGGCGCGAAAGCGTGGGG
01f7f5927370fad5728361ed721bb853	FALSE	FALSE	NA	k__Bacteria	p__Verrucomicrobia	c__Verrucomicrobiae	o__Verrucomicrobiales	f__Verrucomicrobiaceae	g__	s__	CCGAGCGTTGTTCGGAATCACTGGGCGTAAAGGGAGCGTAGGCGGCGTGGTAAGTCAGGTGTGAAATCCCGGGGCTCAACCCCGGAACTGCACCCGATACTGCCGTGCTCGAGGGTTGGAGAGGTAGCTGGAATTCTCGGTGTAGCAGTGAAATGCGTGGATATCGAGAGGAACACTCGTGGCGAAGGCGAGCTACTGGACAACATCTGACGCTGAGGCTCGAAGGCCAGGGG
02033bfba68598a7ce678a93ba6e652c	FALSE	FALSE	NA	k__Bacteria	p__Proteobacteria	c__Gammaproteobacteria	o__Pseudomonadales	f__Moraxellaceae	g__Acinetobacter	s__	GCGAGCGTTAATCGGATTTACTGGGCGTAAAGCGTGCGTAGGCGGCTAATTGAGTCGGATGTGAAATCCCCGAGCTTAACTTGGGAATTGCATTCGATACTGGTTAGCTAGAGTGTGGGAGAGGATGGTAGAATTCCAGGTGTAGCGGTGAAATGCGTAGAGATCTGGAGGAATACCGATGGCGAAGGCAGCCATCTGGCCTAACACTGACGCTGAGGTACGAAAGCATGGGG
0203b9c10eb44f68781f43a52facceca	FALSE	FALSE	NA	k__Bacteria	p__Planctomycetes	c__Planctomycetia	o__Gemmatales	f__Isosphaeraceae	g__	s__	GCGAACGTTATTCGGAATCACTGGGCTTAAAGCGCGTGTAGGCGGATGGCCGCGTCGAGTGCTGAAAGCCCCCGGCTCAACCGGGGGACCGGCCTCGAAACGGGCCGTCTGGAGGGGCGTAGGGGGAGCTGGAACTCACGGTGGAGCGGTGAAATGCGTTGAGATCGTGAGGAACGCCCGCGGCGAAAGCGAGCTCCTGGACGCCTGCTGACGCTGAGACGCGAAAGCCAGGGG
0203e2ae6043b50bc31a98edafce121c	FALSE	FALSE	NA	k__Bacteria	p__Firmicutes	c__Clostridia	o__Clostridiales	f__Veillonellaceae	g__Veillonella	s__parvula	GCAAGCGTTGTCCGGAATTATTGGGCGTAAAGCGCGCGCAGGCGGATCAGTCAGTCTGTCTTAAAAGTTCGGGGCTTAACCCCGTGATGGGATGGAAACTGCTGATCTAGAGTGTCGGAGAGGAAAGTGGAATTCCTAGTGTAGCGGTGAAATGCGTAGATATTAGGAAGAACACCAGTGGCGAAGGCGACTTTCTGGACGAAAACTGACGCTGAGGCGCGAAAGCCAGGGG
0204fd4fce6eb5a1617faf943f91e3dd	FALSE	FALSE	NA	k__Bacteria	p__Proteobacteria	c__Gammaproteobacteria	o__Enterobacteriales	f__Enterobacteriaceae	g__Unclass.Enterobacteriaceae	s__Unclass.Enterobacteriaceae	TCCCTCTTTCCTCTTCCTTCCTTTTCGTCCCGCGCACGCCGGCGGTCTGTCAAGTCGGATGTGAAATCCCCGGGCTCAACCTGGGAACTGCATTCGAAACTGGCAGGCTAGAGTCTTGTAGAGGGGGGTAGAATTCCAGGTGTAGCGGTGAAATGCGTAGAGATCTGGAGGAATACCGGTGGCGAAGGCGGCCCCCTGGACAAAGACTGACGCTCAGGTGCGAAAGCGTGGGG
0205fc907b2d91b6b4e845529cc146e6	FALSE	FALSE	NA	k__Bacteria	p__Bacteroidetes	c__Flavobacteriia	o__Flavobacteriales	f__Unclass.Flavobacteriales	g__Chryseobacterium	s__	GCAAGCGTTATCCGGATTTATTGGGTTTAAAGGGTCCGTAGGCGGGCTTGTAAGTCAGTGGTGAAATCTCATAGCTTAACTATGAAACTGCCATTGATACTGCAGGTCTTGAGTAAAGTAGAAGTGGCTGGAATAAGTAGTGTAGCGGTGAAATGCATAGATATTACTTAGAACACCAATTGCGAAGGCAGGTCACTATGTTTTAACTGACGCTGATGGACGAAAGCGTGGGG
020657d4b855a9cf6cdf679efde20866	FALSE	FALSE	NA	k__Bacteria	p__Bacteroidetes	c__Bacteroidia	o__Bacteroidales	f__Prevotellaceae	g__Prevotella	s__	CCGGGCGTTATCCGGATTTATTGGGTTTAAAGGGAGCGCAGGCGGCCTTTTAAGCGTGACGTGAAATGCCGGGGCTCAACCTTGGAATTGCGTCGCGAACTGGCGGGCTTGAGTACGCTCGAGGCAGGCGGAATTCGTGGTGTAGCGGTGAAATGCTTAGATATCACGAGGAACCCCGATTGCGAAGGCAGCCTGCCGGGGTGTTACTGACGCTCATGCTCGAAGGTGCGGGT
020b5fb06befe5c431ab5a20218ccba4	FALSE	FALSE	NA	k__Bacteria	p__Acidobacteria	c__Acidobacteria-6	o__iii1-15	f__	g__	s__	GCAAGCGTTGTTCGGAATTACTGGGCGTAAAGGGCGCGTAGGCGGCCTTCTAAGTCAGACGTGAAATCCCTCGGCTTAACCGGGGAACTGCGTCTGATACTGGAGGGCTTGGATCCGGGAGAGGGATGCGGAATTCCAGGTGTAGCGGTGAAATGCGTAGATATCTGGAGGAACACCGGTGGCGAAGGCGGCATCCTGGACCGGCATCGACGCTGAGGCGCGAAAGCCAGGGG
020f17b7897795032f89497997e3aa5e	FALSE	Removed before data structure assessment	Removed before data structure assessment	k__Bacteria	p__Bacteroidetes	c__Bacteroidia	o__Bacteroidales	f__Bacteroidaceae	g__Bacteroides	s__caccae	TCGAGCGTTATCCGGATTTACTGGGTGTAAAGGGAGCGTAGGCGGATTGTTAAGTCAGTTGTGAAAGTTTGCGGCTCAACCGTAAAATTGCAGTTGATACTGGCAGTCTTGAGTGCAGTAGAGGTGGGCGGAATTCGTGGTGTAGCGGTGAAATGCTTAGATATCACGAAGAACTCCGATTGCGAAGGCAGCTCACTGGAGTGTAACTGACGCTGATGCTCGAAAGTGTGGGT
0212c956b68521adf75ca21e43529dd2	FALSE	Removed before data structure assessment	Removed before data structure assessment	Unassigned	Unassigned	Unassigned	Unassigned	Unassigned	Unassigned	Unassigned	TATGGTAATTGTGTGCCAGCAGCCGCGGTAACACGATTAACCCAAGTCAATAGAAGCCGGCGTAAAGAGTGTTTTAGATCACCCCCTCCCCAATAAAGCTAAAACTCACCTGAGTTGTAAAAAACTCCAGTTGACACAAAATAAACTACGAAAGTGGCTTTAACATATCTGAACACACAATAGCTAAGACCCAAACTGGGATTAGAAACCCCTGTAGTCCGGCTGACTGACTGACTGATCATCTATCTCGTATGCCGTCTTCTGCTTGAAA
0214a42e7379547f06b82e346fac8380	FALSE	FALSE	NA	k__Bacteria	p__Proteobacteria	c__Betaproteobacteria	o__Gallionellales	f__Gallionellaceae	g__Gallionella	s__	GCGAGCGTTAATCGGAATTACTGGGCGTAAAGCGTGCGCAGGCGGCTTTTTAAGCCAGATGTGAAATCCCCGGGCTTAACCTGGGAACTGCATTTGGAACTGGAAGGCTAGAGTGTAGCAGAGGGGGGTAGAATTCCACGTGTAGCAGTGAAATGCGTAGATATGTGGAGGAATACCGATGGCGAAGGCAGCCCCCTGGGTTAACACTGACGCTCATGCACGAAAGCGTGGGG
021a93521c4684a3de02a1683edc2122	FALSE	FALSE	NA	k__Bacteria	p__Proteobacteria	c__Deltaproteobacteria	o__Myxococcales	f__Myxococcaceae	g__Anaeromyxobacter	s__	GCTAGCGTTGTTCGGAATTATTGGGCGTAAAGCGCGTGTAGGCGGCCTGGCAAGTTGGGTGTGAAAGCCCTCGGCTTAACCGAGGAAGTGCGCCCAAAACTACCTGGCTTGAGTTCCGGAGAGGGTGGCGGAATTCCCGGTGTAGAGGTGAAATTCGTAGATATCGGGAGGAACACCAGTGGCGAAGGCGGCCACCTGGACGGATACTGACGCTGAGACGCGAAAGCGTGGGG
021cc4cde874dca599b99502869ecaed	FALSE	Removed before data structure assessment	Removed before data structure assessment	k__Bacteria	p__Firmicutes	c__Clostridia	o__Clostridiales	f__	g__	s__	GCAAGCGTTATCCGGATTTATTGGGTGTAAAGAGTGCGTAGACGGGAAGGTAAGTTAGTTGTGAAATCCCTCGGCTCAACTGAGGAACTGCGACTAAAACTGCTTTTCTTGAGTGCTGGAGAGGAAAGTGGAATTCCTAGTGTAGCGGTGAAATGCGTAGATATTAGGAGGAACACCAGTGGCGAAGGCGACTTTCTGGACAGCAACTGACGTTGAGGCACGAAAGTGTGGGG
0220213bdca3c6bda4f99c2c8ad9e80c	FALSE	FALSE	NA	k__Bacteria	p__Actinobacteria	c__Acidimicrobiia	o__Acidimicrobiales	f__	g__	s__	GCAAGCGTTGTCCGGATTTATTGGGCGTAAAGAGCTCGTAGGTGGTTCGATAAGTCGGGTGTGAAAACTCTGGGCTCAACTCAGAGACGCCACTCGATACTGTCGTGACTGGAGTCTGGTAGGGGAGTGTGGAATTCCCAGTGTAGCGGTGAAATGCGCAGATATTGGGAGGAACACCAGTGGCGAAGGCGGCACTCTGGGCCAGTACTGACACTGAGGAGCGAAAGCGTGGGG
0229cceed8d2103ad67eea9978577b44	FALSE	TRUE	Batch1_contam	k__Bacteria	p__Firmicutes	c__Clostridia	o__Clostridiales	f__Lachnospiraceae	g__	s__	GCAAGCGTTATCCGGATTTACTGGGTGTAAAGGGAGCGCAGGCGGTACGGCAAGTCCGATGTGAAAGCCCGGGGCTCAACCCCGGGACTGCATTGGAAACTGCCGCACTAGAGTGCCGGAGAGGTAAGTGGAATTCCTAGTGTAGCGGTGAAATGCGTAGATATTAGGAGGAACACCAGTGGCGAAGGCGGCTTACTGGACGGTAACTGACGCTGAGGCTCGAAAGCGTGGGG
022c043df88653ba9bb252ab9db13037	FALSE	Removed before data structure assessment	Removed before data structure assessment	k__Bacteria	p__Firmicutes	c__Clostridia	o__Clostridiales	f__	g__	s__	GCAAGCGTTATCCGGAATTATTGGGTGTAAAGGGTGCGTAGACGGGAAATTAAGTTAGTTGTGAAATCCCCAGGCTCAACTTGGGAATTGCAACTAAAACTGGTTTTCTTGAGTACTGGAGAGGAAAGTGGAATTCCTAGTGTAGCGGTGAAATGCGTAGATATTAGGAGGAACACCAGTGGCGAAGGCGACTTTCTGGACAGAAACTGACGTTGAGGCACGAAAGTGTGGGG
022ef4efc283fccf1c19c4406f88ad36	FALSE	FALSE	NA	k__Bacteria	p__Proteobacteria	c__Betaproteobacteria	o__Burkholderiales	f__Oxalobacteraceae	g__Cupriavidus	s__	GCGAGCGTTAATCGGAATTACTGGGCGTAAAGCGTGCGCAGGCGGTTTGGTAAGACAGGCGTGAAATCCCCGAGCTCAACTTGGGAATGGCGCTTGTGACTGCCAGGCTAGAGTATGTCAGAGGGGGGTAGAATTCCACGTGTAGCAGTGAAATGCGTAGAGATGTGGAGGAATACCGATGGCGAAGGCAGCCCCCTGGGACGTCACTGACGCTCATGCACGAAAGCGTGGGG
0233a6f024850bd0ab62d13d950b6e3d	FALSE	FALSE	NA	k__Bacteria	p__Firmicutes	c__Clostridia	o__Clostridiales	f__Ruminococcaceae	g__	s__	GCAAGCGTTGTCCGGATTTACTGGGTGTAAAGGGCGTGTAGGCGGAGATGCAAGTCAGATGTGAAATCTCGGGGCTCAACCCCGAAACTGCATTTGAAACTGTATCCCTTGAGTATCGGAGAGGCAGGCGGAATTCCTAGTGTAGCGGTGAAATGCGTAGATATTAGGAGGAACACCAGTGGCGAAGGCGGCCTGCTGGACGACAACTGACGCTGAGGCGCGAAAGCGTGGGG
023a046d5f0b289dc3e18d001d8e9fed	FALSE	Removed before data structure assessment	Removed before data structure assessment	Unassigned	Unassigned	Unassigned	Unassigned	Unassigned	Unassigned	Unassigned	TATGGTAATTGTGTGCCAGCCGCCGCGGTAACACGATTAACCCAAGTCAATAGAAGCCGGCGTAAAGAGTGTTTTAGATCACCCCCTCCCCAATAAAGCTAAAACTCACCTGAGTTGTAAAAAACTCCAGTTGACACAAAATAGACTACGAAAGTGGCTTTAACATATCTGAACACACAATAGCTAAGACCCAAACTGGGATTAGAAACCCCAGTAGTCCGGCTGACTGACTGTTGGTCAATCTATCTCGTATGCCGTCTTCTGCTTGAAA
023be5d7f12ea8fa407cacd164e417c6	FALSE	FALSE	NA	k__Bacteria	p__Unclass.Bacteria	c__Unclass.Bacteria	o__Unclass.Bacteria	f__Unclass.Bacteria	g__Unclass.Bacteria	s__Unclass.Bacteria	GCAAGCGTTACCCGGAATCACTGGGCGTAAAGGGCGTGTAGGCGGACCCATCAGTCTGACTTTAAAGACCGCCGCTCAACGGCGGAAGTGGGTTGGATACTGTGGGTCTGGACCTCTGGAGAGAGAACTGGAATTCCTGGTGTAGCGGTGGAATGCGTAGATACCAGGAGGAACACCGATGGCGAAGGCAGGTTCTTGGACAGAAGGTGACGCTGAGGCGCGAAAGTGTGGGG
023cfdc212fef7b422aea5ecf0934c92	FALSE	FALSE	NA	k__Bacteria	p__Proteobacteria	c__Alphaproteobacteria	o__Sphingomonadales	f__Sphingomonadaceae	g__Kaistobacter	s__	GCTAGCGTTGTTCGGAATTACTGGGCGTAAAGCGCACGTAGGCGGCTTTGTAAGTTAGAGGTGAAAGCCCGGAGCTCAACTCCGGAACTGCCTTTAAGACTGCATCGCTCGAACGTCGGAGAGGTAAGTGGAATTCCGAGTGTAGAGGTGAAATTCGTAGATATTCGGAAGAACACCAGTGGCGAAGGCGACTTACTGGACGACTGTTGACGCTGAGGTGCGAAAGCGTGGGG
023df10b6ce39cbd4a1ad3fb7bafff2d	FALSE	FALSE	NA	k__Bacteria	p__Actinobacteria	c__Thermoleophilia	o__Solirubrobacterales	f__Solirubrobacteraceae	g__	s__	GCTAGCGTTGTCCGGAATCATTGGGCGTAAAGAGCGTGTAGGCGGTCCGGTAAGTCCGCTGTGAAAGTCGGGGGCTCAACCCTCGAATGCCGGTGGATACTGTCGGGCTAGAGTGCGGAAGAGGCGAGTGGAATTCCTGGTGTAGCGGTGAAATGCGCAGATATCAGGAGGAACACCTATTGCGAAGGCAGCTCGCTGGGACGTAACTGACGCTGAGACGCGAAAGCGTGGGG
02492cb62342682c9c6d80b66225660f	FALSE	FALSE	NA	k__Bacteria	p__Firmicutes	c__Clostridia	o__Clostridiales	f__Ruminococcaceae	g__Faecalibacterium	s__prausnitzii	ACAAGCGTTGTCCGGAATTACTGGGTGTAAAGGGAGCGCAGGCGGGCGATCAAGTTGGAAGTGAAATCCATGGGCTCAACCCATGAACTGCTTTCAAAACTGGTCGTCTTGAGTAGTGCAGAGGTAGGCGGAATTCCCGGTGTAGCGGTGGAATGCGTAGATATCGGGAGGAACACCAGTGGCGAAGGCGGCCTACTGGGCACCAACTGACGCTGAGGCTCGAAAGTGTGGGT
0249b4936a8717a812a1889f07eb894c	FALSE	FALSE	NA	k__Bacteria	p__Firmicutes	c__Bacilli	o__Bacillales	f__Bacillaceae	g__Bacillus	s__pichinotyi	GCAAGCGTTGTCCGGAATTATTGGGCGTAAAGCGCGCGCAGGTGGTTTCTTAAGTCTGATGTGAAAGCCCCCGGCTCAACCGGGGAGGGTCATTGGAAACTGGGAGACTTGAGTGCAGAAGAGGAAAGTGGAATTCCAAGTGTAGCGGTGAAATGCGTAGAGATTTGGAGGAACACCAGTGGCGAAGGCGACTTTCTGGTCTGTAACTGACACTGAGGCGCGAAAGCGTGGGG
024a8575bc606b1ec310501f60a8c6dc	FALSE	FALSE	NA	k__Bacteria	p__Firmicutes	c__Bacilli	o__Bacillales	f__Paenibacillaceae	g__Cohnella	s__	GCAAGCGTTGTCCGGAATTATTGGGCGTAAAGCGCGCGCAGGCGGTTTCTTAAGTCTGGTGTTTAAGTGCGGGGCTCAACCCCGTGTCGCATTGGAAACTGGGAGACTTGAGTGCAGAAGAGGAGAGCGGAATTCCACGTGTAGCGGTGAAATGCGTAGAGATGTGGAGGAACACCAGTGGCGAAGGCGGCTCTCTGGACTGTAACTGACGCTGAGGCGCGAAAGCGTGGGG
02550fc74938294692191236fa42cd5c	FALSE	FALSE	NA	k__Bacteria	p__Bacteroidetes	c__Bacteroidia	o__Bacteroidales	f__Unclass.Bacteroidales	g__CF231	s__	GCGAGCGTTATCCGGATTTATTGGGTTTAAAGGGAGCGTAGGCGGGCTGTTAAGTCAGCGGTAAAATTTCCGGGCCCAACCCGGTCCTGCCGTTGAAACTGGCGGTCTTGAATGCACACAAGGGAGATGGAATTCGTCGTGTAGCGGTGAAATGCTTAGATATGACGAAGAACTCCGATTGCGAAGGCAGTCTCCTGGGGTGCTATTGACGCTGAGGCTCGAAAGTGCGGGT
0256b65a2d5ee0e4573214c85ac3b485	FALSE	FALSE	NA	k__Bacteria	p__Bacteroidetes	c__Flavobacteriia	o__Flavobacteriales	f__Flavobacteriaceae	g__Flavobacterium	s__	CCAAGCGTTATCCGGAATCATTGGGTTTAAAGGGTCCGTAGGCGGTCTTGTAAGTCAGTGGTGAAAGCCCATCGCTCAACGGTGGAACGGCCATTGATACTGCAGGACTTGAATTATTGGGAAGTAACTAGAATATGTAGTGTAGCGGTGAAATGCTTAGAGATTACATGGAATACCAATTGCGAAGGCAGCTCACTACACAAATATTGACGCTGAGGCACGAAAGCGTGGGG
0263c15190977187aec1051761984105	FALSE	FALSE	NA	k__Bacteria	p__Proteobacteria	c__Unclass.Proteobacteria	o__Unclass.Proteobacteria	f__Unclass.Proteobacteria	g__Unclass.Proteobacteria	s__Unclass.Proteobacteria	ACAAGTGTTATTCATCTTTAATAGGTTTAAAGGGTACCTAGACGGTATTATTAGCCCAAAAAAGGGTACAATTATACTAGAGTTTTATAGGAGAAGGAAGTATTTATGGAGGAGAGTTTATATTTCATTATACCTTAAAGACTGGTAAAGGCGAAAGCAACCTTCTATCTAATAACTGACGTTGAGGTACGAAGGCCTGGGTAGCAAACAGGATTAGAAACCCGGGTAGT
0263e47ac46a05a16e42caafa3a9d4e2	FALSE	FALSE	NA	k__Bacteria	p__Proteobacteria	c__Alphaproteobacteria	o__Rhodospirillales	f__Acetobacteraceae	g__	s__	GCTAGCGTTGCTCGGAATGACTGGGCGTAAAGGGCGCGTAGGCGGATTGTACAGTCAGATGTGAAATTCCTGGGCTTAACCTGGGGGCTGCATTTGATACGTATAGTCTTGAGTAAGGAAGAGGGTCGTGGAATTCCCAGTGTAGAGGTGAAATTCGTAGATATTGGGAAGAACACCGGTGGCGAAGGCGGCGACCTGGTCCTTGACTGACGCTGAGGCGCGAAAGCGTGGGG
02648b241d17232ad56f366afe0cf175	FALSE	FALSE	NA	k__Bacteria	p__Proteobacteria	c__Gammaproteobacteria	o__Alteromonadales	f__Unclass.Alteromonadales	g__Rheinheimera	s__aquimaris	GCAAGCGTTAATCGGAATTACTGGGCGTAAAGCGCACGTAGGCGGTGTGTTAAGTTGGATGTGAAAGCCCCGGGCTCAACCTGGGAATTGCATTCAAAACTGGCACGCTAGAGTATGTGAGAGGGGGGTAGAATTCCAAGTGTAGCGGTGAAATGCGTAGAGATTTGGAGGAATACCAGTGGCGAAGGCGGCCCCCTGGCACAATACTGACGCTCAGGTGCGAAAGCGTGGGG
0265d7d73f11111cc59b7f1ba01d8a8a	FALSE	TRUE	Batch1_contam	k__Bacteria	p__Proteobacteria	c__Deltaproteobacteria	o__Bdellovibrionales	f__Bacteriovoracaceae	g__Peredibacter	s__starrii	GCAAGCGTTGTTCGGAATCATTGGGCGTAAAGCGCGCGCAGGCGGATCAGCAAGTCAGATGTGAAATCTCGGAGCTCAACTCCGAAACTGCGTCTGAAACTGCTAGTCTAGAATGTCGGAGGGGGCAGGGGAATTTCACGTGTAGGGGTAAAATCCGTAGAGATGTGAAGGAACACCGGAGGCGAAGGCGCCTGCCTGGACGACTATTGACGCTGAGGCGCGAAAGCGTGGGG
026687d8b43d7b191994db023a50f454	FALSE	FALSE	NA	k__Bacteria	p__Proteobacteria	c__Deltaproteobacteria	o__Bdellovibrionales	f__Bdellovibrionaceae	g__Bdellovibrio	s__bacteriovorus	CCTAGCGTTGTTCGGAATTATTGGGCGTAAAGCGGGTGTAGGTGGCTTTGTAAGTCAGATGTGAAAGCCTGGGGCTCAACCCCAGAAGTGCATTTGATACTGCGAAGCTTGAGTGTCGGAGAGGTTACTAGAATTCTTGGTGTAGTGGTAAAATGCGTAGATATCAAGAGGAATACCGGAGGCGAAGGCGGGTAACTGGCCGAACACTGACACTGAGACCCGAAAGTGCGGGG
026a93dda7f2ad72aa892a1bb69338d1	FALSE	FALSE	NA	k__Bacteria	p__Actinobacteria	c__Actinobacteria	o__Actinomycetales	f__Intrasporangiaceae	g__	s__	GCGAGCGTTGTCCGGAATTATTGGGCGTAAAGAGCTTGTAGGCGGCTTGTCGCGTCTGCTGTGAAATCCCGGGGCTCAACCTCGGGCTTGCAGTGGGTACGGGCAGGCTAGAGTATGGTAGGGGAGACTGGAATTCCTGGTGTAGCGGTGGAATGCGCAGATATCAGGAGGAACACCGATGGCGAAGGCAGGTCTCTGGGCCATCACTGACGCTGAGAAGCGAAAGCGTGGGG
026c558ef7fb606dc091dca04b7312ff	FALSE	FALSE	NA	k__Bacteria	p__Proteobacteria	c__Alphaproteobacteria	o__Sphingomonadales	f__Sphingomonadaceae	g__	s__	GCTAGCGTTGTTCGGAATTACTGGGCGTAAAGCGCACGTAGGCGGCTTTACAAGTCAGGGGTGAAAGCCCGTGGCTCAACCGCGGAATTGCCCTTGAGACTGTATCGCTTGAACACGGGAGAGGTGAGTGGAATTCCGAGTGTAGAGGTGAAATTCGTAGATATTCGGAAGAACACCAGTGGCGAAGGCGGCTCACTGGACCGTAGTTGACGCTGAGGTGCGAAAGCGTGGGG
026daf5bc23e0b9773b506a238d1b45a	FALSE	FALSE	NA	k__Bacteria	p__Firmicutes	c__Clostridia	o__Clostridiales	f__Ruminococcaceae	g__Ruminococcus	s__	GCGAGCGTTGTCCGGATTTACTGGGTGTAAAGGGTGCGTAGGCGGGCCCTCAAGTCAGACGTGAAAGCCATAGGCTCAACCTGTGAATTGCGTTTGAAACTGAGGGTCTTGAGTGAAGTAGAGGTAGGCGGAATTCCCGGTGTAGCGGTGAAATGCGTAGAGATCGGGAGGAACACCAGTGGCGAAGGCGGCCTGCTGGGCTTTAACTGACGCTGAGGCACGAAAGCGTGGGT
026fedee2a054a6769c3a43531645e75	FALSE	FALSE	NA	k__Bacteria	p__Actinobacteria	c__Actinobacteria	o__Actinomycetales	f__Nocardioidaceae	g__	s__	GCGAGCGTTGTCCGGAATTATTGGGCGTAAAGGGCTCGTAGGCGGTTTGTCGCGTCGGGAGTGAAAACACACAGCTTAACTGTGTGCTGGCTTTCGATACGGGCAGACTAGAGGTATGCAGGGGAGAACGGAATTCCTGGTGTAGCGGTGAAATGCGCAGATATCAGGAGGAACACCGGTGGCGAAGGCGGTTCTCTGGGCATTACCTGACGCTGAGGAGCGAAAGTGTGGGG
0271a9c581bd74ee3da4694b3a25823e	FALSE	FALSE	NA	k__Bacteria	p__Planctomycetes	c__Planctomycetia	o__Gemmatales	f__Isosphaeraceae	g__	s__	GCGAACGTTATTCGGAATCACTGGGCTTAAAGCGCGTGTAGGCGGGCCGGCACGTCGAATGCTGAAATGCCCCGGCTCAACCGGGGCGCTGGCATCGATACGACCGGCCTGGAGGGGAGTAGGGGGGTCGGGAACTTCCGGTGGAGCGGTGAAATGCGTTGAGATCGGAAGGAACGCCCGTGGCGAAAGCGCGGCCCTGGACTCCTGCTGACGCTGAGACGCGAAAGCCAGGGG
027879e1c213e5926cbfe6e388a2fbaf	FALSE	FALSE	NA	k__Bacteria	p__Proteobacteria	c__Alphaproteobacteria	o__Sphingomonadales	f__Sphingomonadaceae	g__Unclass.Sphingomonadaceae	s__Unclass.Sphingomonadaceae	GCTAGCGTTGTTCGGAATTACTGGGCGTAAAGCGCACGTAGGCGGCTTTGTAAGTTAGAGGTGAAAGCCCAGAGCTCAACTCTGGAATTGCCTTTAAGACTGCATCGCTTGAACACGGGAGAGGTGAGTGGAATTCCGAGTGTAGAGGTGAAATTCGTAGATATTCGGAAGAACACCAGTGGCGAAGGCGACTCACTGGACCGTTGTTGACGCTGAGGTGCGAAAGCGTGGGG
027a4b721d892f243265ee1d3f25ff65	FALSE	FALSE	NA	k__Bacteria	p__Proteobacteria	c__Betaproteobacteria	o__Burkholderiales	f__Burkholderiaceae	g__	s__	GCAAGCGTTAATCGGAATTACTGGGCGTAAAGCGTGCGCAGGCGGTTTTGTAAGACCGATGTGAAATCCCCGGGCTCAACCTGGGAACTGCATTGGTGACTGCAAGGCTTGAGTGTGTCAGAGGGAGGTGGAATTCCGCGTGTAGCAGTGAAATGCGTAGATATGCGGAGGAACACCGATGGCGAAGGCAGCCTCCTGGGATAACACTGACGCTCATGCACGAAAGCGTGGGG
027eee546701e2da800f22bc758b2aa2	FALSE	FALSE	NA	k__Bacteria	p__Firmicutes	c__Bacilli	o__Bacillales	f__Staphylococcaceae	g__Staphylococcus	s__Unclass.Staphylococcus	GCAAGCGTTATCCGGAATTATTGGGCGTAAAGCGCGCGTAGGCGGTTTTTTAAGTCTGATGTGAAAGCCCACGGCTCAACCGTGGAGGGTCATTGGAAACTGGAAAACTTGAGTGCAGAAGAGGAAAGTGGAATTCCATGTGTAGCGGTGAAATGCGCAGAGATATGGAGGAACACCAGTGGCGAAAGCGACTTTCTGGTCTGTAACTGACGCTGATGTGCGAAAGCGTGGGG
0289d4679b09ff795c0431207833c8b7	FALSE	FALSE	NA	k__Bacteria	p__Proteobacteria	c__Alphaproteobacteria	o__Rickettsiales	f__	g__	s__	GCTAGCGTTATTCGGAATCACTGGGCGTAAAGAGTGTAAAGGCGGTTAGATAAGTCAGTTGTGAAAGCCCTGAGCTTAACTCAGGAATTGCGATTGAAACTATCTTGCTAGAGTATAGTAGGCGATGGCGGAATTCTTAGTGTAGGGGTGAAATCCGTAGATATTAAGAGGAACACCGGTGGTGAAGACGGCTATCTTGACTATAACTGACGCTACAACACGAAGGTATGGGT
028a569e8d9e35b81db8c192d50eccf0	FALSE	FALSE	NA	k__Bacteria	p__Bacteroidetes	c__Cytophagia	o__Cytophagales	f__Cytophagaceae	g__Adhaeribacter	s__	GCAAGCGTTGTCCGGATTTATTGGGTTTAAAGGGTGCGTAGGCGGCTTAATAAGTCCGTGGTGAAAGCCAACAGCTCAACTGTTGAACTGCCATGGATACTGTTAGGCTTGAGTACAGACGAGGTAGGCGGAATGGATCGTGTAGCGGTGAAATGCATAGATACGATCCAGAACACCGATTGCGTAGGCAGCTTACTAGGCTGTAACTGACGCTGAGGTACGAAAGCGTGGGG
028a6d71cb6ccd9f50d25cf2dba68eba	FALSE	FALSE	NA	k__Bacteria	p__Proteobacteria	c__Gammaproteobacteria	o__Pseudomonadales	f__Pseudomonadaceae	g__Pseudomonas	s__viridiflava	GCAAGCGTTAATCGGAATTACTGGGCGTAAAGCGCGCGTAGGTGGTTTGTTAAGTTGGATGTGAAATCCCCGGGCTCAACCTGGGAACTGCATCCAAAACTGGCAAGCTAGAGTAGGGCAGAGGGTGGTGGAATTTCCTGTGTAGCGGTGAAATGCGTAGATATAGGAAGGAACACCAGTGGCGAAGGCGACCATCTGGGCTCATACTGACACTGAGGTGCGAAAGCGTGGGG
028ba69e4d37f2b485e1944a3e7ab601	FALSE	FALSE	NA	k__Bacteria	p__Proteobacteria	c__Alphaproteobacteria	o__BD7-3	f__	g__	s__	GCAAGCGTTGTTCGGAATCACTGGGCGTAAAGCGTGTGTAGGCGGTTTGGCAAGTCAGAAGTGAAATCCCAGAGCTTAACTCTGGAATTGCTTTTGAAACTGCCAAGCTTGAGTACTGGAGAGGTTAGCAGAATTCCGAGTGTAGAGGTGAAATTCGCAGATATTCGGAGGAATACCAGTGGCGAAAGCGGCTAACTGGACAGTAACTGACGCTGAGACACGAAAGCGTGGGG
028d9b1534615f0d6a83317eccc560d9	FALSE	FALSE	NA	k__Bacteria	p__Actinobacteria	c__Actinobacteria	o__Actinomycetales	f__Micromonosporaceae	g__	s__	GCGAGCGTTGTCCGGATTTATTGGGCGTAAAGAGCTCGTAGGCGGCTTGTCGCGTCGTTCGTGAAAACCTGCGGCTCAACTGCAGGCTTGCGGTCGATACGGGCAGGCTGGAGTTCGGTAGGGGAGACTGGAATTCCTGGTGTAGCGGTGAAATGCGCAGATATCAGGAGGAACACCGGTGGCGAAGGCGGGTCTCTGGGCCGATACTGACGCTGAGGAGCGAAAGCGTGGGG
0298d60af463e1e4471e441bea953877	FALSE	FALSE	NA	k__Bacteria	p__Chloroflexi	c__Thermomicrobia	o__JG30-KF-CM45	f__	g__	s__	TCGAGCGTTGTCCGGAGTTACTGGGCGTAAAGCGCATGCAGGCGGATGATTACGCGCGGCGTGAAAGCCCCCGGCTCAACCGGGGAGGGTCGTCGTGTACGGGTCATCTTGAGGGTATCAGGGGCTGGTGGAATTCCCGGTGTAGTGGTGAAATGCGTAGAGATCGGGAGGAACACCTGTGGCGAAGGCGGCCAGCTGGGACACACCTGACGCTGAGATGCGAAGGCGTGGGG
02a43dffc68b0940554568b310964361	FALSE	FALSE	NA	k__Bacteria	p__Actinobacteria	c__Actinobacteria	o__Actinomycetales	f__Geodermatophilaceae	g__	s__	GCAAGCGTTGTCCGGAATTATTGGGCGTAAAGAGCTCGTAGGCGGTTCGTCGCGTCGGCTGTGAAATCCCGAGGCTCAACCTCGGGTCTGCAGTCGATACGGGCGGACTGGAGTTCGGCAGGGGAGACTGGAATTCCTGGTGTAGCGGTGAAATGCGCAGATATCAGGAGGAACACCGGTGGCGAAGGCGGGTCTCTGGGCCGATACTGACGCTGAGGAGCGAAAGCGTGGGG
02a63bb7067f7d3ea173b3fc8e98d9a7	FALSE	FALSE	NA	k__Bacteria	p__Chloroflexi	c__TK17	o__mle1-48	f__	g__	s__	TCAAGCGTTGTCCGGATTTATTGGGCGTAAAGCGCCCGCAGGCGGCTTGCCAAGTTCGATGTGAAATCTCCCGGCTCAACTGGGAGGGTGCATCGAAAACTGGCAGGCTTGAGGCAGGGAGAGGGATGTGGAATTCCAGGTGTAGTGGTGAAATGCGTAGATATCTGGAGGAACACCAGTGGCGAAGGCGGCATCCTGGCCCTGTCCTGACGCTCAGGGGCGAAAGCGTGGGG
02a7682dc35135d9c0daf12d225041b3	FALSE	FALSE	NA	k__Bacteria	p__Proteobacteria	c__Alphaproteobacteria	o__Caulobacterales	f__Caulobacteraceae	g__Brevundimonas	s__diminuta	GCTAGCGTTGCTCGGAATTACTGGGCGTAAAGGGCGCGTAGGCGGATCGTTAAGTCAGGGGTGAAATCCCGGGGCTCAACCTCGGAACTGCCCTTGATACTGGCGATCTTGAGTATGAGAGAGGTATGTGGAACTCCGAGTGTAGAGGTGAAATTCGTAGATATTCGGAAGAACACCAGTGGCGAAGGCGACATACTGGCTCATTACTGACGCTGAGGCGCGAAAGCGTGGGG
02af9dcd37e92dc853a55348ec0ec106	FALSE	FALSE	NA	k__Bacteria	p__Bacteroidetes	c__Flavobacteriia	o__Flavobacteriales	f__Flavobacteriaceae	g__Flavobacterium	s__	CCAAGCGTTATCCGGAATCATTGGGTTTAAAGGGTCCGTAGGCGGCTCTATAAGTCAGTGGTGAAATCTCACGGCTCAACCGTGAAATGGCCATTGATACTGTAGGGCTTGAATTACTGTGAAGTAACTAGAATATGTAGTGTAGCGGTGAAATGCTTAGATATTACATGGAATACCAATTGCGAAGGCAGGTTACTAACATTATATTGACGCTGATGGACGAAAGCGTGGGT
02b3329bb93b5ecdd37e1eac82783402	FALSE	FALSE	NA	k__Bacteria	p__Unclass.Bacteria	c__Unclass.Bacteria	o__Unclass.Bacteria	f__Unclass.Bacteria	g__Unclass.Bacteria	s__Unclass.Bacteria	TATGGTAATTGTGTGCCAGCCGCCGCGGTAACACGATTAACCCAAGTCAATAGAAACCGGCGTAAAGAGTGTTTTAGATCACCCCCTCCCCAATAAAGCTAAAACTCACCTGAGTTGTAAAAAACTCCAGTTGACACAAAATAGACTACGAAAGTGGCTTTAACATATCTGAACACACAATAGCTAAGACCCAAACTGGGATTAGAAACCCCGGTAGTCCGGCTGACTGACTCATCCAAATGCGATCTCGTATGCCGTCTTCTGCTTGAAA
02b33454f36322286c1ccdd3f2a5a364	FALSE	FALSE	NA	k__Bacteria	p__Proteobacteria	c__Alphaproteobacteria	o__Rhodobacterales	f__Rhodobacteraceae	g__Rubellimicrobium	s__	GTTAGCGTTGTTCGGAATGACTGGGCGTAAAGCGCGCGTAGGCGGATCGCAAAGTCGGGGGTGAAATCCCGGGGCTCAACCCCGGAATGGCCTTCGAGACTCGCGGTCTGGAGTTCGAGAGAGGTGGGTGGAATTCCGAGTGTAGAGGTGAAATTCGTAGATATTCGGAGGAACACCAGTGGCGAAGGCGGCCCACTGGCTCGACACTGACGCTGAGGCGCGAAAGCGCGGGG
02b3cfba7433026f5c8d0721fdbbf9c8	FALSE	FALSE	NA	k__Bacteria	p__Proteobacteria	c__Alphaproteobacteria	o__Caulobacterales	f__Caulobacteraceae	g__Brevundimonas	s__diminuta	GCTAGCGTTGCTCGGAATTACTGGGCGTAAAGGGCGCGTAGGCGGATCGTTAAGTCAGAGGTGAAATCCCGGAGCTCAACTTCGGAACTGCCTTTGATACTGGCGATCTTGAGTGTGAGAGAGGTATGTGGAACTCCGAGTGTAGAGGTGAAATTCGTAGATATTCGGAAGAACACCAGTGGCGAAGGCGACATACTGGCTCATTACTGACGCTGAGGCGCGAAAGCGTGGGG
02b3e78ec227b978fccaf42f90f25973	FALSE	Removed before data structure assessment	Removed before data structure assessment	k__Bacteria	p__Cyanobacteria	c__	o__	f__	g__	s__	GCAAGCGTTGTCCGGAATGATTGGGCGTAAAGGGTCCGTAGGTGGTTGGCAAAGTCCACCGTTCAATACCAGGGCTCAACCCTGGGGCAGCGTTGGAAACTGGCCGGCTGGAGTGCGGTAGGGGCAGGGGGAATTCCCGGTGTAGCGGTGAAATGCGTAGATCTCGGGAAGAACAACGGTGGCGAAGGCGCCCTGCTGGGCCGATACTGACACTGAGGGACGAGAGCTAAGGG
02b5d9b32473fc18fd04c7cb34fe552d	FALSE	Removed before data structure assessment	Removed before data structure assessment	Unassigned	Unassigned	Unassigned	Unassigned	Unassigned	Unassigned	Unassigned	TATGGTAATTGTGTGCCAGCCGCCGCGGTAACACGATTAACCCAAGTCAATAGAAGCCGGCGTAAAGAGTGTTTTAGATCACCCCCTCCCCAATAAAGCTAAAACTCACCTGAGTTGTAAAAAACTCCAGTTGACACAAAATAGACTACGAAAGTGGCTTTAACATATCTGAACACACAATAGCTAAGACCCAAACTGGGATTAGATACCCCTGTAGTCCGGCTGACTGACTACATAACGCCGTATCTCGTATGCCGTCTTCTGCTTGAAA
02b60d6f1b3ab0582687242768e1f42b	FALSE	Removed before data structure assessment	Removed before data structure assessment	k__Bacteria	p__Bacteroidetes	c__Bacteroidia	o__Bacteroidales	f__	g__	s__	CCGAGCGTTATCCGGAATTATTGGGTTTAAAGGGTGCGTAGGCGGCCATTTAAGTCAGCGGTGAAATTTTGCAGCTTAACTGTAACAGTGCCGTTGATACTGTTTGGCTAGGATTTGGTTGTAGTGTGCGGAATGTGTGGTGTAGCGGTGAAATGCTTAGATATCACACAGAACACCGATTGCGAAGGCAGCACACTAAGTCATTATTGACGCTGAGGCACGAAAGTGTGGGG
02ba2aa50f9aafe129188949c4ae52e5	FALSE	FALSE	NA	k__Bacteria	p__Chloroflexi	c__Anaerolineae	o__SBR1031	f__SJA-101	g__	s__	ACGAGCGTTATCCGGATTTACTGGGCGTAAAGCGCGGGTAGGTGGGGTCTTAAGTCATGCGTGAAAGCTCTCGGCTTAACCGGGAGAGGTCGTGTGAAACTGGGGCTCTCAGAGGTAGGTAGAGGCAGATGGAATTCCGGGTGGAGTGGTGAAATGCGTAGAGATCCGGAGGAACACCAGTGGCGAAGGCGATCTGCTAGGCCTGACCTGACACTCAGACGCGACAGCATGGGG
02baa1db54500ae8dfed526cf56c96c6	FALSE	FALSE	NA	k__Bacteria	p__Firmicutes	c__Clostridia	o__Clostridiales	f__Unclass.Clostridiales	g__	s__	GCGAGCGTTATCCGGAATTATTGGGCGTAAAGAGTACGTAGGTGGTTTTTTAAGCGCAGGGTTTAAGGCTACGGCTTAACTGTAGTTTGCCTTGCGAACTGGGAGACTTGAGTGCAGGAGAGGAAAGCGGAATTCCTAGTGTAGCGGTGAAATGCGTAGATATTAGGAGGAACACCGGTGGCGAAGGCGGCTTTCTGGACTGTAACTGACACTGAGGTACGAAAGCGTGGGG
02bd49f16801b3a286a144d71610255d	FALSE	FALSE	NA	k__Bacteria	p__Bacteroidetes	c__Bacteroidia	o__Bacteroidales	f__	g__	s__	GCAAGCGTTATCCGGATTTATTGGGTTTAAAGGGTGCGTAGGCGGTCTGGTAAGTCAGCGGTGAAATTTAGGGGCTCAACCTCTACCGTGCCGTTGATACTGTCAGGCTAGAATGCGGATGCCGTGGGAGGAATGTGTGGTGTAGCGGTGAAATGCATAGATATCACACAGAACACCGATTGCGAAGGCATCTCACGAATCCGCAATTGACGCTGATGCACGAAAGCGTGGGG
02be1026c1e40657f043e095f48a3688	FALSE	FALSE	NA	k__Bacteria	p__Proteobacteria	c__Gammaproteobacteria	o__Xanthomonadales	f__Xanthomonadaceae	g__Lysobacter	s__brunescens	GCAAGCGTTACTCGGAATTACTGGGCGTAAAGCGTGCGTAGGTGGTTCGTTAAGTCTGATGTGAAAGCCCTGGGCTCAACCTGGGAATTGCATTGGATACTGGCGGGCTAGAGTGCGGTAGAGGATGGCGGAATTCCCGGTGTAGCAGTGAAATGCGTAGAGATCGGGAGGAACATCTGTGGCGAAGGCGGCCATCTGGACCAGCACTGACACTGAGGCACGAAAGCGTGGGG
02bf30cc15d130f3a7794cfc5e399d5c	FALSE	FALSE	NA	k__Bacteria	p__Actinobacteria	c__Thermoleophilia	o__Gaiellales	f__Gaiellaceae	g__	s__	GCAAGCGTTGTCCGGATTTATTGGGCGTAAAGAGCGTGTAGGCGGCCAGACAGGTCCGTTGTGAAAACTAGAGGCTTAACCTCTAGACGTCGATGGAAACCGTTTGGCTAGAGTCCGGAAGAGGAGAGTGGAATTCCTGGTGTAGCGGTGAAATGCGCAGATATCAGGAAGAACACCGATGGCGAAAGCAGCTCTCTGGGACGGTACTGACGCTGAGGCGCGAAAGCGTGGGG
02c06ca5ac5d5ff9fe259a29d7dd03cb	FALSE	FALSE	NA	k__Bacteria	p__Acidobacteria	c__Acidobacteria-6	o__iii1-15	f__RB40	g__	s__	GCAAGCGTTGTTCGGAATTACTGGGCGTAAAGGGTTCGTAGGTTGCCAACTAAGTCATACGTGAAATCCCTCAGCTTAACTGGGGAACTGCGTCTGATACTGGTTGGCTTGAGTGCAGGAGAGGAACGCGGAATTCCAGGTGTAGCGGTGAAATGCGTAGATATCTGGAGGAACACCGGTGGCGAAGGCGGCGTTCTGGACTGCAACTGACACTGAGGAACGAAAGCCAGGGG
02c3402081a257adeec1e011acab941b	FALSE	FALSE	NA	k__Bacteria	p__Planctomycetes	c__Planctomycetia	o__Gemmatales	f__Gemmataceae	g__	s__	GCGAACGTTGTTCGGAATCACTGGGCTTAAAGGGCGCGTAGGCGGCTCTCTTGGTCGTGGGTGAAATCCCCCAGCTCAACTGGGGAACTGCCTACGATACCGGGGGGCTCGAGGGAGGAAGGGGCGGTCGGAACTGTCGGTGGAGCGGTGAAATGCGTTGATATCGACAGGAACGCCGGTGGCGAAAGCGGACCGCTGGCCCTCTTCTGACGCTGAGGCGCGAAAGCCAGGGG
02ca71ef70512d4cf0734369fa3dcd9a	FALSE	Removed before data structure assessment	Removed before data structure assessment	k__Bacteria	p__Proteobacteria	c__Alphaproteobacteria	o__Rickettsiales	f__mitochondria	g__Unclass.mitochondria	s__Unclass.mitochondria	GCAAGTGTTCTTCGGAATGACTGGGCGTAAAGGGCACGTAGGCGGTGAATCGGGTTGAAAGTGAAAGTCGCCAAAAAGTGGCGGAATGCTCTCGAAACCAATTCACTTGAGTGAGACAGAGGAGAGTGGAATTTCGTGTGTAGGGGTGAAATCCGGAGATCTACGAAGGAACGCCAAAAGCGAAGGCAGCTCTCTGGGTCCCTACCGACGCTGGGGTGCGAAAGCATGGGG
02d3a3cc63fadc99a44d1e0fc52d3e09	FALSE	FALSE	NA	k__Bacteria	p__Proteobacteria	c__Alphaproteobacteria	o__Sphingomonadales	f__Sphingomonadaceae	g__Novosphingobium	s__Unclass.Novosphingobium	GCTAGCGTTGTTCGGAATTACTGGGCGTAAAGCGCGCGTAGGCGGTTACTCAAGTCAGAGGTGAAAGCCCGGGGCTCAACCCCGGAACTGCCTTTGAAACTAGGTGACTAGAATCTTGGAGAGGTCAGTGGAATTCCGAGTGTAGAGGTGAAATTCGTAGATATTCGGAAGAACACCAGTGGCGAAGGCGACTGACTGGATAAGTATTGACGCTGAGGTGCGAAAGCGTGGGG
02d3cba92f966f00ddf46ead210e073f	FALSE	FALSE	NA	k__Bacteria	p__Actinobacteria	c__MB-A2-108	o__0319-7L14	f__	g__	s__	GCGAGCGTTGTCCGGATTCATTGGGCGTAAAGCGCGCGTAGGCGGTTTGGTAAGTCGGATGTGAAATCCCGAGGCTCAACCTCGGGACTGCATCCGATACTGCCCGACTAGAGGTAGGTAGGGGAGATCGGAATTCCTGGTGTAGCGGTGAAATGCGCAGATATCAGGAGGAACACCGGTGGCGAAGGCGGATCTCTGGGCCTTACCTGACGCTGAGGCGCGAAAGCTAGGGG
02d89b9b6c9e210f60569e8fc51d6d67	FALSE	FALSE	NA	k__Bacteria	p__Proteobacteria	c__Deltaproteobacteria	o__BPC076	f__	g__	s__	GCAAGCGTTGTTCGGAATTACTGGGCGTAAAGCGCGTGTAGGCGGTCGGGCAAGTCAGATGTGAAAGCCTTCCGCTTAACGGAAGAAGTGCATTTGAAACTACCCGGCTGGAGTACGGGAGAGGAGAGTGGAATTCCCGGTGTAGAGGTGAAATTCGTAGATATCGGGAGGAACACCAGTGGCGAAGGCGGCTCTCTGGTCCGATACTGACGCTGAGACGCGAAAGCGTGGGG
02dde172439367d8d74fb8a94919631b	FALSE	FALSE	NA	k__Bacteria	p__Proteobacteria	c__Alphaproteobacteria	o__Rhodobacterales	f__Hyphomonadaceae	g__	s__	GCTAGCGTTGTTCGGAATTACTGGGCGTAAAGCGCGTGTAGGCGGGCCGTTAAGTCGGGGGTGAAAGCCCAGAGCTCAACTCTGGAATTGCCTTCGATACTGGCGGCCTGGAGCATGATAGAGGCAAGTGGAATTGCGAGTGTAGAGGTGAAATTCGCAGATATTCGCAGGAACACCGGTGGCGAAGGCGACTTGCTGGATCATTGCTGACGCTGAGACGCGAAAGCGTGGGG
02e133337cfa7cf64e2b3f577d3a4c43	FALSE	Removed before data structure assessment	Removed before data structure assessment	k__Bacteria	p__Unclass.Bacteria	c__Unclass.Bacteria	o__Unclass.Bacteria	f__Unclass.Bacteria	g__Unclass.Bacteria	s__Unclass.Bacteria	GCGAGCGCTGTCCGGATTCACTGGGCGTAAAGGGCGCGTAGGCGGCCGATTCAGTCCGGTCTTCAAGCGCGGGGCTTACCCCCGCGAAGGGCCGGGGACGGGTGGGCTGGGGGCCGGTCGAGGGATGCGGAATGCCGGGTGTAGTGGTGAAATGCGTAGAGATCCGGCGGAACACCGGTGGTGGAGGCGGCATCCTGGGCCGGAACCGACGCTGAGGCGCGAGAGCGCGGGG
02e238e5d44d9380027ddee7c3e69be5	FALSE	FALSE	NA	k__Bacteria	p__Unclass.Bacteria	c__Unclass.Bacteria	o__Unclass.Bacteria	f__Unclass.Bacteria	g__Unclass.Bacteria	s__Unclass.Bacteria	TATGGTAATTGTGTGCCAGCAGCCGCGGTAACACGATTAACCCAAGTCAATAGAAACCGGCGTAAAGAGTGTTTTAGATCACCCCCTCCCCAATAAAGCTAAAACTCACCTGAGTTGTAAAAAACTCCAGTTGACACAAAATAGACTACGAAAGTGGCTTTAACATATCTGAACACACAATAGCTAAGACCCAAACTGGGATTAGATACCCTGGTAGTCCGGCTGACTGACTAGTAGAGGGATGATCTCGTATGCCGTCTTCTGCTTGAAA
02edbfe8e614e1bb8c99188e573cc3e6	FALSE	FALSE	NA	k__Bacteria	p__Proteobacteria	c__Betaproteobacteria	o__Methylophilales	f__Methylophilaceae	g__	s__	GCGAGCGTTAATCGGAATTACTGGGCGTAAAGCGTGCGCAGGCGGCCTTGAAAGTCAGATGTGAAATCCCCGAGCTCAACTTGGGAACTGCGTTTGAAACTCCAAGGCTAGAATATGTCAGAGGGGGGTAGAATTCCACGTGTAGCAGTGAAATGCGTAGAGATGTGGAGGAATACCAATGGCGAAGGCAGCCCCCTGGGATAATATTGACGCTCATGCACGAAAGCGTGGGG
02ee8d2e6fa66b3414f55166c5b6793b	FALSE	FALSE	NA	k__Bacteria	p__Firmicutes	c__Bacilli	o__Turicibacterales	f__Turicibacteraceae	g__Turicibacter	s__	GCGAGCGTTATCCGGAATTATTGGGCGTAAAGAGCGCGCAGGTGGTTGATTAAGTCTGATGTGAAAGCCCACGGCTTAACCGTGGAGGGTCATTGGAAACTGGTCGACTTGAGTGCAGAAGAGGTAAGTGGAATTCCATGTGTAGCGGTGAAATGCGTAGAGATATGGAGGAACACCAGTGGCGAAGGCGGCTTCCTGGTCTGTAACTGACACTGAGGCGCGAAAGCGTGGGG
02efd1982c1650d66d6423cf608b47fc	FALSE	FALSE	NA	k__Bacteria	p__Firmicutes	c__Clostridia	o__Clostridiales	f__	g__	s__	GCAAGCGTTATCCGGATTTACTGGGTGTAAAGGGAGCGTAGGCGGCAGTGCAAGTCGGGAGTGAAAACTTGGGGCTCAACCCCAAGACTGCTCTCGAAACTGTGCAGCTAGAGTGCAGGAGGGGCAGGCGGAATTCCTGGTGTAGCGGTGAAATGCGTAGATATCAGGAGGAACACCGGTGGCGAAGGCGGCCTGCTGGACTGTAACTGACGCTAAGGCTCGAAAGCGTGGGG
02fbbb6c543db44a591b1b412b033663	FALSE	FALSE	NA	k__Bacteria	p__Unclass.Bacteria	c__Unclass.Bacteria	o__Unclass.Bacteria	f__Unclass.Bacteria	g__Unclass.Bacteria	s__Unclass.Bacteria	ACTAGTGTTAGTCATCTTTATTAGGTTTAAAGGGTACCTAGACGGTAAATTAAACTCTAAATGAGTACTTTTTTACTAGAGTTTTATAAGAGAAGGAAGAACTTTTGGAGTAGGGATAAAATACTTTGATACCAAAAGGACTGATAACGGCGAAGGCATCCTTCTATGTAAAAACTGACGTTGAGGGACGAAGGCCTGGGTAGCAAGAAGGATTAGATACCCCAGTAGTC
02ff15e0205474c9eb4a3522f4e58577	FALSE	FALSE	NA	k__Bacteria	p__Unclass.Bacteria	c__Unclass.Bacteria	o__Unclass.Bacteria	f__Unclass.Bacteria	g__Unclass.Bacteria	s__Unclass.Bacteria	ACAAGTGTTATTCATCTTTAAAAGGTTTAAAGGGTACCTAGACTGGAAATCAAGCCTTAGTAGGGACTAATTTCCTAGAGTTTTATATGTGAAAATTGAACCACATGTGTAATGTCAATATATTTTGATACGTGGGGGACAGGTAGCAGCGAAGGCTATTTTCTATGTAATAACTGACGTTGAGGGACGAAGCCCAGGGGAGCGAGAAGGATTAGAAACCCTTGTAGTCC
0301ee518f19e83282ffb3bbcefd78bd	FALSE	Removed before data structure assessment	Removed before data structure assessment	Unassigned	Unassigned	Unassigned	Unassigned	Unassigned	Unassigned	Unassigned	TATGGTAATTGTGTGCCAGCAGCCGCGGTAACACGATTAACCCAAGTCAATAGAAGCCGGCGTAAAGAGTGTTTTAGATCACCCCCTCCCCAATAAAGCTAAAACTCACCTGAGTTGTAAAAAACTCCAGTTGACACAAAATAGACTACGAAAGTGGCTTTAACATATCTGAACACACAATAGCTAAGACCCAAACTGGGATTAGAAACCCTGGTAGTCCGGCTGACTGACTTACCTCTCAGAAATCTCGTATGCCGTCTTCTGCTTGAAA
0308593903b5dbccaf327734d436ecbd	FALSE	FALSE	NA	k__Bacteria	p__Unclass.Bacteria	c__Unclass.Bacteria	o__Unclass.Bacteria	f__Unclass.Bacteria	g__Unclass.Bacteria	s__Unclass.Bacteria	ACTAGTGTTAGTCATCTTTATTAGGTTTAAAGGGTACCTAGACGGTAAATTAAACTCTAAATGAGTACTTTTTTACTAGAGTTTTATAAGAGAAGGAAGAATTTCTGGAGTAGTGATAGAATATTTTAATACCAGAAGGACTGATAACGGCGAAGGCGTCCTTCTATGTAAAAACTGACGTTGAGGGACGAAGGCTTGGGTAGCAATAAGGATTAGATACCCCGGTAGTC
0309e07b65e3880c2b31636079038671	FALSE	TRUE	NA	k__Bacteria	p__Proteobacteria	c__Gammaproteobacteria	o__Pseudomonadales	f__Moraxellaceae	g__Psychrobacter	s__Unclass.Psychrobacter	GCAAGCGTTAATCGGAATTACTGGGCGTAAAGCGAGCGTAGGTGGCTTGATAAGTCAGATGTGAAATCCCCGGGCTTAACCTGGGAACTGCATCTGAAACTGTTAGGCTAGAGTAGGTGAGAGGGAGGTAGAATTTCAGGTGTAGCGGTGAAATGCGTAGAGATCTGAAGGAATACCGATGGCGAAGGCAGCCTCCTGGCATCATACTGACACTGAGGCTCGAAAGCGTGGGT
0311ccc112eaee671fff64ccc0e13d53	FALSE	FALSE	NA	k__Bacteria	p__Gemmatimonadetes	c__Gemm-3	o__	f__	g__	s__	GCGAGCGTTGTTCGGAATTATTGGGCGTAAAGCGCACGTAGGCGGTCGTTTAAGTCTAGCTGTGAAATGCCGGGGCTCAACCCCGTGCCCGCAGGAGATACTGGACGACTGGAGACAGGTAGAGGCCAGCGGAATTCCGGGTGTAGCGGTGGAATGCGTAGAGATCCGGAAGAACACCGGAGGCGAAGGCGGCTGGCTGGACCTGATCTGACGCTGAGGTGCGAAAGCGTGGGG
031558c9f6870aed1e03f7e481644200	FALSE	FALSE	NA	k__Bacteria	p__Proteobacteria	c__Gammaproteobacteria	o__Xanthomonadales	f__Xanthomonadaceae	g__Lysobacter	s__	GCAAGCGTTACTCGGAATTACTGGGCGTAAAGCGTGCGTAGGTGGTTTGTTAAGTCTGATGTGAAAGCCCTGGGCTCAACCTGGGAACTGCATTGGATACTGGCAGACTGGAGTGCGGTAGAGGGTAGCGGAATTCCCGGTGTAGCAGTGAAATGCGTAGATATCGGGAGGAACATCTGTGGCGAAGGCGGCTACCTGGACCAGCACTGACACTGAGGCACGAAAGCGTGGGG
0316e067b9da5277c04554f649dc0a35	FALSE	FALSE	NA	k__Bacteria	p__Verrucomicrobia	c__Unclass.Verrucomicrobia	o__Unclass.Verrucomicrobia	f__Unclass.Verrucomicrobia	g__DA101	s__	CCAAGCGTTGTTCGGATTCATTGGGCGTAAAGGGTGCGTAGGTGGCGCTGTAAGTCGGGTGTGAAATTTCGGAGCTTAACTCCGAAACTGCATTCGATACTGCGGTGCTTGAGGACTGGAGAGGAGACTGGAATTCATGGTGTAGCAGTGAAATGCGTAGAGATCATGAGGAAGACCAGTGGCGAAGGCGGGTCTCTGGACAGTTCCTGACACTGAGGCACGAAGGCCAGGGG
0317fe94d242bce1f3ba9ebec7c833fd	FALSE	FALSE	NA	k__Bacteria	p__Actinobacteria	c__Actinobacteria	o__Actinomycetales	f__Streptomycetaceae	g__Unclass.Streptomycetaceae	s__Unclass.Streptomycetaceae	CCAAGCGTTGTCCGGAATTATTGGGCGTAAAGAGCTCGTAGGCGGCGTGTCGCGTCGGATGTGAAAGCCCGGGGCTTAACCCCGGGTCTGCATTCGGTACGGGCATGCTGGAGTTCGGTAGGGGAGACTGGAATTCCTGGTGTAGCGGTGAAATGCGCAGATATCAGGAGGAACACCGGTGGCGAAGGCGGGTCTCTGGGCCGATACTGACGCTGAGGAGCGAAAGCGTGGGG
032474de584d09a5a8fc43463367eaf0	FALSE	FALSE	NA	k__Bacteria	p__Firmicutes	c__Clostridia	o__Clostridiales	f__	g__	s__	GCAAGCGTTATCCGGATTTATTGGGTGTAAAGGGTGCGTAGATGGAGGAGCAAGTTGGTTGTGAAATCCCTCGGCTCAACTGAGGAACTGCAACCAAAACTACTTCCCTTGAGTGTCGGAGAGGAAAGTGGAATTCCTAGTGTAGCGGTGAAATGCGTAGATATTAGGAGGAACACCAGTGGCGAAGGCGACTTTCTGGACGATAACTGACATTGAGGCACGAAAGTGTGGGG
0327154e737f06bdff48e2c0bef3806d	FALSE	FALSE	NA	k__Bacteria	p__Firmicutes	c__Clostridia	o__Clostridiales	f__Unclass.Clostridiales	g__Finegoldia	s__	GCGAGCGTTGTCCGGAATTATTGGGCGTAAAGGGTACGCAGGCGGTTTAATAAGTCGAATGTTAAAGATCGGGGCTCAACCCCGTAAAGCATTGGAAACTGATAAACTTGAGTAGTGGAGAGGAAAGTGGAATTCCTAGTGTAGTGGTGAAATACGTAGATATTAGGAGGAATACCAGTAGCGAAGGCGACTTTCTGGACATAAACTGACGCTGAGGTACGAAAGCGTGGGG
03274b3bdd95aedd722d854de8bbce81	FALSE	FALSE	NA	k__Bacteria	p__Bacteroidetes	c__Bacteroidia	o__Bacteroidales	f__Bacteroidaceae	g__Bacteroides	s__	GCAAGCGTTATCCGGAATTATTGGGTGTAAAGGGTGCGTAGACGGGATAACAAGTTGGTTGTGAAACCCCTCGGCTCAACTGAGGAACTGCAACCAAAACTATTATTCTTGAGTGCAGTTGAGGCAGGCGGAATTCGTGGTGTAGCGGTGAAATGCTTAGATATCACGAAGAACTCCGATTGCGAAGGCAGCCTGCTATGCTGCAACTGACATTGAGGCTCGAAAGTGTGGGT
0334fa9fbad6a1dfe55d62cb455114ac	FALSE	Removed before data structure assessment	Removed before data structure assessment	Unassigned	Unassigned	Unassigned	Unassigned	Unassigned	Unassigned	Unassigned	TATGGTAATTGTGTGCCAGCCGCCGCGGTAACACGATTAACCCAAGTCAATAGAAGCCGGCGTAAAGAGTGTTTTAGATCACCCCCTCCCCAATAAAGCTAAAACTCACCTGAGTTGTAAAAAACTCCAGTTGACACAAAATAGACTACGAAAGTGGCTTTAACATATCTGAACACACAATAGCTAAGACCCAAACTGGGATTAGAAACCCGAGTAGTCCGGCTGACTGACTGGAAACCACCACATCTCGTATGCCGTCTTCTGCTTGAAA
03377a6e3eeb0de810b237b9a51033e6	FALSE	FALSE	NA	k__Bacteria	p__Firmicutes	c__Clostridia	o__Clostridiales	f__Peptococcaceae	g__	s__	GCGAGCGTTGTCCGGAATCACTGGGCGTAAAGGGCGCGTAGGCGGTAATATAAGTCAGATGTGAAAGGTGGGGGCTCAACCCCTAGAGTGCAACTGATACTGTATAACTTGAGTGTGAGAGAGGGAAGCGGAATTCCTAGTGTAGCGGTGAAATGCGTAGATATTAGGAGGAACACCAGTGGCGAAGGCGGCTTTCTGGCTCATAACTGACGCTGAGGCGCGAAAGCGTGGGT
033e1cd5c82fcca96e9ae07c414222cc	FALSE	FALSE	NA	k__Bacteria	p__Proteobacteria	c__Alphaproteobacteria	o__Rhodobacterales	f__Rhodobacteraceae	g__Rubellimicrobium	s__	GCTAGCGTTGTTCGGAATGACTGGGCGTAAAGCGCGCGTAGGCGGATCGGACAGTCAGAGGTGAAAGCCCGGGGCTCAACCCCGGAACGGCCTTTGATACTTCCGGTCTTGAGTTCGAGAGAGGTGGGTGGAATTCCGAGTGTAGAGGTGAAATTCGTAGATATTCGGAGGAACACCAGTGGCGAAGGCGGCCCACTGGCTCGACACTGACGCTGAGGCGCGAAAGCGCGGGG
0344a394b854f08cec8b5525e76319d3	FALSE	FALSE	NA	k__Bacteria	p__Actinobacteria	c__Actinobacteria	o__Actinomycetales	f__Micromonosporaceae	g__Actinoplanes	s__globisporus	GCGAGCGTTGTCCGGATTTATTGGGCGTAAAGAGCTCGTAGGCGGCTTGTCGCGTCGTCCGTGAAAACCCATGGCTCAACTGTGGGCTTGCGGTCGATACGGGCAGGCTAGAGTTCGGTAGGGGAGACTGGAATTCCTGGTGTAGCGGTGAAATGCGCAGATATCAGGAGGAACACCGGTGGCGAAGGCGGGTCTCTGGGCCGATACTGACGCTGAGGAGCGAAAGCGTGGGG
03452c4bb15c6d7b801ee9e1168c5bec	FALSE	FALSE	NA	k__Bacteria	p__Planctomycetes	c__Planctomycetia	o__Planctomycetales	f__Planctomycetaceae	g__Planctomyces	s__	GCGAACGTTATTCGGAATCACTGGGCTTACAGGGTGCGTAGGCGGCTTAGCAAGTCAGGTGTGAAAGCCCCCGGCTCAACCGGGGAACTGCGCTTGAAACTGCTGAGCTCGAGTCAGCTAGAGGTACACGGAACTTCCAGTGGAGCGGTGAAATGTGTTGATATTGGAAGGAACACCGGAGGCGAAAGCGGTGTACTGGGGCTGGTCTGACGCTGAGGCACGAAAGCCAGGGG
0345e2ecc000f77e353dc03c35595597	FALSE	FALSE	NA	k__Bacteria	p__Proteobacteria	c__Alphaproteobacteria	o__Rhodospirillales	f__Acetobacteraceae	g__Roseomonas	s__rosea	GCTAGCGTTGCTCGGAATTACTGGGCGTAAAGGGCGCGTAGGCGGCCTTGTTAGTCAGGCGTGAAAATCCCGGGCTTAACCTGGGGACTGCGCTTGATACGGCAGGGCTTGAGGATGGAAGAGGCTCGTGGAATTCCCAGTGTAGAGGTGAAATTCGTAGATATTGGGAAGAACACCGGTGGCGAAGGCGGCGAGCTGGTCCATTACTGACGCTGAGGCGCGACAGCGTGGGG
0349bf652a61667d9e757c184603e4c6	FALSE	FALSE	NA	k__Bacteria	p__Firmicutes	c__Clostridia	o__Clostridiales	f__Ruminococcaceae	g__	s__	GCAAGCGTTATCCGGATTTACTGGGTGTAAAGGGCGCGTAGGCGGGAATGCAAGTCAGATGTGAAATCCAGGGGCTTAACCCTTGAACTGCATTTGAAACTGTATTTCTTGAGTGTCGGAGAGGTTGACGGAATTCCTAGTGTAGCGGTGAAATGCGTAGATATTAGGAGGAACACCAGTGGCGAAGGCGGTCAACTGGACGATAACTGACGCTGAGGCGCGAAAGCGTGGGG
034b57c8c9a2cf882c83c6422872838e	FALSE	FALSE	NA	k__Bacteria	p__Actinobacteria	c__Actinobacteria	o__Actinomycetales	f__Streptomycetaceae	g__Unclass.Streptomycetaceae	s__Unclass.Streptomycetaceae	CCAAGCGTTGTCCGGAATTATTGGGCGTAAAGAGCTCGTAGGCGGCGTGTCGCGTCGGATGTGAAAGCCCGGGGCTTAACTCCGGGTCTGCATTCGGTACGGGCATGCTGGAGTTCGGTAGGGGAGACTGGAATTCCTGGTGTAGCGGTGAAATGCGCAGATATCAGGAGGAACACCGGTGGCGAAGGCGGGTCTCTGGGCCGATACTGACGCTGAGGAGCGAAAGCGTGGGG
034fcedbc9002130539792c2dbdb2523	FALSE	FALSE	NA	k__Bacteria	p__Firmicutes	c__Bacilli	o__Bacillales	f__Staphylococcaceae	g__Staphylococcus	s__Unclass.Staphylococcus	GCAAGCGTTATCCGGAATTATTGGGCGTAAAGCGCGCGTAGGCGGTTTTTTAAGTCTGATGTGAAAGCCCACGGCTCAACCGTGGAGGGTCATTGGAAACTGGAAAACTTGAGTGCAGAAGAGGAAAGTGGAATTCCATGTGTAGCGGTGAAATGCGCAGAGATATGGAGGAACACCAGTGGCGAAGGCGACTTTCTGGTTTGTAACTGACGCTGATGTGCGAAAGCGTGGGG
0356d4effba49b5a57774febb319f1ed	FALSE	FALSE	NA	k__Bacteria	p__Proteobacteria	c__Alphaproteobacteria	o__Rhodospirillales	f__Rhodospirillaceae	g__Azospirillum	s__	GCTAGCGTTGTTCGGAATTACTGGGCGTAAAGGGCGCGTAGGCGGTCCGCTCAGTCAGAAGTGAAAGCCCCGGGCTCAACCTGGGAATTGCTTTTGATACTGGTGGACTTGAGTTCCGGAGAGGATGGTGGAATTCCCAGTGTAGAGGTGAAATTCGTAGATATTGGGAAGAACACCGGTGGCGAAGGCGGCCATCTGGACGGACACTGACGCTGAGGCGCGAAAGCGTGGGG
0358365414c121a1739d27894d5c39e6	FALSE	Removed before data structure assessment	Removed before data structure assessment	k__Bacteria	p__Cyanobacteria	c__Oscillatoriophycideae	o__Chroococcales	f__Chroococcaceae	g__	s__	GCAAGCGTTATCCGGACTTATTGGGCGTAAAGCGTCCGCAGGTGGCATTTCGTGTCTGCTGTCAAAGCCCACAGCTCAACTGTGGTCAGGCGGTGGAAACTGAGAAGCTAGAGTTAGGTAGGGGTAGAGGGAATTCCCAGTGTAGCGGTGAAATGCGTAGAGATTGGGAAGAACACCAGTGGCGAAAGCGCTCTGCTAGGCCATAACTGACACTAAGGGACGAAAGCTAGGGG
03592adef89968a4e264a9ab2de74916	FALSE	FALSE	NA	k__Bacteria	p__Bacteroidetes	c__Bacteroidia	o__Bacteroidales	f__Prevotellaceae	g__Prevotella	s__pallens	CCAGGCGTTATCCGGATTTATTGGGTTTAAAGGGAGTGTAGGCGGTTTGTTAAGCGTGTTGTGAAATTTAGATGCTCAACATTTAACTTGCAGCGCGAACTGTCAGACTTGAGTACACGCAACGTATGCGGAATTCATGGTGTAGCGGTGAAATGCTTAGATATCATGAAGAACTCCGATTGCGAAGGCAGCATACGGGAGTGTAACTGACGCTTAAGCTCGAAGGTGCGGGT
0363c7e771bedd55594b84e25f58f812	FALSE	Removed before data structure assessment	Removed before data structure assessment	k__Bacteria	p__Firmicutes	c__Clostridia	o__Clostridiales	f__Lachnospiraceae	g__Coprococcus	s__	GCAAGCGTTATCCGGAATTACTGGGTGTAAAGGGTGCGTAGGTGGTATGGCAAGTCAGAAGTGAAAACCCAGGGCTTAACTCTGGGACTGCTTTTGAAACTGTCAGACTAGAGTGCAGGAGAGGTAAGCGGAATTCCTAGTGTAGCGGTGAAATGCGTAGATATTAGGAGGAACATCAGTGGCGAAGGCGGCCTACTGGACGATAACTGACGCTGAGGCTCGAAAGCGTGGGG
0364003ef5c184146da7b1b7cd621100	FALSE	FALSE	NA	k__Bacteria	p__Proteobacteria	c__Betaproteobacteria	o__Burkholderiales	f__Oxalobacteraceae	g__Cupriavidus	s__	GCGAGCGTTAATCGGAATTACTGGGCGTAAAGCGTGCGCAGGCGGTTTTGTAAGACAGGCGTGAAATCCCCGGGCTTAACCTGGGAATTGCGCTTGTGACTGCAAGGCTAGAGTGTGTCAGAGGGGGGTAGAATTCCACGTGTAGCAGTGAAATGCGTAGAGATGTGGAGGAATACCGATGGCGAAGGCAGCCCCCTGGGACGCCACTGACGCTCATGCACGAAAGCGTGGGG
03694b759f396337b198717a65d7e238	FALSE	FALSE	NA	k__Bacteria	p__Firmicutes	c__Bacilli	o__Bacillales	f__Bacillaceae	g__Geobacillus	s__thermodenitrificans	GCGAGCGTTGTCCGGAATTATTGGGCGTAAAGCGCGCGCAGGCGGTCCTTTAAGTCTGATGTGAAAGCCCACGGCTCAACCGTGGAGGGTCATTGGAAACTGGGGGACTTGAGTGCAGGAGAGGAGAGCGGAATTCCACGTGTAGCGGTGAAATGCGTAGAGATGTGGAGGAACACCAGTGGCGAAGGCGGCTCTCTGGCCTGTAACTGACGCTGAGGCGCGAAAGCGTGGGG
036a4c9182497e09278c3e84769c0ba9	FALSE	FALSE	NA	k__Bacteria	p__Firmicutes	c__Clostridia	o__Clostridiales	f__Lachnospiraceae	g__Blautia	s__	GCAAGCGTTATCCGGATTTACTGGGTGTAAAGGGAGCGTAGACGGATTAGCAAGTCTGATGTGAAAGGCAGGGGCTCAACACCTGGACTGCATTGGAAACTGCCAGTCTTGAGTGCCGGAGAGGTAAGCGGAATTCCTAGTGTAGCGGTGAAATGCGTAGATATTAGGAGGAACACCAGTGGCGAAGGCGGCTTACTGGACGGCAACTGACGTTGAGGCTCGAAAGCGTGGGG
036c77ffe3148af87ddb72e5320c5732	FALSE	FALSE	NA	k__Bacteria	p__Firmicutes	c__Clostridia	o__Clostridiales	f__Unclass.Clostridiales	g__Unclass.Clostridiales	s__Unclass.Clostridiales	GCAAGCGTTATCCGGATTTACTGGGTGTAAAGGGAGCGTAGACGGCGAGACAAGTCTGAAGTGAAAGGCGGGGGCCCAACCCCCGGACTGCTTTGGAAACTGCCTTGCTGGAGTGCAGGAGGGGTATGCGGAATTCCTAGTGTAGCGGTGAAATGCGTAGATATTAGGAGGAACACCGGCGGCGAAGGCGGCATACTGGACTGTAACTGACGTTGAGGCTCGAAGGCGTGGGG
037179338e3d70137a09db4803b8e59b	FALSE	FALSE	NA	k__Bacteria	p__Firmicutes	c__Bacilli	o__Bacillales	f__Planococcaceae	g__Ureibacillus	s__	GCGAGCGTTGTCCGGAATTATTGGGCGTAAAGGGCGCGTAGGCGGTCTCTTAAGTCTGATGTGAAAGCCCCCGGCTTAACCGGGGAGGGTCATTGGAAACTGGGAGACTTGAGTGCAGGAGAGGGAAGCGGAATTCCATGTGTAGCGGTGAAATGCGTAGAGATATGGAGGAACACCAGTGGCGAAGGCGGCTTCCTGGCCTGTAACTGACGCTGAGGCGCGAAAGCGTGGGG
03723228b36cab85fb756b7fa7f81e4e	FALSE	Removed before data structure assessment	Removed before data structure assessment	k__Bacteria	p__Proteobacteria	c__Alphaproteobacteria	o__Rickettsiales	f__mitochondria	g__Unclass.mitochondria	s__Unclass.mitochondria	GCAAGTGTTCTTCGGAATGACTGGGCGTAAAGGGCACGTAGGCGGTGAATCGGGTTGAAAGTGAAAGTCGCCAAAAACTGGCGGAATGCTCTCGAAACCAATTCACTTGAGTGAGACAGAGGAGAGTGGAATTTCGTGTGTAGGGGTGAAATCCGTAGATCTACGAAGGAACGCCAAAAGCGAAGGCAGCTCTCTGGGTCCCTACCGACGCTGGGGTGCGAAAGCATGGGG
037a12c8d19d70c724471694da247d31	FALSE	FALSE	NA	k__Bacteria	p__Proteobacteria	c__Alphaproteobacteria	o__Rhodobacterales	f__Rhodobacteraceae	g__Paracoccus	s__Unclass.Paracoccus	GCTAGCGTTGTTCGGAATTACTGGGCGTAAAGCGCACGTAGGCGGACCAGAAAGTTGGGGGTGAAATCCCGGGGCTCAACCTCGGAACTGCCTTCAAAACTATTGGTCTGGAGTTCGAGAGAGGTGAGTGGAATTCCGAGTGTAGAGGTGAAATTCGTAGATATTCGGAGGAACACCAGTGGCGAAGGCGGCTCACTGGCTCGATACTGACGCTGAGGTGCGAAAGCGTGGGG
037a6740307e1b518c4c69db9ed9d264	FALSE	FALSE	NA	k__Bacteria	p__FBP	c__	o__	f__	g__	s__	GCAAGCGTTGTCCGGATTTACTGGGCGTAAAGCGCGCGCAGGCGGACGGTTAAGTAGGAAGTGAAAGGTCGGAGCTCAACTCCAACATTGCTTCCTATACTGGCTGTCTTGAGTCCCGGAGAGGAAAGCGGAACGACACGTGTAGCGGTGAAATGCGTTGATATGTGTCGGAACACCAATGGCGAAGGCAGCTTTCTGGACGGGTACTGACGCTCAGGCGCGAAAGCCGAGGT
03847f6ee12cad632155d68c29efc462	FALSE	TRUE	Batch1_contam	k__Bacteria	p__Proteobacteria	c__Alphaproteobacteria	o__Sphingomonadales	f__Unclass.Sphingomonadales	g__Unclass.Sphingomonadales	s__Unclass.Sphingomonadales	GCTAGCGTTGTTCGGAATTACTGGGCGTAAAGCGCACGTAGGCGGTTTTTCAAGTCAGAGGTGAAAGCCCGGAGCTCAACTCCGGAATTGCCTTTGAAACTGGATGACTGGAATCTTGGAGAGGCGAGTGGAATTCCGAGTGTAGAGGTGAAATTCGTAGATATTCGGAAGAACACCAGTGGCGAAGGCGACTCGCTGGACAAGTATTGACGCTGAGGTGCGAAAGCGTGGGG
0389340d02905591acab13585cde1f96	FALSE	FALSE	NA	k__Bacteria	p__Firmicutes	c__Bacilli	o__Bacillales	f__Paenibacillaceae	g__Cohnella	s__	GCAAGCGTTGTCCGGATTTATTGGGCGTAAAGCGCGCGCAGGCGGTTGTTTAAGTCTGGTGTCTAAGTGCGGGGCTCAACCCCGTGATGCATCGGAAACTGGGCAACTTGAGTGCAGAAGAGGAGAGCGGAATTCCACGTGTAGCGGTGAAATGCGTAGAGATGTGGAGGAACACCAGTGGCGAAGGCGGCTCTCTGGACTGTAACTGACGCTGAGGCGCGAAAGCGTGGGG
03894ac669bcee9061370d2de8d83d9d	FALSE	FALSE	NA	k__Bacteria	p__Firmicutes	c__Bacilli	o__Lactobacillales	f__Aerococcaceae	g__Aerococcus	s__	GCAAGCGTTGTCCGGATTTATTGGGCGTAAAGGGAGCGCAGGTGGTTTCTTAAGTCTGATGTGAAAGCCCACGGCTTAACCGTGGAGGGTCATTGGAAACTGGGAAACTTGAGTACGGAAGAGGAATGTGGAACTCCATGTGTAGCGGTGGAATGCGTAGATATATGGAAGAACACCAGTGGCGAAGGCGACATTCTGGTCTGTTACTGACACTGAGGCTCGAAAGCGTGGGG
0390581333bd6ae9ba3ec7bc733fc93c	FALSE	FALSE	NA	k__Bacteria	p__Firmicutes	c__Clostridia	o__Clostridiales	f__Peptococcaceae	g__rc4-4	s__	GCGAGCGTTGTCCGGAATCACTGGGCGTAAAGGGCGCGTAGGCGGTTTAATAAGTCAGTGGTGAAAACTGAGGGCTCAACCCTCAGCCTGCCACTGATACTGTTAGACTTGAGTATGGAAGAGGAGAATGGAATTCCTAGTGTAGCGGTGAAATGCGTAGATATTAGGAGGAACACCAGTGGCGAAGGCGATTCTCTGGTCTGTAACTGACGCTGAGGTTCGAAAGCGTGGGT
039503c7fc7ac9515f41b187ad29a129	FALSE	FALSE	NA	k__Bacteria	p__Actinobacteria	c__Actinobacteria	o__Actinomycetales	f__Micromonosporaceae	g__Solwaraspora	s__	GCGAGCGTTGTCCGGATTTATTGGGCGTAAAGAGCTCGTAGGCGGCTTGTCGCGTCGACTGTGAAAACCCACAGCTCAACTGTGGGCTTGCAGTCGATACGGGCAGGCTAGAGTTCGGTAGGGGAGACTGGAATTCCTGGTGTAGCGGTGAAATGCGCAGATATCAGGAGGAACACCGGTGGCGAAGGCGGGTCTCTGGGCCGATACTGACGCTGAGGAGCGAAAGCGTGGGG
03964a03e24c87b8775d602f22db3dd5	FALSE	FALSE	NA	k__Bacteria	p__Actinobacteria	c__Thermoleophilia	o__Solirubrobacterales	f__	g__	s__	GCAAGCGTTGTCCGGAATCATTGGGCGTAAAGAGCGTGTAGGCGGCCCGGTAAGTCCGCTGTGAAAGTCGAGGGCTCAACCCTCGAATGCCGGCGGATACTGTCGGGCTAGAGTCCGGAAGAGGCGAGTGGAATTCCTGGTGTAGCGGTGAAATGCGCAGATATCAGGAGGAACACCGATGGCGAAGGCAGCTCGCTGGGACGGTACTGACGCTGAGACGCGAAAGCGTGGGG
039c611dea14bc1ea67b94fd953f9a57	FALSE	FALSE	NA	k__Bacteria	p__Proteobacteria	c__Alphaproteobacteria	o__Sphingomonadales	f__Sphingomonadaceae	g__Novosphingobium	s__Unclass.Novosphingobium	GCTAGCGTTGTTCGGAATTACTGGGCGTAAAGAGTACGTAGGCGGCTATTCAAGTCAGAGGTGAAAGCCCGGGGCTCAACCCCGGAACTGCCTTTGAAACTAGATAGCTAGAATCTTGGAGAGGTCAGTGGAATTCCGAGTGTAGAGGTGAAATTCGTAGATATTCGGAAGAACACCAGTGGCGAAGGCGACTGACTGGACAAGTATTGACGCTGAGGTACGAAAGCGTGGGG
03a4c697d762ec459c8f11aa1c4b9595	FALSE	Removed before data structure assessment	Removed before data structure assessment	k__Bacteria	p__Bacteroidetes	c__Flavobacteriia	o__Flavobacteriales	f__Flavobacteriaceae	g__Flavobacterium	s__	CCAAGCGTTATCCGGAATCATTGGGTTTAAAGGGTCCGTAGGCGGTTTTATAAGTCAGTGGTGAAATCCGGCAGCTCAACTGTCGAACTGCCATTGATACTGTAGGACTTGAATTATTGTGAAGTAACTAGAATATGTAGTGTAGCGGTGAAATGCTTAGATATTACATGGAATACCCATTGCGAAGGCAGGTTACTAACAATATATTGACGCTGATGGACGAAAGCGTGGGG
03a64980e33fcebb8bccecabc81e3617	FALSE	FALSE	NA	k__Bacteria	p__Bacteroidetes	c__Unclass.Bacteroidetes	o__Unclass.Bacteroidetes	f__Chitinophagaceae	g__	s__	GCAAGCGTTATCCGGATTCACTGGGTTTAAAGGGTGCGTAGGTGGGTATGTAAGTCAGTGGTGAAATCCCCGAGCTTAACTTGGGAACTGCCGTTGATACTATATATCTTGAATGTCGTAGAGGTAAGCGGAATATGTCATGTAGCGGTGAAATGCTTAGAGATGACATAGAACACCAATTGCGAAGGCAGCTTGCTATGCGATTATTGACACTGAGGCACGAAAGCGTGGGT
03a94d548474c99979260796ce978cf9	FALSE	FALSE	NA	k__Bacteria	p__Acidobacteria	c__Acidobacteriia	o__Acidobacteriales	f__Acidobacteriaceae	g__	s__	GCAAGCGTTGTTCGGAATTATTGGGCGTAAAGGGTGCGTAGGCGGCCAGGCAAGTCTTGTGTGAAATCTATGGGCTCAACCCATAGCCTGCACAGGAAACTGCAGGGCTTGAGAATGGGAGAGGTGAGTGGAATTTCCGGTGTAGCGGTGAAATGCGTAGATATCGGAAGGAACACCTGTGGCGAAAGCGGCTCACTGGACCATTTCTGACGCTGATGCACGAAAGCTAGGGG
03b13b85f9b787339494143ddbdd8d28	FALSE	FALSE	NA	k__Bacteria	p__Firmicutes	c__Bacilli	o__Lactobacillales	f__Streptococcaceae	g__Streptococcus	s__	CCGAGCGTTGTCCGGATTTATTGGGCGTAAAGCGAGCGCAGGCGGTTTGATAAGTCTGAAGTTAAAGGCTGTGGCTCAACCATAGTTCGCTTTGGAAACTGTCAAACTTGAGTGCAGAAGGGGAGAGTGGAATTCCATGTGTAGCGGTGAAATGCGTAGATATATGGAGGAACATCGGTGGCGGAAGCGGCTCTCTGGTCTGTAACTGACGCTGAGGCTCGAAAGCGTGGGG
03b931d2f25ebd149968e542efcd8cdc	FALSE	FALSE	NA	k__Bacteria	p__Proteobacteria	c__Deltaproteobacteria	o__Myxococcales	f__OM27	g__	s__	GCAAGCGTTGCTCGGAATCACTGGGCGTAAAGCGTACGCAGACGGCCGTGTAAGTCGGATGTGAAAGCCCGGGGCTCAACCCCGGAATTGCATTCGAAACTGCACGGCTTGAGTACGGGAGAGGGAAGCAGAATTCCTGGTGTAGAGGTGAAATTCGTAGATATCAGGAGGAATACCTGTGGCGAAAGCGGCTTCCTGGCCCGATACTGACGCTCATGTACGAAAGCGTGGGG
03c68d0a83e522dc8ba052a30e568271	FALSE	FALSE	NA	k__Bacteria	p__Proteobacteria	c__Alphaproteobacteria	o__Rhizobiales	f__Brucellaceae	g__Ochrobactrum	s__intermedium	GCTAGCGTTGTTCGGATTTACTGGGCGTAAAGCGCACGTAGGCGGGCTAATAAGTCAGGGGTGAAATCCCGGGGCTCAACCCCGGAACTGCCTTTGATACTGTTAGTCTTGAGTATGGAAGAGGTGAGTGGAATTCCGAGTGTAGAGGTGAAATTCGTAGATATTCGGAGGAACACCAGTGGCGAAGGCGGCTCACTGGTCCATTACTGACGCTGAGGTGCGAAAGCGTGGGG
03d3dbb78c4d24d5ae1ffb2ae0cbc204	FALSE	FALSE	NA	k__Bacteria	p__Proteobacteria	c__Alphaproteobacteria	o__Caulobacterales	f__Caulobacteraceae	g__	s__	GCTAGCGTTGCTCGGATTTACTGGGCGTAAAGGGAGCGTAGGCGGATTGGCAAGTTGGGGGTGAAAGCCCGGGGCTCAACCTCGGAATTGCCTTCAAAACTGCCAGTCTTGAGTTTGGGAGAGGTGTGTGGAACTCCGAGTGTAGAGGTGAAATTCGTAGATATTCGGAAGAACACCAGTGGCGAAGGCGACACACTGGCCCAATACTGACGCTGAGGCTCGAAAGCGTGGGG
03de9b8e5e5d9e86d920ce0796ce44b0	FALSE	FALSE	NA	k__Bacteria	p__Bacteroidetes	c__Bacteroidia	o__Bacteroidales	f__	g__	s__	GCGAGCGTTATCCGGATTTATTGGGTTTAAAGGGTGCGCAGGCGGCGCGTTAAGTCAGCGGTGAAATGTCGGGGCTCAACCCCGGCACTGCCGTTGAAACTGGCGTGCTCGAGTACGGATGAAGCGGGCGGAATGTGATGTGTAGCGGTGAAATGCTTAGATATGTCACAGAACACCGATTGCGAAGGCAGCTCGCTAATCCGCAACTGACGCTCATGCACGAAAGCGTGGGG
03df90e1c68afffaef1f5fe1097f2dc4	FALSE	FALSE	NA	k__Bacteria	p__Verrucomicrobia	c__Unclass.Verrucomicrobia	o__Unclass.Verrucomicrobia	f__Unclass.Verrucomicrobia	g__Chthoniobacter	s__	TCAAGCGTTGTTCGGATTCATTGGGCGTAAAGGGTGCGTAGGTGGCGGGGTAAGTCTGGTGTGAAATCTCGGAGCTCAACTCCGAAACTGCACTGGATACTGCCTTGCTCGAGTACTGGAGAGGAGATTGGAATTTACGGTGTAGCAGTGAAATGCGTAGATATCGTAAGGAAGACCAGTGGCGAAGGCGAATCTCTGGACAGTTACTGACACTGAGGCACGAAGGCCAGGGG
03e4c07abe21d004c8a658054828a25b	FALSE	FALSE	NA	k__Bacteria	p__Unclass.Bacteria	c__Unclass.Bacteria	o__Unclass.Bacteria	f__Unclass.Bacteria	g__Unclass.Bacteria	s__Unclass.Bacteria	GCAAGCGTTACCCGGAATCACTGGGCGTAAAGGGCGTGTAGGCGGGACGTTAAGTCTGGTTTTAAAGACCGTGGCTCAACCACGGGAGTGGACTGGATACTGGCGCTCTAGACCTCTGGAGAGAGAACCGGAATTCCTGGTGTAGCGGTGGAATGCGTAGATACCAGGAGGAACACCGATGGCGAAGGCAGGTTCTTGGACAGAAGGTGACGCTGAGGCGCGAAAGTGTGGGG
03f375d194aba9d4ef65cf846952b109	FALSE	Removed before data structure assessment	Removed before data structure assessment	k__Bacteria	p__Cyanobacteria	c__Chloroplast	o__Streptophyta	f__	g__	s__	GCAAGCGTTATCCGGAATTATTGGGCGTAAAGCGTCTGTAGGTGGCTTTTTAAGTCCGCCGTCAAATCCCAGGGCTCAACCCTGGACAGGCGGTGGAAACTACCAAGCTGGAGTACGGTAGGGGCAGAGGGAATTTCCGGTGGAGCGGTGAAATGCGTAGAGATCGGAAAGAACACCAACGGCGAAAGCACTCTGCTGGGCCGACACTGACACTGAGAGACGAAAGCTAGGGT
03f429f55feb0e805ba48c8c00867cf3	FALSE	FALSE	NA	k__Bacteria	p__Proteobacteria	c__Betaproteobacteria	o__Neisseriales	f__Neisseriaceae	g__	s__	GCAAGCGTTAATCGGAATTATTGGGCGTAAAGCGAGTGCAGACGGTTACTTAAGCCAGATGTGAAATCCCCAAGCTTAACTTGGGACGTGCATTTGGAACTGGGTGACTAGAGTGTGTCAGAGGGAGGTAGAATTCCACATGTAGCGGTGGAATGCGTAGAGATGTGGAGGAATACCGATGGCGAAGGCAGCCTCCTGGGATAACACTGACGTTGAGGCTCGAAAGCGTGGGG
03f74c0ea1f0654719b21d2701e9fa30	TRUE	Removed before data structure assessment	Removed before data structure assessment	k__Bacteria	p__Proteobacteria	c__Betaproteobacteria	o__Burkholderiales	f__Alcaligenaceae	g__Sutterella	s__	GCAAGCGTTAATCGGAATTACTGGGCGTAAAGCGTGCGCAGGCGGTTCTGTAAGACAGATGTGAAATCCCCGGGCTCAACCTGGGAATTGCATTTGTGACTGCAGGACTAGAGTTCATCAGAGGGGGGTGGAATTCCAAGTGTAGCAGTGAAATGCGTAGATATTTGGAAGAACACCAATGGCGAAGGCAGCCCCCTGGGATGCGACTGACGCTCATGCACGAAAGCGTGGGG
03febc2de4c5453bc810d8c2787c6a07	FALSE	FALSE	NA	k__Bacteria	p__Unclass.Bacteria	c__Unclass.Bacteria	o__Unclass.Bacteria	f__Unclass.Bacteria	g__Unclass.Bacteria	s__Unclass.Bacteria	TATGGTAATTGTGTGCCAGCCGCCGCGGTAACACGATTAACCCAAGTCAATAGAAGCCGGCGTAAAGAGTGTTTTAGATCACCCCCTCCCCAATAAAGCTAAAACTCACCTGAGTTGTAAAAAACTCCAGTTGACACAAAATAGACTACGAAAGTGGCTTTAACATATCTGAACACACAATAGCTAAGACCCAAACTGGGATTAGATACCCCGGTAGTCCGGCTGACTGACTTACTAATCTGCGATCTCGTATGCCGTCTTCTGCTTGAAA
04017500dd323cc5479f24005d3f8ad5	FALSE	TRUE	NA	k__Bacteria	p__Firmicutes	c__Bacilli	o__Bacillales	f__Planococcaceae	g__Sporosarcina	s__	GCAAGCGTTGTCCGGAATTATTGGGCGTAAAGCGCGCGCAGGCGGCCTTTTAAGTCTGATGTGAAAGCCCCCGGCTCAACCGGGGAAGGTCATTGGAAACTGAAGGGCTTGAGTACAGAAGAGGAAAGCGGAATTCCACGTGTAGCGGTGAAATGCGTAGAGATGTGGAGGAACACCAGTGGCGAAGGCGGCTTTCTGGTCTGTAACTGACGCTGAGGCGCGAAAGCGTGGGG
0402132da410dabd02baf9726597f96b	FALSE	FALSE	NA	k__Bacteria	p__Firmicutes	c__Clostridia	o__Clostridiales	f__	g__	s__	GCAAGCGTTGTCCGGAATGACTGGGCGTAAAGGGCGTGTAGGCGGCCGACTAAGTCTGGAGTGAAAGTCCACTTTTCAAGGGTGGAATTGCTTTGGATACTGGTTGGCTTGAGTGCGGAAGAGGTAAGTGGAATTCCCAGTGTAGCGGTGAAATGCGTAGAGATTGGGAGGAACACCAGTGGCGAAGGCGACTTACTGGGCCGTAACTGACGCTGAGGCGCGAAAGCGTGGGG
04022e210a3bb5f427d2c954723fde94	FALSE	FALSE	NA	k__Bacteria	p__Firmicutes	c__Clostridia	o__Clostridiales	f__	g__	s__	GCAAGCGTTGTCCGGAATGACTGGGCGTAAAGGGAGTGTAGGCGGCTTAATAAGTTAGATGTGAAATCCCGCGGCTCAACCGCGGAACTGCATCTAAAACTGTTGAGCTGGAGTGCAGGAGAGGTGAGTGGAATTCCTAGTGTAGCGGTGGAATGCGTAGATATTAGGAGGAACACCGGTGGCGAAGGCGGCTCACTGGACTGTAACTGACGTTGAGGCTCGAAAGCGTGGGG
040c9a816d692f54344e2328c7b3c779	FALSE	FALSE	NA	k__Bacteria	p__Proteobacteria	c__Deltaproteobacteria	o__Bdellovibrionales	f__Bacteriovoracaceae	g__Unclass.Bacteriovoracaceae	s__Unclass.Bacteriovoracaceae	GCAAGCGTTGTTCGGAATCATTGGGCGTAAAGCGCGCGCAGGCGGATCAGCAAGTCAGGTGTGAAATCTCGGGGCTCAACCTCGAAACTGCGCCTGAAACTGCTAGTCTAGAATGTCGGAGGGGGCAGGGGAATTTCACGTGTAGGGGTAAAATCCGTAGAGATGTGAAGGAACACCGGAGGCGAAGGCGCCTGCCTGGACGACTATTGACGCTGAGGCGCGAAAGCGTGGGG
0411cb7afc31da2bde8eb37006a4618d	FALSE	FALSE	NA	k__Bacteria	p__Bacteroidetes	c__Cytophagia	o__Cytophagales	f__Cytophagaceae	g__	s__	GCAAGCGTTGTCCGGATTTATTGGGTTTAAAGGGTGCGTAGGTGGCTTGTTAAGTCTGGGGTGAAAGGCAGTGGCTCAACCACTTGCAGGGCCCTGGATACTGGCAGGCTCGAGTGCGCGTGAGGCCGGTGGAACGGGTGGTGTAGCGATGAAATGCATAGATACCATCCAGAACACCGATTGCGGAGGCAGCCGGCTAACGCGCAACTGACACTGAGGCACGAAAGCGTGGGG
04123296a02889f42c9f1f7aed5f1f37	FALSE	TRUE	Batch1_contam	k__Bacteria	p__Firmicutes	c__Bacilli	o__Bacillales	f__Staphylococcaceae	g__Staphylococcus	s__Unclass.Staphylococcus	TCCCTCTTTCTCCTTCCTTATTGGGCGTAAAGCGCGCGTAGGCGGTTTTTTAAGTCTGATGTGAAAGCCCACGGCTCAACCGTGGAGGGTCATTGGAAACTGGAAAACTTGAGTGCAGAAGAGGAAAGTGGAATTCCATGTGTAGCGGTGAAATGCGCAGAGATATGGAGGAACACCAGTGGCGAAGGCGACTTTCTGGTCTGTAACTGACGCTGATGTGCGAAAGCGTGGGG
0413f23364211500684a8579a40a9ecd	FALSE	Removed before data structure assessment	Removed before data structure assessment	k__Bacteria	p__Firmicutes	c__Clostridia	o__Clostridiales	f__Ruminococcaceae	g__	s__	CCGAGCGTTATCCGGATTTATTGGGTTTAAAGGGAGCGTAGGTGGACATGTAAGTCAGTTGTGAAAGTTTGCGGCTCAACCGTAAAATTGCAGTTGAAACTGTTGATCTTGAGTACTGGAGAGGCAGACGGAATTCCTAGTGTAGCGGTGAAATGCGTAGATATTAGGAGGAACACCAGTGGCGAAGGCGGTCTGCTGGACAGCAACTGACGGTGAGGCGCGAAAGCGTGGGG
0415be3218731f52ae697253c7c8e20c	FALSE	FALSE	NA	k__Bacteria	p__Firmicutes	c__Clostridia	o__Clostridiales	f__Ruminococcaceae	g__Ruminococcus	s__	GCAAGCGTTGTCCGGATTTACTGGGTGTAAAGGGTGCGTAGGCGGCCTTGCAAGTCAGAAGTGAAATCCATGGGCTTAACCCGTGAACTGCTTTTGAAACTGTAGGGCTTGAGTGAAGTAGAGGCAGGCGGAATTCCCGGTGTAGCGGTGAAATGCGTAGAGATCGGGAGGAACACCAGTGGCGAAGGCGGCCTGCTGGGCTTTAACTGACGCTGAAGCACGAAAGCGTGGGT
04161af85f6846fa7e984943db273cc6	FALSE	FALSE	NA	k__Bacteria	p__Proteobacteria	c__Betaproteobacteria	o__Burkholderiales	f__Burkholderiaceae	g__Pandoraea	s__	GCAAGCGTTAATCGGAATTACTGGGCGTAAAGCGTGCGCAGGCGGTTTTGTAAGACGGATGTGAAATCCCCGGGCTTAACCTGGGAACTGCATTCGTGACTGCAAGGCTAGAGTATGGCAGAGGGGGGTAGAATTCCACGTGTAGCAGTGAAATGCGTAGAGATGTGGAGGAATACCGATGGCGAAGGCAGCCCCCTGGGCCAATACTGACGCTCATGCACGAAAGCGTGGGG
042c1b1944e5f2d0eeae539b5b4ee454	FALSE	FALSE	NA	k__Bacteria	p__Proteobacteria	c__Alphaproteobacteria	o__Rhizobiales	f__Xanthobacteraceae	g__Unclass.Xanthobacteraceae	s__Unclass.Xanthobacteraceae	GCTAGCGTTGTTCGGAACCACTGGGCGTAAAGCGCACGTAGGCGGATTGTTAAGTCAGGGGTGAAAGCCTGGAGCTCAACTCCAGAACTGCCCTTGATACTGGCAATCTCGAGTCCGGAAGAGGTAAGTGGAACTGCGAGTGTAGAGGTGAAATTCGTAGATATTCGCAAGAACACCAGTGGCGAAGGCGGCTTACTGGTCCGGTACTGACGCTGAGGTGCGAAAGCGTGGGG
04339839775cf4172817a5526c8f0791	FALSE	FALSE	NA	k__Bacteria	p__Gemmatimonadetes	c__Gemmatimonadetes	o__Gemmatimonadales	f__	g__	s__	GCGAGCGTTGTCCGGAATTACTGGGCGTAAAGGGCGCGTAGGCGGTCTGGTAAGCGTGTGGTGAAAGCTTCGGGCTCAACCCGGAGTCGGCCGTGCGAACTGCGAGACTTGAGCATGTCAGAGGCAGGCGGAATTCCGGGTGTAGCGGTGGAATGCGTAGAGATCCGGAAGAACACCGGTGGCGAAGGCGGCCTGCTGGGACATGGCTGACGCTGAGGCGCGACAGCGTGGGG
043c40d9e8cd6246c5efb80ccc7666c1	FALSE	FALSE	NA	k__Bacteria	p__Actinobacteria	c__Actinobacteria	o__Actinomycetales	f__Streptomycetaceae	g__Streptomyces	s__Unclass.Streptomyces	GCGAGCGTTGTCCGGAATTATTGGGCGTAAAGAGCTCGTAGGCGGCCTGTCACGTCGGATGTGAAAGCCCGGGGCTTAACCCCGGGTCTGCATTCGATACGGGCAGGCTAGAGTTCGGTAGGGGAGATCGGAATTCCTGGTGTAGCGGTGAAATGCGCAGATATCAGGAGGAACACCGGTGGCGAAGGCGGATCTCTGGGCCGATACTGACGCTGAGGAGCGAAAGCGTGGGG
043d1c904b2ae77aeb8730699dd87d52	FALSE	FALSE	NA	k__Bacteria	p__Proteobacteria	c__Betaproteobacteria	o__Nitrosomonadales	f__Nitrosomonadaceae	g__	s__	GCAAGCGTTAATCGGAATTATTGGGCGTAAAGGGTGCGCAGGCGGTTTTGTAAGTCAGATGTGAAATCCCCGGGCTTAACCTGGGAATTGCGTTTGAAACTACAAGACTAGAGTGTGGCAGAGGGGGGTGGAATTCCATGTGTAGCAGTGAAATGCGTAGAGATGTGGAAGAACATCGATGGCGAAGGCAACCCCCTGGGTTAACACTGACGCTCAGGCACGAAAGCGTGGGG
043d24c36e920d98e76901e45ed164c6	FALSE	FALSE	NA	k__Bacteria	p__Fusobacteria	c__Fusobacteriia	o__Fusobacteriales	f__Fusobacteriaceae	g__Fusobacterium	s__	ACAAGCGTTATCCGGATTTATTGGGCGTAAAGTGCGTCTAGGTGGTTATGTAAGTCTGATGTGAAAATGCAGGGCTCAACTCTGTATTGCGTTGGAAACTGTATGACTAGAGTACTGGAGAGGTAAGCGGAACTACAAGTGTAGAGGTGAAATTCGTAGATATTTGTAGGAATGCCGATGGGGAAGCCAGCTTACTGGACAGATACTGACGCTAAAGCGCGAAAGCGTGGGT
04447493ce23399ea83dc6c9c4f8db48	FALSE	FALSE	NA	k__Bacteria	p__Firmicutes	c__Bacilli	o__Bacillales	f__Paenibacillaceae	g__Paenibacillus	s__	GCAAGCGTTGTCCGGAATTATTGGGCGTAAAGCGCGCGCAGGCGGTCATTTAAGTCTGGTGTTTAAACCTTGGGCTCAACCTAAGGTCGCACTGGAAACTGGGTGACTTGAGTACAGAAGAGGAAAGTGGAATTCCACGTGTAGCGGTGAAATGCGTAGATATGTGGAGGAACACCAGTGGCGAAGGCGACTTTCTGGGCTGTAACTGACGCTGAGGCGCGAAAGCGTGGGG
045c002573dd58a584a8c9da476befd1	FALSE	FALSE	NA	k__Bacteria	p__Unclass.Bacteria	c__Unclass.Bacteria	o__Unclass.Bacteria	f__Unclass.Bacteria	g__Unclass.Bacteria	s__Unclass.Bacteria	GCGAGCGTTATCCGGAATCACTGGGCGTAAAGGGCGCGTAGGCGGTTTATTAAGTCCGATGTCAAAGCGTGAGGCTCAACCTCATAGAGGCGTTGGATACTGGCGAGCTGGACGGTTGGAGAGGAAGGTAGAATTACCAGTGTAGCGGTGGAATGCGTAGATACTGGTAGGAATACCCATTGCGAAGGCAGCCTTCTGGACAACACGTGACGCTGAGGCGCGAAAGTGTGGGG
045ef7ade58f80de4f6942119c9f7e1d	FALSE	FALSE	NA	k__Bacteria	p__Firmicutes	c__Clostridia	o__Clostridiales	f__	g__	s__	GCGAGCGTTGTCCGGAATTACTGGGCGTAAAGCGCGCGTAGACGGCTTAGTAAGTCAGATGTGAAAGACCCGGGCTCAACCTGGGGGCGGCATCTGAGACTGGTGAGCTTGAGTGCAGGAGAGGCAAGTGGAATTCCCAGTGTAGCAGTGAAATGCGTAGAGATTGGGAGGAACACCAGTGGCGAAGGCGACTTGCTGGACTGTAACTGACGTTGAGGTGCGAAAGCTAGGGG
0460089d10c749e848809a7c6fb4f8b3	FALSE	FALSE	NA	k__Bacteria	p__Bacteroidetes	c__Bacteroidia	o__Bacteroidales	f__Prevotellaceae	g__Prevotella	s__melaninogenica	CCAGGCGTTATCCGGATTTATTGGGTTTAAAGGGAGCGTAGGCTGGAGATTAAGTATGTTGTGAAATGTAGACGCTCAACGTCTGAATTGCAGCGCATACTGGTTTCCTTGAGTACGCACAACGTTGGCGGAATTCGTCGTGTAGCGGTGAAATGCTTAGATATGACGAAGAACTCCGATTGCGAAGGCAGCTGACGGGAGCGCAACTGACGCTTAAGCTCGAAGGTGCGGGT
04620412b7b0f64147f56aeae7900c44	FALSE	FALSE	NA	k__Bacteria	p__Bacteroidetes	c__Bacteroidia	o__Bacteroidales	f__RF16	g__	s__	GCGAGCGTTATCCGGATTTATTGGGTTTAAAGGGTGCGTAGGCGGGTTATTAAGTCAGTGGTGAAAGCGTGTGGCTCAACCATACCAAGCCATTGAAACTGGTGACCTTGAGTGCAAACGAGGTAGGCGGAATGTGACGTGTAGCGGTGAAATGCTTAGATATGTCACAGAACCCCGATTGCGAAGGCAGCTTACCAGCATGCAACTGACGCTGAGGCACGAAAGCGTGGGT
0462fe16a47e9a3cdefe5c98bb625593	FALSE	FALSE	NA	k__Bacteria	p__Firmicutes	c__Bacilli	o__Lactobacillales	f__Enterococcaceae	g__Unclass.Enterococcaceae	s__Unclass.Enterococcaceae	GCAAGCGTTGTCCGGATTTATTGGGCGTAAAGCGAGCGCAGGTGGTTTCTTAAGTCTGATGTGAAAGCCCCCGGCTCAACCGGGGAGGGTCATTGGAAACTGGGAGACTTGAGTGCAGAAGAGGAGAGTGGAATTCCATGTGTAGCGGTGAAATGCGTAGATATATGGAGGAACACCAGTGGCGAAGGCGGCTCTCTGGTCTGTAACTGACGCTGAGGCTCGAAAGCGTGGGG
0466acbccffd7897c177cf338e62d354	FALSE	FALSE	NA	k__Bacteria	p__Firmicutes	c__Clostridia	o__Clostridiales	f__Ruminococcaceae	g__Unclass.Ruminococcaceae	s__Unclass.Ruminococcaceae	GCAAGCGTTGTCCGGAATTACTGGGTGTAAAGGGAGCGCAGGCGGGAAGGCAAGTCAGCGGTGAAAACTATGGGCTCAACCCATAGACTGCCGTTGAAACTGTTTTTCTTGAGTGAAGTAGAGGCAGGCGGAATTCCGAGTGTAGCGGTGAAATGCGTAGATATTCGGAGGAACACCAGTGGCGAAGGCGGCCTGCTGGGCTTTTACTGACGCTGAGGCTCGAAAGTGTGGGG
04670f76b5efc56bf3b5822587a05eeb	FALSE	FALSE	NA	k__Bacteria	p__Proteobacteria	c__Alphaproteobacteria	o__Rhizobiales	f__Rhizobiaceae	g__Unclass.Rhizobiaceae	s__Unclass.Rhizobiaceae	GCTAGCGTTGTTCGGAATTACTGGGCGTAAAGCGCACGTAGGCGGATATTTAAGTCAGGGGTGAAATCCCGCAGCTCAACTGCGGAACTGCCTTTGATACTGGGTATCTCGAGTATGGAAGAGGTGAGTGGAATTCCGAGTGTAGAGGTGAAATTCGTAGATATTCGGAGGAACACCAGTGGCGAAGGCGGCTCACTGGTCCATTACTGACGCTGAGGTGCGAAAGCGTGGGG
0467325ea8936dd7cd0122d11c0a19a7	FALSE	FALSE	NA	k__Bacteria	p__Proteobacteria	c__Alphaproteobacteria	o__BD7-3	f__	g__	s__	GCGAGCGTTATTCGGAATCACTGGGCGTAAAGCGTGCGTAGGCGGTCTTGTAAGTTAGGAGTGAAAGCCCAGGGCTCAACCTTGGAATTGCTCTTAATACTGCAGGGCTCGAATCTCGGAGAGGATAGCGGAATTTCCAGTGTAGCAGTGAAATGCGTAGATATTGGAAGGAACACCAGTGGCGTAAGCGGCTATCTGGACGAGTATTGACGCTGAGGCACGAAAGCGTGGGG
046c895ac91e13a75f47139a7c18ce74	FALSE	FALSE	NA	k__Bacteria	p__Proteobacteria	c__Alphaproteobacteria	o__Rhodospirillales	f__Rhodospirillaceae	g__	s__	GCGAGCGTTGTTCGGATTTACTGGGCGTAAAGGGCGCGCAGGCGGCCGGCCAAGTCAGGCGTGAAAGCCCCGGGCTTAACCTGGGAACTGCGTCTGGGACTGGTTGGCTAGAGATCGGGAGAGGAGAGTGGAATTCCCAGTGTAGAGGTGAAATTCGTAGATATATGGAAGAACACCAGTGGCGAAAGCGGCTCTCTGGTCTGTAACTGACGCTGAGGTTCGAAAGCGTGGGT
04727d66cd7684de21f7e6f1054a2b82	FALSE	Removed before data structure assessment	Removed before data structure assessment	k__Bacteria	p__Bacteroidetes	c__Bacteroidia	o__Bacteroidales	f__Prevotellaceae	g__Prevotella	s__copri	CCGGGCGTTATCCGGATTTATTGGGTTTAAAGGGAGCGTAGGCCGGAGATTAAGCGTGTTGTGAAATGTAGACGCTCAACGTCTGCACTGCGGCGCGAACTGGTTTCCTTGATTACGCACAAAGTGGGCGGAATTCGTGGTGTAGCGGTGAAATGCTTAGATATCACGAAGAACTCCGATTGCGAAGGCAGCTCACTGGAGCGCAACTGACGCTGAAGCTCGAAAGTGCGGGT
04735c99a6c6ec09ef42862721b0d692	FALSE	FALSE	NA	k__Bacteria	p__Proteobacteria	c__Betaproteobacteria	o__Unclass.Betaproteobacteria	f__Unclass.Betaproteobacteria	g__Unclass.Betaproteobacteria	s__Unclass.Betaproteobacteria	GCGAGCGTTAATCGGAATTACTGGGCGTAAAGCGTGCGCAGGTGGCGATGTAAGCTTGATGTGAAAGCCCCGGGCTCAACCTGGGAACGGCATTGAGGACTGCATGGCTAGAGTGTGGCAGAGGGGGGTGGAATTCCACGTGTAGCAGTGAAATGCGTAGAGATGTGGAGGAACACCAATGGCGAAGGCAGCCCCCTGGGTTAACACTGACACTCATGCACGAAAGCGTGGGG
04739e0cc015e7f4ae1b574096e87e02	FALSE	FALSE	NA	k__Bacteria	p__Bacteroidetes	c__Bacteroidia	o__Bacteroidales	f__	g__	s__	GCAAGCGTTATCCGGATTTATTGGGTTTAAAGGGTGCGTAGGCGGAAGCTTAAGCGTGAGGTGAAATGCCACAGCTCAACTGTGGAACTGCCTCGCGAACTGGGTTTCTGGAATGCCCCTGCCGTGGGAGGAATGTGTGGTGTAGCGGTGAAATGCATAGAGATCACACAGAACACCGATTGCGAAGGCATCTCACGAAGGGGTGATTGACGCTGAGGCACGAAAGCGTGGGG
0473b45314933579267703bc2b209651	FALSE	FALSE	NA	k__Bacteria	p__Verrucomicrobia	c__Unclass.Verrucomicrobia	o__Unclass.Verrucomicrobia	f__Unclass.Verrucomicrobia	g__Ellin506	s__	CCGAGCGTTGTTCGGATTCATTGGGCGTAAAGGGTGCGTAGGCGGCTTCCTAAGTTTGATGTGAAATCCCGGGGCTTAACCCTGGAATTGCATTGAATACTGGGAGGCTAGAGTACTGGAGAGGAAACTGGAATTTACGGTGTAGCAGTGAAATGCGTAGAGATCGTAAGGAAGACCAGTGGCGAAGGCGAGTTTCTGGACAGTTACTGACGCTGAGGCACGAAGGCCAGGGG
047d0789034414fbc342aefaf09868a5	FALSE	FALSE	NA	k__Bacteria	p__Proteobacteria	c__Alphaproteobacteria	o__Rhizobiales	f__Rhizobiaceae	g__Unclass.Rhizobiaceae	s__Unclass.Rhizobiaceae	GCTAGCGTTGTTCGGAATTACTGGGCGTAAAGCGCACGTAGGCGGGTCGATAAGTCAGGGGTGAAAGCCCAGAGCTCAACTCTGGAACTGCCTTTGATACTGTCGACCTGGAGCACGGTAGAGGTGAGTGGAATTCCGAGTGTAGAGGTGAAATTCGTAGATATTCGGAGGAACACCAGTGGCGAAGGCGGCTCACTGGACCGTTGCTGACGCTGAGGTGCGAAAGCGTGGGG
04807774604115ff6e393101fb6fb37b	FALSE	FALSE	NA	k__Bacteria	p__Proteobacteria	c__Deltaproteobacteria	o__Bdellovibrionales	f__Bacteriovoracaceae	g__Unclass.Bacteriovoracaceae	s__Unclass.Bacteriovoracaceae	GCAAGCGTTGTTCGGATTTATTGGGCGTAAAGCGCGCGCAGGCGGATCAGCAAGTCAGATGTGAAATCTCAGGGCTCAACCCTGAAACTGCGTCTGAAACTGCTAGTCTAGAATATCGGAGGGGGTAGGGGAATTTCACGTGTAGGGGTAAAATCCGTAGAGATGTGAAGGAACACCGGAGGCGAAGGCGCCTGCCTGGACGATACTTGACGCTGAGGCGCGAAAGCGTGGGG
0482924f192aa42904bcee277a118f84	FALSE	Removed before data structure assessment	Removed before data structure assessment	k__Bacteria	p__Proteobacteria	c__Alphaproteobacteria	o__Rhodobacterales	f__Hyphomonadaceae	g__Unclass.Hyphomonadaceae	s__Unclass.Hyphomonadaceae	GCTAGCGTTGTTCGGATTTACTGGGCGTAAAGCGCGTGTAGGCGGATCTGTAAGTTGGGGGTGAAATCCCGAGGCTCAACCTCGGAACTGCCTCCAAAACTACAAATCTGGAGCAAGATAGAGGCAAGTGGAATTGCGAGTGTAGAGGTGAAATTCGTAGATATTCGCAGGAACACCAGTGGCGAAGGCGACTTGCTGGATCTTTGCTGACGCTGAGACGCGAAAGCGTGGGG
048338a8e70e7610cccf36790a790bcb	FALSE	Removed before data structure assessment	Removed before data structure assessment	Unassigned	Unassigned	Unassigned	Unassigned	Unassigned	Unassigned	Unassigned	TATGGTAATTGTGTGCCAGCAGCCGCGGTAACACGATTAACCCAAGTCAATAGAAGCCGGCGTAAAGAGTGTTTTAGATCACCCCCTCCCCAATAAAGCTAAAACTCACCTGAGTTGTAAAAAACTCCAGTTGACACAAAATAGACTACGAAAGTGGCTTTAACATATCTGAACACACAATAGCTAAGACCCAAACTGGGATTAGAAACCCCGGTAGTCCGGCTGACTGACTCTAGATTTGCCAATCTCGTATGCCGTCTTCTGCTTGAAA
04835e1fc96ea7ea14f104ec55caead7	FALSE	FALSE	NA	k__Bacteria	p__Actinobacteria	c__Actinobacteria	o__Actinomycetales	f__Corynebacteriaceae	g__Corynebacterium	s__	GCGAGCGTTGTCCGGAATTACTGGGCGTAAAGAGCTCGTAGGTGGTTTGTCGCGTCGTCTGTGAAATACCAATGCTTAACGTTGGTCGTGCAGGCGATACGGGCATTACTTGAGTGCTGTAGGGGTAACTGGAATTCCTGGTGTAGCGGTGAAATGCGCAGATATCAGGAGGAACACCGATGGCGAAGGCAGGTTACTGGGCAGTTACTGACGCTGAGGAGCGAAAGCATGGGT
0489b569014e34428fd7f26adbc7a395	FALSE	FALSE	NA	k__Bacteria	p__Proteobacteria	c__Alphaproteobacteria	o__Sphingomonadales	f__Sphingomonadaceae	g__Sphingomonas	s__	GCTAGCGTTGTTCGGAATTACTGGGCGTAAAGCGCACGTAGGCGGCTTCCTAAGTCAGAGGTGAAAGCCTGGGGCTCAACCCCAGAATTGCCTTTGAGACTGGGTCGCTTGAATCCGGGAGAGGTGAGTGGAATTCCGAGTGTAGAGGTGAAATTCGTAGATATTCGGAAGAACACCAGTGGCGAAGGCGGCTCACTGGACCGGTATTGACGCTGAGGTGCGAAAGCGTGGGG
048bf8d5d676f6bf9d88bdcd57deb47a	FALSE	FALSE	NA	k__Bacteria	p__Proteobacteria	c__Alphaproteobacteria	o__Sphingomonadales	f__Sphingomonadaceae	g__Sphingomonas	s__wittichii	GCTAGCGTTGTTCGGAATTACTGGGCGTAAAGCGTACGTAGGCGGCTTTGTAAGTTAGAGGTGAAAGCCTGGTGCTCAACACCAGAACTGCCTTTAAGACTGCATCGCTTGAACGTCGGAGAGGTGAGTGGAATTCCGAGTGTAGAGGTGAAATTCGTAGATATTCGGAAGAACACCAGTGGCGAAGGCGGCTCACTGGACGACTGTTGACGCTGAGGTACGAAAGCGTGGGG
04927bff4a7b80d008f9d884ab1a6bce	FALSE	FALSE	NA	k__Bacteria	p__Bacteroidetes	c__Bacteroidia	o__Bacteroidales	f__Bacteroidaceae	g__Bacteroides	s__ovatus	CCGAGCGTTATCCGGATTTATTGGGTTTAAAGGGAGCGTAGGTGGATTGTTAAGTCAGTTGTGAAAGTTTGCGGCTCAACCGTAAAATTGCAGTTGATACTGGCAGTCTTGAGTACAGTAGAGGTGGGCGGAATTCGTGGTGTAGCGGTGAAATGCTTAGATATCACGAAGAACTCCGATTGCGAAGGCAGCTCACTGGACTGCAACTGACACTGATGCTCGAAAGTGTGGGT
04943f9cafeb088a71f528592138d20a	FALSE	Removed before data structure assessment	Removed before data structure assessment	k__Bacteria	p__Cyanobacteria	c__Unclass.Cyanobacteria	o__Unclass.Cyanobacteria	f__Unclass.Cyanobacteria	g__Unclass.Cyanobacteria	s__Unclass.Cyanobacteria	GCAAGCGTTATCCGGAATTATTGGGCGTAAAGCGTCCGTAGGTGGTTTGGTCAGTCTGCTGTTAAAGCTCGAGGCTCAACCTCGAAAGAGCAGTGGATACTACCAGACTCGAGAGCAGTAGGGGTAGAGGGAATTTCCAGAGTAGCGGTGAAATGCGTAGATACTGGAAAGAACATCAATAGCGAAGGCACTCTACTGGGCTGCTACTGACACTGAGGGACGAAAGCTAGGGG
0495c5cab5c62db4dd507b8fa2a5e911	FALSE	FALSE	NA	k__Bacteria	p__Gemmatimonadetes	c__Gemm-3	o__	f__	g__	s__	GCGAGCGTTGTTCGGAATTATTGGGCGTAAAGCGCGCGCAGGCGGCCGAATAAGTCCATGGGTGAAAGGCCGGGGCTCAACCCCGTTGCATGCCCAGGATACTGATCGGCTGGAGACACGTAGAGGCAAGCGGAATTCCGGGTGTAGCGGTGGAATGCGTAGAGATCCGGAAGAACACCGGAGGCGAAGGCGGCTTGCTGGGCGTGATCTGACGCTGAGGCGCGAAAGCGTGGGG
0496a81a9aa5d1f0a87ea04df567cb26	FALSE	FALSE	NA	k__Bacteria	p__Proteobacteria	c__Gammaproteobacteria	o__Pseudomonadales	f__Moraxellaceae	g__Moraxella	s__	GCAAGTGTTAATCGGAATTACTGGGCGTAAAGCGCGCGTAGGTGGTTATTTAAGTCAGATGTGAAAGCCCCGGGCTTAACCTGGGAACTGCATCTGATACTGGATAACTAGAGTAGGTGAGAGGGGAGTAGAATTCCAGGTGTAGCGGTGAAATGCGTAGAGATCTGGAGGAATACCGATGGCGAAGGCAGCTCCCTGGCATCATACTGACACTGAGGTGCGAAAGCGTGGGT
049fbeaa1e761c75fd7bea4485680148	FALSE	FALSE	NA	k__Bacteria	p__Firmicutes	c__Clostridia	o__Clostridiales	f__Lachnospiraceae	g__Unclass.Lachnospiraceae	s__Unclass.Lachnospiraceae	GCAAGCGTTATCCGGATTTACTGGGTGTAAAGGGAGCGTAGGTGGCATGGTAAGTCAGATGTGAAAGCCCAGGGCTCAACCCTGGGACTGCATTTGAAACTATCAAGCTAGAGTGCAGGAGAGGTAAGTGGAATTCCTAGTGTAGCGGTGAAATGCGTAGATATTAGGAGGAACACCAGTGGCGAAGGCGACTTACTGGACTGTAACTGACACTGAGGCTCGAAAGCGTGGGG
04a197e7768c70b3b5d84ed93705e1b8	FALSE	FALSE	NA	k__Bacteria	p__Unclass.Bacteria	c__Unclass.Bacteria	o__Unclass.Bacteria	f__Unclass.Bacteria	g__Unclass.Bacteria	s__Unclass.Bacteria	TTTTTGTAGAGAAGGAGTCTTGCTATGTTGCCCAGGCTGGTCTCAAACTCCTGGGCTCAAGCAATCTGCCTGCCTTGGCCTCATAAAGTGCTAGGATTACAGGCGTAAGCCACCATGCCAAGCCACCTTCTTTTGATTTTTACTCAGCGTTCTGCTCTGCCTTTTGTATTAGACTCTTTACGTGCTGGTCTAACTACCTGATTAGAAACCCTTGTAGTCCGGCTGACTGACTG
04a2c15e652b556ca8622c0413825899	FALSE	FALSE	NA	k__Bacteria	p__Proteobacteria	c__Alphaproteobacteria	o__Sphingomonadales	f__	g__	s__	GCTAGCGTTGTTCGGAATTACTGGGCGTAAAGCGTACGTAGGCGGTTATTCAAGTCAGAGGTGAAAGCCTGGAGCTCAACTCCAGAACTGCCTTTGAAACTAGATAGCTAGAATCACGGAGAGGTTAGTGGAATTCCGAGTGTAGAGGTGAGATTCGTAGATATTCGGAAGAACACCAGTGGCGAAGGCGACTAACTGGACGTGTATTGACGCTGAGGTACGAAAGCGTGGGG
04a5a0b057916ee6df523a235ed8cc7a	FALSE	Removed before data structure assessment	Removed before data structure assessment	k__Bacteria	p__Verrucomicrobia	c__Unclass.Verrucomicrobia	o__Unclass.Verrucomicrobia	f__Unclass.Verrucomicrobia	g__Candidatus	s__Xiphinematobacter	TCAAGCGTTGTTCGGATTTATTGGGCGTAAAGGGTGCGTAGGCGGCGAGGTAAGTCTGGTGTGAAATCCTGGGGCTCAACCCCAGAATTGCACTGGATACTGCTTTGCTAGAGGACTGGAGAGGAGATTGGAATTCACGGTGTAGCAGTGAAATGCGTAGATATCGTGAGGAAGACCAGTGGCGAAGGCGAATCTCTGGACAGTTCCTGACGCTGAGGCACGAAGGCTAGGGG
04a981e037df5e697c9ccf4a224bcc1d	FALSE	FALSE	NA	k__Bacteria	p__Bacteroidetes	c__Flavobacteriia	o__Flavobacteriales	f__Unclass.Flavobacteriales	g__Chryseobacterium	s__	GCAAGCGTTATCCGGATTTATTGGGTTTAAAGGGTCCGTAGGCGGACTCGTAAGTCAGTGGTGAAATCTCACAGCTTAACTGTGAAACTGCCATTGATACTGCGGGTCTTGAGTGTTGTTGAAGTAGCTGGAATAAGTAGTGTAGCGGTGAAATGCATAGATATTACTTAGAACACCAATTGCGAAGGCAGGTTACTAAGCAACAACTGACGCTGATGGACGAAAGCGTGGGG
04ae198ec39eb6f093492fc29724a70c	FALSE	Removed before data structure assessment	Removed before data structure assessment	Unassigned	Unassigned	Unassigned	Unassigned	Unassigned	Unassigned	Unassigned	TATGGTAATTGTGTGCCAGCAGCCGCGGTAACACGATTAACCCAAGTCAATAGAAGCCGGCGTAAAGAGTGTTTTAGATCACCCCCTCCCCAATAAAGCTAAAACTCACCTGAGTTGTAAAAAACTCCAGTTGACACAAAATAGACTACGAAAGTGGCTTTAACATATCTGAACACACAATAGCTAAGACCCAAACTGGGATTAGAAACCCCTGTAGTCCGGCTGACTGACTATCCCGAATTTGATCTCGTATGCCGTCTTCTGCTTGAAA
04ae7776751e16d2c17a1e8a811851a5	FALSE	FALSE	NA	k__Bacteria	p__Firmicutes	c__Clostridia	o__Clostridiales	f__Veillonellaceae	g__Selenomonas	s__noxia	GCGAGCGTTGTCCGGAATCATTGGGCGTAAAGGGAGCGCAGGCGGGCATGTAAGTCTTTCTTAAAAGTGCGGGGCTCAACCCCGTGATGGGAAAGAAACTATATGTCTTGAGTACAGGAGAGGAAAGCGGAATTCCCAGTGTAGCGGTGAAATGCGTAGATATTGGGAGGAACACCAGTGGCGAAGGCGGCTTTCTGGACTGCAACTGACGCTGAGGCTCGAAAGCCAGGGG
04b0f61d25f8e4d6e17ca982e29612dd	FALSE	FALSE	NA	k__Bacteria	p__Firmicutes	c__Bacilli	o__Bacillales	f__Bacillaceae	g__Geobacillus	s__vulcani	GCGAGCGTTGTCCGGAATTATTGGGCGTAAAGCGCGCGCAGGCGGTCTCTTAAGTCTGATGTGAAAGCCCACGGCTCAACCGTGGAGGGTCATTGGAAACTGGGGGGCTTGAGGGCAGGAGAGGAGAGCGGAATTCCACGTGTAGCGGTGAAATGCGTAGAGATGTGGAGGAACACCAGTGGCGAAGGCGGCTCTCTGGCCTGTACCTGACGCTGAGGCGCGAAAGCGTGGGG
04b3572ecc30ba51972b94954441de49	FALSE	FALSE	NA	k__Bacteria	p__Proteobacteria	c__Gammaproteobacteria	o__Thiotrichales	f__Piscirickettsiaceae	g__	s__	GCAAGCGTTAATCGGAATTACTGGGCGTAAAGCGCGCGTAGGCGGTTTGGTAAGTCGGATGTGAAAGCCCCGGGCTCAACTTGGGAATTGCATTCGATACTGCCTGACTGGAGTATGGTAGAGGGAAGTGGAATTTCCGGTGTAGCGGTGAAATGCGTAGATATCGGAAGGAACACCAGTGGCGAAGGCGACTTCCTGGGCCAATACTGACGCTGAGGCGCGAAAGCGTGGGG
04b4d20576b03fde97486a1fa30f8318	FALSE	Removed before data structure assessment	Removed before data structure assessment	k__Bacteria	p__Cyanobacteria	c__Chloroplast	o__Streptophyta	f__	g__	s__	GCAAGCGTTATCCGGAATGATTGGGCGTAAAGCGTCTGTAGGTGGCTTTTTAAGTCCGCCGTCAAATCCCAGGGCTCAACCCTGGACAGGCGGTGGAAACTACTAAGCTGGAGTACGGTAGGGGCAGAGGGAATTTCCGGTGGAGCGGTGAAATGCGTAGAGATCGGAAAGAACACCAACGGCGAAAGCACTCTGCTGGGCCGACACTGACACTGAGAGACGAAAGCTAGGGG
04b6fe19909d79910e4b8213a45777d1	FALSE	FALSE	NA	k__Bacteria	p__Actinobacteria	c__Actinobacteria	o__Actinomycetales	f__Cellulomonadaceae	g__Cellulomonas	s__Unclass.Cellulomonas	GCAAGCGTTGTCCGGAATTATTGGGCGTAAAGAGCTCGTAGGCGGTCTGTCGCGTCTGCTGTGAAAACCTAAGGCTCAACCTTGGGCTTGCAGTGGGTACGGGCAGGCTAGAGTGCGGTAGGGGTGACTGGAATTCCTGGTGTAGCGGTGGAATGCGCAGATATCAGGAGGAACACCGATGGCGAAGGCAGGTCACTGGGCCGCAACTGACGCTGAGGAGCGAAAGCATGGGG
04b7f17d990fd7e1d3e8f2489e98a318	FALSE	FALSE	NA	k__Bacteria	p__Planctomycetes	c__Planctomycetia	o__Planctomycetales	f__Planctomycetaceae	g__Planctomyces	s__	GCGAACGTTATTCGGAATCACTGGGCTTAAAGGGTGCGTAGGCGGATACGCAGGTCAGATGTGAAATCCCACGGCTCAACCGTGGAACTGCATTTGAAACCGTGTGTCTTGAGCAAACTAGGGGTATGCGGAACTTCCAGTGGAGCGGTGAAATGTGTTGATATTGGAAGGAACACCGGTGGCGAAAGCGGCATACTGGGGTTTGTCTGACGCTGAGGCACGAAAGCTAGGGT
04b90c7382d0237ed1aafaba93875ae8	FALSE	FALSE	NA	k__Bacteria	p__Unclass.Bacteria	c__Unclass.Bacteria	o__Unclass.Bacteria	f__Unclass.Bacteria	g__Unclass.Bacteria	s__Unclass.Bacteria	ACAAGTGTTATTCATCATTATTAGGTTTAAAGCGTACCTAGACGGCATTTTACACATAAATTGTCAATTTTTTGCTAGAGTTTAATAGGGGAGGATAATATTAGGACTATTGGTGTAGAGATGAAATTCTTTGATACTAATAGAATGTGTAACGACGAAGGTAACCCTCTATCTATAAACTGACGTTGAGGAACGAAGGCTTGGGGAGCGAATAGGATTAGAAACCCCAG
04ba991327662cf1d8cfae3d4c9c6a0c	FALSE	FALSE	NA	k__Bacteria	p__Proteobacteria	c__Deltaproteobacteria	o__Unclass.Deltaproteobacteria	f__Unclass.Deltaproteobacteria	g__Unclass.Deltaproteobacteria	s__Unclass.Deltaproteobacteria	CCTAGCGTTGCTCGGAATCATTGGGCGTAAAGCGGATGTAGGCGGACAGCCAAGTCAGATGTGAAAGCCCCGGGCTCAACCCGGGAAGTGCATTTGAAACTGGCTATCTTGAGTGCAGTAGAGGAAGGTGGAATTCCAAGTGTAGTGGTGAAATACGTAGATATTTGGAGGAACATCGGTGGCGAAGGCGACCTTCTGGACTGTTACTGACGCTGAGATCCGAAAGCGTGGGG
04c106d811017d4ab5722cba1607f90e	FALSE	FALSE	NA	k__Bacteria	p__Proteobacteria	c__Alphaproteobacteria	o__Rhizobiales	f__	g__	s__	GCTAGCGTTGTTCGGATTTACTGGGCGTAAAGCGCACGTAGGCGGCTTGTTAAGTCAGGGGTGAAATCCCGGAGCTCAACTCCGGAACTGCCTTTGATACTGGCAAGCTCGAGTGTGGAAGAGGTTGGTGGAACTGCGAGTGTAGAGGTGAAATTCGTAGATATTCGCAAGAACACCAGTGGCGAAGGCGGCCAACTGGTCCATTACTGACGCTGAGGTGCGAAAGCGTGGGG
04c27d86c3a4088720571eb6991597f4	FALSE	FALSE	NA	k__Bacteria	p__Fusobacteria	c__Fusobacteriia	o__Fusobacteriales	f__Leptotrichiaceae	g__Leptotrichia	s__	GCGAGCGTTATCCGGAATTATTGGGCATAAAGGGCATCTAGGCGGATATACAAGTCAGGGGTGAAAACTTAGGGCTCAACTCAAAGCTTGCCTTTGAAACTGTATATCTAGAGTGTTGGAGAGGTGGACGGAACTACACGAGTAGAGGTGAAATTCGTAGATATGTGTAGGAATGCCGATGATGAAGATAGTCCACTGGACAGCAACTGACGCTGAAGTGCGAAAGCTAGGGG
04c4ff8fba7bc26f8bb8422810803926	FALSE	FALSE	NA	k__Bacteria	p__Proteobacteria	c__Alphaproteobacteria	o__Rhodospirillales	f__Rhodospirillaceae	g__	s__	GCTAGCGTTGTTCGGAATTACTGGGCGTAAAGCGCACGTAGGCGGTTTTCCAAGTCAGATGTGAAATCCCCGGGCTTAACCTGGGAACTGCATTTGATACTGGATGACTAGAGGCCGGGAGAGGGTAGTGGAATTCCCAGTGTAGAGGTGAAATTCGTAGATATTGGGAAGAACACCGGTGGCGAAGGCGGCTACCTGGACCGGTACTGACGCTGAGGTGCGAAAGCGTGGGG
04c96f4fbcf4a3a47696c3f12427e412	FALSE	FALSE	NA	k__Bacteria	p__Firmicutes	c__Bacilli	o__Bacillales	f__Bacillaceae	g__Unclass.Bacillaceae	s__Unclass.Bacillaceae	GCAAGCGTTGTCCGGAATTATTGGGCGTAAAGGGCGTGCAGGCGGTTTCTTAAGTCTGATGTGAAATCTTGTGGCTTAACCACAATCGGTCATTGGAAACTGGGAGACTTGAGTGCAGAAGAGGAGAGTGGAATTCCACGTGTAGCGGTGAAATGCGTAGATATGTGGAGGAACACCAGTGGCGAAGGCGACTCTCTGGTCTGTAACTGACGCTGAGGCGCGAAAGCGTGGGG
04cd38b62788168381648cfcc1da5468	FALSE	FALSE	NA	k__Bacteria	p__Verrucomicrobia	c__Unclass.Verrucomicrobia	o__Unclass.Verrucomicrobia	f__Ellin517	g__	s__	CCAAGCGTTGTTCGGATTCACTGGGCGTAAAGGGTGCGCAGGTGGCGCTTCAAGTTTGATGTGAAAGCTTCGGGCTCAACCCGGAAATGGCATTGAATACTGGAGTGCTGGAGGTTTGGAGGGGGGACTGGAATTCTCGGTGTAGCAGTGAAATGCGTAGATATCGAGAGGAACACCAGTGGCGAAGGCGAGTCCCTGGACAACACCTGACACTGAGGCACGAAAGCTAGGGG
04d04851589bfe8d3f4a93c4926f5de4	FALSE	FALSE	NA	k__Bacteria	p__Proteobacteria	c__Alphaproteobacteria	o__Sphingomonadales	f__Erythrobacteraceae	g__	s__	GCTAGCGTTGTTCGGAATTACTGGGCGTAAAGCGCACGTAGGCGGCTCAGCAAGTCAGGGGTGAAATCCCGGGGCTCAACCCCGGAACTGCCCTTGAAACTGCTAAGCTAGAATCTTGGAGAGGCGAGTGGAATTCCGAGTGTAGAGGTGAAATTCGTAGATATTCGGAAGAACACCAGTGGCGAAGGCGACTCGCTGGACAAGTATTGACGCTGAGGTGCGAAAGCGTGGGG
04d42aae964b674b2cbb2154f2074ac4	FALSE	FALSE	NA	k__Bacteria	p__Chlamydiae	c__Chlamydiia	o__Chlamydiales	f__	g__	s__	GCAAGCATTAATCGGATTTACTGGGCGTAAAGGGTGCGTAGGCGGCTCGTTTAGTCGGGTGTGAAATACCGGGGCTCAACCCCGGAACTGCACTCGAAACTGGCGAGCTAGAGGTCAGGAGGGGAAAACGGAATTCCACGTGTAGCGGTGAAATGCGTAGAGATGTGGAAGAACACCGGTGGCGAAGGCGGTTTTCTGGCCTGAACCTGACGCTGAGGCACGAAAGCAAGGGG
04e12701ac5d2862e8aabae4401407ea	FALSE	FALSE	NA	k__Bacteria	p__Proteobacteria	c__Deltaproteobacteria	o__Myxococcales	f__	g__	s__	GCAAACGTTGTTCGGAATTACTGGGCGTAAAGCGTGTGTAGGCGGCCCGGCAGGTCGGATGTGAAAGCCCTCGGCTCAACCGGGGAAGTGCATTCGAAACCGCCGGGCTTGAGTGTCGGAGAGGAAGGCGGAATTGTCGGTGTAGAGGTGAAATTCGTAGATATCGACAGGAACACCTGCGGCGAAAGCGGCCTTCTGGACGAACACTGACGCTGAGACACGAAAGCGTGGGG
04ee5e7cbf44a61e46f9d0fa1d9f0e88	FALSE	FALSE	NA	k__Bacteria	p__Firmicutes	c__Clostridia	o__Clostridiales	f__Unclass.Clostridiales	g__Unclass.Clostridiales	s__Unclass.Clostridiales	GCGAGCGTTATCCGGAATTACTGGGTGTAGAGGGTGCGTAGGCGGGCATATGGGCCAGCTGTGAAAACCCCGGGCATAACCCTGGGCTGTCGGCTGGAACTATATGCCTTGAGTGTCAGAGGGGAAAGCGGAATTCCTAGTGGAGCGGTAAAATGCGTAGAGATTAGGAGGAACACCGGAGGCGAAGGCGGCTTTCTGGCTGATAACTGACGCTGAGGCACGAAAGCGTGGGG
04f492651f2359dc4cffff7b9af368c1	FALSE	Removed before data structure assessment	Removed before data structure assessment	k__Bacteria	p__Bacteroidetes	c__Unclass.Bacteroidetes	o__Unclass.Bacteroidetes	f__Chitinophagaceae	g__	s__	GCAAGCGTTATCCGGATTCACTGGGTTTAAAGGGTGTGTAGGCGGGTATTTAAGTCAGTGGTGAAATCTCCAGGCTCAACCTGGAAACTGCCATTGATACTATTTATCTTGAATCCTGTTGAGGTGGGCGGAATATATCATGTAGCGGTGAAATGCTTAGATATGATATAGAACACCGATTGCGAAGGCAGCTCACTAAACAGGCATTGACGCTGAGGCACGAAAGCGTGGGG
04f6d7d5f12e155b45cd994adce092bb	FALSE	FALSE	NA	k__Bacteria	p__Acidobacteria	c__Unclass.Acidobacteria	o__RB41	f__Ellin6075	g__	s__	CCAAGCGTTGTTCGGATTTACTGGGCGTAAAGGGCGCGTAGGCGGCCCCACAAGTCACTTGTGAAATCTCCGGGCTTAACTCGGAACGGCCAAGTGAAACTGTGGAGCTAGAGTGTGGAAGGGGCAATCGGAATTCTTGGTGTAGCGGTGAAATGCGTAGATATCAAGAGGAACACCTGAGGTGAAGACGGGTTGCTGGGCCAACACTGACGCTGAGGCGCGAAAGCCAGGGG
04fbabab858c706726b1aed1282c1480	FALSE	FALSE	NA	k__Bacteria	p__FCPU426	c__	o__	f__	g__	s__	TCAAACGTTGTCCGGAATAACTGGGCGTAAAGGGCGCGTAGGCGGTCGCGTAAGTCAGATGTGAAAGCTCTGGGCTCAACCCAGGAATTGCATTTGATACTGCGTGACTTGAGTTCGGTAGAGGAGGGCGGAATTCCAGAAGTAGCGGTGAAATGCGTTGATATCTGGAGGAACACCCGTGGCGAAGGCGGCTCTCTGGTCCGATACTGACGATGAGGCGCGAAAGGTAGGGT
0501f6c5c115aa13c41b0198d1d25b26	FALSE	FALSE	NA	k__Bacteria	p__Firmicutes	c__Clostridia	o__Clostridiales	f__Veillonellaceae	g__Veillonella	s__parvula	GCAAGCGTTGTCCGGAATTATTGGGCGTAAAGCGCGCGCAGGCGGATCAGTCAGTCTGTCTTAAAAGTTCGGGGCTTAACCCCGTGAGGGGATGGAAACTGCTGATCTAGAGTATCGGAGAGGAAAGTGGAATTCCTAGTGTAGCGGTGAAATGCGTAGATATTAGGAAGAACACCAGTGGCGAAGGCGACTTTCTGGACGAAAACTGACGCTGAGGCGCGAAAGCCAGGGG
05036bd6c36ead65f10bd16a41a030d8	FALSE	FALSE	NA	k__Bacteria	p__Bacteroidetes	c__Bacteroidia	o__Bacteroidales	f__	g__	s__	CCGAGCGTTATCCGGATTCATTGGGTTTAAAGGGTGCGCAGGCGGTGCCTTAAGTCAGCGGTAAAATCGTGGGGCTCAACCCCATCCCGCCGTTGATACTGGGGCACTTGATTACGGTCGAGGCAGGCGGAATTCGTCGTGTAGCGGTGAAATGCATAGATATGACGAAGAACACCGATTGCGTAGGCAGCCTACCAGGCCGTTAATGACGCTCATGCACGAAAGTGCGGGG
050c058d0a2334db175f5c40e2dc44b4	FALSE	FALSE	NA	k__Bacteria	p__Actinobacteria	c__Thermoleophilia	o__Gaiellales	f__Gaiellaceae	g__	s__	GCAAGCGTTGTCCGGATTTACTGGGCGTAAAGAGCGTGTAGGCGGCCAAGCAGGTCTGTTGTGAAAACTGGAGGCTCAACCTCCAGACGTCGACAGAAACCGCTTGGCTAGAGTCCGGAAGAGGAGAGTGGAATTCCTGGTGTAGCGGTGAAATGCGCAGATATCAGGAAGAACACCAATGGCGAAGGCAGCTCTCTGGGACGGTACTGACGCTGAGACGCGAAAGCGTGGGG
050da56b0915142eaf48eeb074fa7996	FALSE	FALSE	NA	k__Bacteria	p__Chloroflexi	c__Ellin6529	o__	f__	g__	s__	GCAAGCGTTGTCCGGATTTACTGGGCGTAAAGAGCGCGCAGGCGGTCGTTCAAGTCGCGTGTGAAAGCCCCCGGCTCAACTGGGGAGGGTCACGCGATACTGATCGACTCGAAGGCAGGAGAGGGTAGTGGAATTCCCGGTGTAGTGGTGAAATGCGTAGATATCGGGAGGAACACCAGTGGCGAAGGCGACTACCTGGCCTGTTCTTGACGCTGAGGCGCGAAAGCTAGGGG
050f70872fd93132c084bcfc4d572333	FALSE	FALSE	NA	k__Bacteria	p__Firmicutes	c__Clostridia	o__Clostridiales	f__Ruminococcaceae	g__Oscillospira	s__	GCAAGCGTTATCCGGATTTACTGGGTGTAAAGGGCGTGTAGGCGGGAAAGCAAGTCAGATGTGAAAACCATGGGCTCAACCTGTGGCCTGCATTTGAAACTGTTTTTCTTGAGTACTGGAGAGGCAGACGGAATTCCTCGTGTAGCGGTGAAATGCGTAGATATGAGGAGGAACACCAGTGGCGAAGGCGGTCTGCTGGACAGCAACTGACGCTGAGGCGCGAAAGCGTGGGG
05133acf5bd630e099e55af1cdc98534	FALSE	Removed before data structure assessment	Removed before data structure assessment	k__Bacteria	p__Cyanobacteria	c__Unclass.Cyanobacteria	o__Unclass.Cyanobacteria	f__Unclass.Cyanobacteria	g__Unclass.Cyanobacteria	s__Unclass.Cyanobacteria	GCAAGCGTTATCCGGAATGATTGGGCGTAAAGCGTCCGTAGGTGGCTATTCAAGTCTGTCGTTAAAGCCCGAGGCTCAACCTCGGAACAGCGATGGAAACTGAATGGCTAGAGAGCAGTAGGGGTCACGGGAATTTCCAGAGTAGCGGTGAAATGCGTAGAGACTGGAAAGAACACCAACAGCGAAGGCACGTGACTGGGCTGACTCTGACACTGAGGGACGAAAGCTAGGGG
052208c532e54cb1b1767a241481bfd5	FALSE	FALSE	NA	k__Bacteria	p__Firmicutes	c__Clostridia	o__Clostridiales	f__Eubacteriaceae	g__Anaerofustis	s__	GCGAGCGTTGTCCGGATTCACTGGGCGTAAAGAGCACGTAGGCGGTTAATTAAGTCAGGTGTGAAAGTTTTCGGCTCAACCGGAAAAGTGCACTTGAAACTGGATAACTTGAGTATCGGAGAGGTAAGCGGAATTCCTAGTGTAGCGGTGAAATGCGTAGAGATTAGGAAGAACACCGGTGGCGAAGGCGGCTTACTGGACGATAACTGACGCTGAGGTGCGAAAGCGTGGGG
05240f83cd76025465ce6267d728a964	FALSE	FALSE	NA	k__Bacteria	p__Firmicutes	c__Bacilli	o__Lactobacillales	f__Streptococcaceae	g__Streptococcus	s__Unclass.Streptococcus	CCAAGCGTTGTCCGGATTTATTGGGCGTAAAGCGAGCGCAGGCGGTTAGATAAGTCTGAAGTTAAAGGCTGTGGCTTAACCATAGTACGCTTTGGAAACTGTTTAACTTGAGTGCAAGAGGGGAGAGTGGAATTCCATGTGTAGCGGTGAAATGCGTAGATATATGGAGGAACACCGGTGGCGAAAGCGGCTCTCTGGCTTGTAACTGACGCTGAGGCTCGAAAGCGTGGGG
0524a19aae6f2c0a8c591145813158f5	FALSE	FALSE	NA	k__Bacteria	p__Chloroflexi	c__Anaerolineae	o__SBR1031	f__SHA-31	g__	s__	GCGAGCGTTATCCGGATTTACTGGGTGTAAAGCGCGTGCAGGCGGCCAGGTAAGTGGAGCGTGAAAGCGCCCGGCTCAACCGGGCGAGGTCGTTCCAGACTGTCTGGCTGGAGGTAGGTAGAGGCGTGTGGAATTCCGGGTGTAGTGGTGAAATGCGTAGATATCCGGAGGAACACCAGTGGCGCAAGCGACACGCTGGGCCTGACCTGACGCTCAGACGCGAAAGCATGGGG
0525672b1f210431f0f0b0d170b561f6	FALSE	FALSE	NA	k__Bacteria	p__Unclass.Bacteria	c__Unclass.Bacteria	o__Unclass.Bacteria	f__Unclass.Bacteria	g__Unclass.Bacteria	s__Unclass.Bacteria	TATGGTAATTGTGTGCCAGCCGCCGCGGTAACACGATTAACCCAAGTCAATAGAAGCCGGCGTAAAGAGTGTTTTAGATCACCCCCTCCCCAATAAAGCTAAAACTCACCTGAGTTGTAAAAAACTCCAGTTGACACAAAATAGACTACGAAAGTGGCTTTAACATATCTGAACACACAATAGCTAAGACCCAAACTGGGATTAGAAACCCCAGTAGTCCGGCTGACTGACTGACTGATCATCTATCTCGTATGCCGTCTTCTGCTTGAAA
0525eb4cab0691068324fa6076c9f43d	FALSE	FALSE	NA	k__Bacteria	p__Chloroflexi	c__Ktedonobacteria	o__Ktedonobacterales	f__Ktedonobacteraceae	g__	s__	GCAAGCGTTGTCCGGATTTATTGGGCGTAAAGCGCACGCAGGCGGTCGGGTCAGTCTGTGCTGACAGTGTCCGGCTTAACTGGACAAGCGGTAGAGATACTGCCCGACTTGAGGGCTTCAGAGGGATGGGGAACTCCAGGTGGAGTGGTGAAATGCGTAGATATCTGGAAGAACACCAATGGCGAAGGCACCATCCTGGGAAGCATCTGACGCTCAGGTGCGAAAGCTAGGGG
05274aad24c98d8c38ab4f1a39aacc15	FALSE	FALSE	NA	k__Bacteria	p__Actinobacteria	c__Actinobacteria	o__Actinomycetales	f__Actinomycetaceae	g__Actinomyces	s__	GCGAGCGTTGTCCGGAATTATTGGGCGTGAAGGGCTTGTAGGCGGCCGGTCGCGTCCGCCGTGAAATTCTCCGGCTCAACCGGGGGCTTGCGGTGGGTACGGGCCGGCTGGAGTGCGGTAGGGGAGGCTGGAACTCCTGGTGTAGCGGTGGAATGCGCAGATATCAGGAGGAACACCGGTGGCGAAGGCGGGTCTCTGGGCCGTTACTGACGCTGAGGAGCGAAAGCGTGGGG
052970172157658431a3638d9ce93d3c	FALSE	FALSE	NA	k__Bacteria	p__Proteobacteria	c__Gammaproteobacteria	o__Enterobacteriales	f__Enterobacteriaceae	g__Unclass.Enterobacteriaceae	s__Unclass.Enterobacteriaceae	GCAAGCGTTAATCGGAATTACTGGGCGTAAAGCGCACGCAGGCGGTCTGTCAAGTCGGATGTGAAATCCCCGGGCTCAACCTGGGAACTGCATTCGAAACTGGCAGGCTAGAGTCTTGTAGAGGGGGGTGGAATTCCAGGTGTAGCGGTGAAATGCGTAGAGATCTGGAGGAATACCGGTGGCGAAGGCGGCCCCCTGGACAAAGACTGACGCTCAGGTGCGAAAGCGTGGGG
052ad2eb20d0626898bec264ec566a03	FALSE	FALSE	NA	k__Bacteria	p__Planctomycetes	c__Planctomycetia	o__Gemmatales	f__Isosphaeraceae	g__	s__	GCGAACGTTATTCGGAATCACTGGGCTTAAAGCGCGTGTAGGCGGATGGCCACGTCGGACGCTGAAATCCCCCGGCTCAACCGGGGAACGGGCACCGATACGGGCCGTCTGGAGGGAGGTAGGGGGGGCTGGAACTTCCGGTGGAGCGGTGAAATGCGTTGAGATCGGAAGGAACGCCCGTGGCGAAAGCGAGCCCCTGGACCTTTTCTGACGCTGAGACGCGAAAGCTAGGGG
05317954acf3cb77b6b14debfbc14778	FALSE	FALSE	NA	k__Bacteria	p__Proteobacteria	c__Alphaproteobacteria	o__Rhizobiales	f__Methylocystaceae	g__Pleomorphomonas	s__	GCTAGCGTTGTTCGGAATTACTGGGCGTAAAGCGCACGTAGGCGGATTGTTAAGTCGAGGGTGAAATCCCAGGGCTCAACCCTGGAACTGCCTTCGATACTGGCATTCTTGAGTCCGAGAGAGGTGAGTGGAATTCCGAGTGTAGAGGTGAAATTCGTAGATATTCGGAAGAGCACCAGTGGCGAAGGCGGCTCACTGGCTCGGAACTGACGCTGAGGTGCGAAAGCGTGGGG
053ea79546e75cb69ea5072c0ccdf107	FALSE	FALSE	NA	k__Bacteria	p__Firmicutes	c__Clostridia	o__Clostridiales	f__Ruminococcaceae	g__	s__	GCGAGCGTTATCCGGAATTACTGGGTGTAAAGGGTGTGTAGGCGGGGAAGCAAGTCAGATGTGAAATGTATGGGCTCAACTCATGCACTGCGTCTGAAACTGTTTCTCTTGAGAGTGGGAGAGGTAAACGGAATTCCCGGTGTAGCGGTGAAATGCGTAGATATCGGGAGGAACACCAGTGGCGAAGGCGGTTTACTGGACCATTACTGACGCTGAGACACGAAAGCGTGGGG
053eb651f726718413231992bbf82a0d	FALSE	FALSE	NA	k__Bacteria	p__Bacteroidetes	c__Cytophagia	o__Cytophagales	f__Cytophagaceae	g__	s__	GCAAGCGTTGTCCGGATTTATTGGGTTTAAAGGGTGCGTAGGCGGTCTTTTAAGTCAGTGCTGAAATATCCCGGCTTAACCGGGAGGGTGGCATTGATACTGAAGGACTTGAGTGGAGTCGAGGTAGGCGGAATTGACGGTGTAGCGGTGAAATGCTTAGATATCGTCAAGAACACCGATAGTGAAGACAGCTTACTAGACTTCAACTGACGCTGAGGCACGAAAGTGTGGGG
0540638154d5c040b442b5de2191e631	FALSE	FALSE	NA	k__Bacteria	p__Actinobacteria	c__Actinobacteria	o__Actinomycetales	f__Intrasporangiaceae	g__Phycicoccus	s__	GCGAGCGTTGTCCGGAATTATTGGGCGTAAAGAGCTTGTAGGCGGTTTGTCGCGTCTGCCGTGAAAATCCGGGGCTCAACTCCGGACTTGCGGTGGGTACGGGCAGACTAGAGTGTGGTAGGGGAGACTGGAATTCCTGGTGTAGCGGTGAAATGCGCAGATATCAGGAGGAACACCGATGGCGAAGGCAGGTCTCTGGGCCACTACTGACGCTGAGAAGCGAAAGCGTGGGG
0544226793c7ce15d5f23b76aa9ed6cd	FALSE	FALSE	NA	k__Bacteria	p__Firmicutes	c__Clostridia	o__Clostridiales	f__Veillonellaceae	g__Veillonella	s__	GCAAGCGTTGTCCGGAATTATTGGGCGTAAAGCGCGCGCAGGCGGCCTATTCAGTCTGTCTTAAAAGTTCGGGGCTCAACCCCGTGATGGGATGGAAACTAGTAGGCTAGAGTATCGGAGAGGAAAGCGGAATTTCTAGTGTAGCGGTGAAATGCGTAGATATTAGGAAGAACACCAGTGGCGAAGGCGGCTTTCTGGACGAAAACTGACGCTGAGGCGCGAAAGCCAGGGG
054c9524e65b091c03e02b2aa8fd7fad	FALSE	FALSE	NA	k__Bacteria	p__Actinobacteria	c__Actinobacteria	o__Actinomycetales	f__Nocardioidaceae	g__Nocardioides	s__terrigena	GCGAGCGTTGTCCGGAATTATTGGGCGTAAAGGGCTCGTAGGCGGTTTGTCGCGTCGGGAGTGAAAACACTGGGCTTAACTCAGTGCTTGCTTCCGATACGGGCAGACTAGAGGTATGCAGGGGAGAACGGAATTCCTGGTGTAGCGGTGAAATGCGCAGATATCAGGAGGAACACCGGTGGCGAAGGCGGTTCTCTGGGCATTACCTGACGCTGAGGAGCGAAAGTGTGGGG
054d369d4d76f55ad4dcb7ab4a96aeff	FALSE	FALSE	NA	k__Bacteria	p__Proteobacteria	c__Alphaproteobacteria	o__Sphingomonadales	f__Erythrobacteraceae	g__	s__	GCTAGCGTTGTTCGGAATTACTGGGCGTAAAGCGCACGTAGGCGGCTATTTAAGTCAGGGGTGAAATCCCGGGGCTCAACCCCGGAACTGCCTCTGAAACTGGATAGCTAGAATCTTGGAGAGGTCAGTGGAATTCCGAGTGTAGAGGTGAAATTCGTAGATATTCGGAAGAACACCAGTGGCGAAGGCGACTGACTGGACAAGTATTGACGCTGAGGTGCGAAAGCGTGGGG
054d453ac8233f622bdccc489734f549	FALSE	FALSE	NA	k__Bacteria	p__Proteobacteria	c__Alphaproteobacteria	o__Caulobacterales	f__Caulobacteraceae	g__	s__	GCTAGCGTTGCTCGGAATTACTGGGCGTAAAGGGCGCGTAGGCGGATCGACAAGTCGGGGGTGAAAGCCCGGGGCTCAACCTCGGAATTGCCTTCGAAACTGTCGGTCTAGAGTTTGGGAGAGGTGAGTGGAACTCCGAGTGTAGAGGTGAAATTCGTAGATATTCGGAAGAACACCAGTGGCGAAGGCGACTCACTGGCCCAATACTGACGCTGAGGCGCGAAAGCGTGGGG
05511b9a7833b4ef9c792ea59ed19ddb	FALSE	FALSE	NA	k__Bacteria	p__Unclass.Bacteria	c__Unclass.Bacteria	o__Unclass.Bacteria	f__Unclass.Bacteria	g__Unclass.Bacteria	s__Unclass.Bacteria	GCAAGCGTTACCCGGAATCACTGGGCGTAAAGGGCGTGTAGGCGGGACGTTAAGTCTGGTTTTAAAGACCGAAGCTCAACTTCGGGAGTGGACTGGATACTGGCGCTCTAGACCTCTGGAGAGAGAACTGGAATTCCTGGTGTAGCGGTGGAATGCGTAGATACCAGGAGGAACACCGATGGCGAAGGCAGGTTCTTGGACAGAAGGTGACGCTGAGGCGCGAAAGTGTGGGG
056cc1fd8ba8e8a94b6919e9ac5ea4d9	FALSE	FALSE	NA	k__Bacteria	p__Verrucomicrobia	c__Opitutae	o__	f__	g__	s__	GCAAGCGTTGTTCGGATTCACTGGGCGTAAAGGGTGCGCAGGCGGCCGGATGTGTCGGGTGTGAAAGCTCGAGGCTCAACCTCGAAACTGCGCCCGAAACTATTCGGCTAGAGTACTGGAGAGGGAAGCGGAATTCACGGTGTAGCAGTGAAATGCGTAGATATCGTGAGGAACACCAATGGCGAAGGCAGCTTCCTGGACAGTTACTGACGCTCAGGCACGAAAGCGTGGGG
057343940a17e5632eb29756b1c04fae	FALSE	FALSE	NA	k__Bacteria	p__Proteobacteria	c__Gammaproteobacteria	o__Xanthomonadales	f__Sinobacteraceae	g__	s__	GCAAGCGTTAATCGGAATTACTGGGCGTAAAGCGTGCGTAGTCGGTTATCTAAGTCAGGTGTGAAATCCCCGGGCTCAACCTGGGAATTGCATTTGATACTGGATAGCTAGAGTTCGGCAGAGGGAAGTGGAATTTCTGGTGTAGCGGTGAAATGCGTAGATATCAGAAGGAACATCAGTGGCGAAAGCGACCTCCTGGACCAGAACTGACGATCAGGCACGAAAGCGTGGGG
0574432a83983e127520a99273f09fe4	FALSE	FALSE	NA	k__Bacteria	p__Firmicutes	c__Clostridia	o__Clostridiales	f__Ruminococcaceae	g__	s__	GCGAGCGTTATCCGGAATTACTGGGTGTAAAGGGTGTGTAGGCGGGAGTGCAAGTCAGACGTGAAACTTATGGGCTCAACCCATAAACTGCGTTTGAAACTGTACTTCTTGAGTGTGGGAGAGGTAAACGGAATTCCTGGTGTAGTAGTGAAATGCGTAGATATCAGGAGGAACACCGGTGGCGAAGGCGGTTTACTGGACCATAACTGACGCTGAGACACGAAAGCGTGGGG
057e583a590b864e17b87d02a2e4813e	FALSE	FALSE	NA	k__Bacteria	p__Chloroflexi	c__TK17	o__mle1-48	f__	g__	s__	TCGAGCGTTGTCCGGATTTATTGGGCGTAAAGAGCCCGCAGGCGGCTTGTCTAGTCCGAGGTGAAATCTCCCGGCTCAACTGGGAGGGTGCCTCGGAAACTGGCAGGCTTGAGGCAGGGAGAGGGATGTGGAATTCCAGGTGTAGTGGTGAAATGCGTAGATATCTGGAGGAACACCAGTGGCGAAGGCGGCATCCTGGCCCTGACCTGACGCTCAGGGGCGAAAGCGTGGGG
05838ec9918a4a182c2f4cca291c0236	FALSE	FALSE	NA	k__Bacteria	p__Firmicutes	c__Clostridia	o__Clostridiales	f__Ruminococcaceae	g__	s__	GCAAGCGTTGTCCGGATTTACTGGGTGTAAAGGGCGTGTAGGCGGAGATGCAAGTCAGGAGTGAAATTCCGGGGCTCAACCCCGGAACTGCTTTTGAAACTGTATCCCTTGAGTATCGGAGAGGCAAGCGGAATTCCTAGTGTAGCGGTGAAATGCGTAGATATTAGGAGGAACACCAGTGGCGAAGGCGGCTTGCTGGACGACAACTGACGCTGAGGCGCGAAAGCGTGGGG
05839095dd489a04360f783abebfacc4	FALSE	FALSE	NA	k__Bacteria	p__Firmicutes	c__Bacilli	o__Lactobacillales	f__Streptococcaceae	g__Streptococcus	s__Unclass.Streptococcus	CCGAGCGTTGTCCGGATTTATTGGGCGTAAAGCGAGCGCAGGCGGTTAGATAAGTCTGGAGTTAAAGGCTGTGGCTTAACCATAGTACGCTTTGGAAACTGTTTAACTTGAGTGCAAGAGGGGAGAGTGGAATTCCATGTGTAGCGGTGAAATGCGTAGATATATGGAGGAACACCGGTGGCGAAAGCGGCTCTCTGGCTTGTAACTGACGCTGAGGCTCGAAAGCGTGGGG
0585fc08afe50b57e416aa50ebc10024	FALSE	FALSE	NA	k__Bacteria	p__Planctomycetes	c__Planctomycetia	o__Planctomycetales	f__Planctomycetaceae	g__Planctomyces	s__	GCGAACGTTATTCGGAATCACTGGGCTTACAGGGTGCGTAGGCGGTCTGTTAAGCAGGGTGTGAAATCCCTCGGCTCAACCGAGGAACAGCGCTCTGAACTGACAGGCTTGAGTATGCTAGGGGTGTGCGGAACTTCCGGTGGAGCGGTGAAATGTGTTGATATCGGAAGGAACACCGGTGGCGAAAGCGGCACACTGGGGCATTACTGACGCTGAGGCACGAAAGCCAGGGG
058834ab7531b6189117a78cbe6239f2	FALSE	FALSE	NA	k__Bacteria	p__Firmicutes	c__Clostridia	o__Clostridiales	f__Veillonellaceae	g__Selenomonas	s__	GCGAGCGTTGTCCGGAATCATTGGGCGTAAAGGGAGCGCAGGCGGTGATGTAAGTCTTGCTTAAAAGTTCGGGGCTCAACCCCGTGATGGGCAAGAAACTATATGACTTGAGTGCAGGAGAGGAAAGCGGAATTCCCAGTGTAGCGGTGAAATGCGTAGATATTGGGAGGAACACCAGTGGCGAAGGCGGCTTTCTGGACTGCAACTGACGCTGAGGCTCGAAAGCCAGGGG
058af569cf95e3193c9a7ed3b673ded5	FALSE	Removed before data structure assessment	Removed before data structure assessment	k__Bacteria	p__Proteobacteria	c__Betaproteobacteria	o__Burkholderiales	f__Comamonadaceae	g__Unclass.Comamonadaceae	s__Unclass.Comamonadaceae	GCGAGCGTTAATCGGAATTACTGGGCGTAAAGCGTGCGCAGGCGGTTATATAAGACAGGTGTGAAATCCCCGGGCTTAACCTGGGAATTGCATTTGTGACTGTATAGCTGGAGTACGGCAGAGGGGGATGGAGTTCCGCGTGTAGCAGTGAAATGCGTAGATATATGGAAGAACACCAGTGGCGAAGGCGGCTTACTGGACTGCAACTGACGTTGAGGCTCGAAAGTGTGGGT
058bb524e8561f59bf5c0f767d12d22e	FALSE	Removed before data structure assessment	Removed before data structure assessment	k__Bacteria	p__Firmicutes	c__Clostridia	o__Clostridiales	f__	g__	s__	GCAAGCGTTATCCGGATTTACTGGGTGTAAAGGGAGCGTAGACGGCAGCGCAAGTCTGGAGTGAAATGCCGGGGCCCAACCCCGGAACTGCTCTGGAAACTGTCCGGCTGGAGTGCAGGAGAGGTAAGTGGAATTCCTAGTGTAGCGGTGAAATGCGTAGATATTAGGAGGAACACCAGTGGCGAAGGCGGCTTACTGGACTGTAACTGACGTTGAGGCTCGAAAGCGTGGGG
05927dcd5b7e1ce9d4c4750d38ab9299	FALSE	FALSE	NA	k__Bacteria	p__Actinobacteria	c__Acidimicrobiia	o__Acidimicrobiales	f__	g__	s__	GCAAGCGTTGTCCGGATTTATTGGGCGTAAAGAGCTCGTAGGCGGCTCGGTAAGTCGGGTGTCAAATCCTCAGGCTCAACCTGGGGCACCATCCGATACTGCTGTGGCTAGAGTCCGGTAGGGGAGCGTGGAATTCCTGGTGTAGCGGTGAAATGCGCAGATATCAGGAGGAACACCAGCGGCGAAGGCGGCGCTCTGGGCCGGAACTGACGCTGAGGAGCGAAAGCGTGGGT
05999633a51ce144b98dd6db63645c9d	FALSE	FALSE	NA	k__Bacteria	p__Bacteroidetes	c__Flavobacteriia	o__Flavobacteriales	f__Flavobacteriaceae	g__Capnocytophaga	s__canimorsus	GCGAGCGTTATCCGGAATCATTGGGTTTAAAGGGTCCGTAGGCGGGCTTATAAGTCAGAGGTGAAAGCACTGAGCTCAACTGAGTAACTGCCTTTGAAACTGTAGGTCTTGAATATTTGTGAAGTAGCTGGAATGTGTAGTGTAGCGGTGAAATGCATAGATATTACACAGAACACCGATTGCGAAGGCATGTTACTAACAAATTATTGACGCTGATGGACGAAAGCGTGGGG
059a61b775b391ee049c297962224a79	FALSE	TRUE	NA	k__Bacteria	p__Bacteroidetes	c__Flavobacteriia	o__Flavobacteriales	f__Unclass.Flavobacteriales	g__Chryseobacterium	s__	GCAAGCGTTATCCGGATTTATTGGGTTTAAAGGGTCCGTAGGCGGATCTGTAAGTCAGTGGTGAAATCTCATAGCTTAACTATGAAACTGCCATTGATACTGCAGGTCTTGAGTAAAGTAGAAGTGGCTGGAATAAGTAGTGTAGCGGTGAAATGCATAGATATTACTTAGAACACCAATTGCGAAGGCAGGTCACTATGTTTTAACTGACGCTGATGGACGAAAGCGTGGGG
05a312d88cee81f00cb6af888ddf95c4	FALSE	FALSE	NA	k__Bacteria	p__Actinobacteria	c__Thermoleophilia	o__Gaiellales	f__AK1AB1_02E	g__	s__	GCGAGCGTTGTCCGGAATCATTGGGCGTAAAGAGCGTGTAGGTGGACTGGAAGGTCTGGTGTGAAAGCCCGGGGCTCAACCCCGGAGGGTCACTGGAAACCAACAGTCTTGAGTCTGGAAGAGGAGAGTGGAATTCCTGGTGTAGCGGTGGAATGCGCAGATATCAGGAGGAACACCAATGGCGAAGGCAGCTCTCTGGTACATGACTGACACTGAGACGCGAAAGCGTGGGG
05ab3c3687936e4fa89b2638a60ad164	FALSE	FALSE	NA	k__Bacteria	p__Bacteroidetes	c__Unclass.Bacteroidetes	o__Unclass.Bacteroidetes	f__Chitinophagaceae	g__	s__	GCAAGCGTTATCCGGATTCACTGGGTTTAAAGGGTGCGTAGGTGGGTATGTAAGTCAGTGGTGAAATCCCCGAGCTTAACTTGGGAACTGCCGTTGATACTATATATCTTGAATGTCGTAGAGGTAAGCGGAATATGTCATGTAGCGGTGAAATGCTTAGAGATGACATAGAACGCCAATTGCGAAGGCAGCTTACTATGCAAATATTGACACTGAGGCACGAAAGCGTGGGT
05afb25f6f02595690a3d8d14acc7ece	FALSE	Removed before data structure assessment	Removed before data structure assessment	k__Bacteria	p__Bacteroidetes	c__Unclass.Bacteroidetes	o__Unclass.Bacteroidetes	f__Chitinophagaceae	g__Segetibacter	s__	GCAAGCGTTATCCGGATTCACTGGGTTTAAAGGGTGCGTAGGTGGGTCTGAAAGTCAGTGGTGAAATCTCCGGGCTCAACCCGGAAACTGCCATTGATACTACAGGTCTTGAATTTTCTGGAGGATAGCGGAATATGTCATGTAGCGGTGAAATGCTTAGATATGACATAGAACACCAATTGCGAAGGCAGCTATCTACAGGAACATTGACACTGAGGCACGAAAGCGTGGGG
05b163082a744fd0b67997bd05aa608f	FALSE	FALSE	NA	k__Bacteria	p__FBP	c__	o__	f__	g__	s__	GCAAGCGTTGTCCGGATTTACTGGGCGTAAAGCGTGTGTAGGCGGATTTTTAAGTAGGAAGTGAAAGGTTGGTGCTCAACACTAACACTGCTCCCTATACTGGAAGTCTTGAGGGCCGGAGAGGAAAGCGGAACGAGTCGTGTAGCGGTGAAATGCGTTGATATGACTCGGAACACCAATTGCGAAGGCAGCTTTCTGGACGGTAGGCAACTTTAAATCTGACGCTGAGACACGAAAGCCGAGGG
05b63ce6b4ff2605a0fef4020fd56674	FALSE	FALSE	NA	k__Bacteria	p__Firmicutes	c__Clostridia	o__Clostridiales	f__Ruminococcaceae	g__Ruminococcus	s__	GCGAGCGTTGTCCGGAATTACTGGGTGTAAAGGGAGCGTAGGCGGGATCTTAAGTCAGGTGTGAAAACTATGGGCTCAACCCATAGACTGCACTTGAAACTGAGGTTCTTGAGTGAAGTAGAGGCAGGCGGAATTCCTAGTGTAGCGGTGAAATGCGTAGATATTAGGAGGAACATCAGTGGCGAAGGCGGCCTGCTGGGCTTTTACTGACGCTGAGGCTCGAAAGCGTGGGG
05b6b1877f2dd9e3e278a980f424a3f0	FALSE	FALSE	NA	k__Bacteria	p__Proteobacteria	c__Betaproteobacteria	o__Burkholderiales	f__Alcaligenaceae	g__Unclass.Alcaligenaceae	s__Unclass.Alcaligenaceae	GCAAGCGTTAATCGGAATTACTGGGCGTAAAGCGTGCGCAGGCGGTTCGGAAAGAAAGATGTGAAATCCCAGGGCTCAACCTTGGAACGGCATTTTTAACTCCCGAACTAGAGTATGTCAGAGGGGGGTAGAATTCCACGTGTAGCAGTGAAATGCGTAGAGATGTGGAGGAATACCGATGGCGAAGGCAGCCCCCTGGGATAATACTGACGCTCATGCACGAAAGCGTGGGG
05ba76b11028bd0d5baec6017db283cb	FALSE	TRUE	Batch1_contam	k__Bacteria	p__Proteobacteria	c__Alphaproteobacteria	o__Sphingomonadales	f__Sphingomonadaceae	g__Sphingomonas	s__changbaiensis	GCTAGCGTTGTTCGGAATTACTGGGCGTAAAGCGCACGTAGGCGGCTTCGCAAGTCAGAGGTGAAAGCCCGGAGCTTAACTCCGGAATTGCCTTTGAGACTGCGTCGCTAGAATCCGGGAGAGGTGAGTGGAATTCCGAGTGTAGAGGTGAAATTCGTAGATATTCGGAAGAACACCAGTGGCGAAGGCGGCTCACTGGACCGGTATTGACGCTGAGGTGCGAAAGCGTGGGG
05bc15235d3fa39ea264f1c9af8a9158	FALSE	FALSE	NA	k__Bacteria	p__Proteobacteria	c__Gammaproteobacteria	o__Pseudomonadales	f__Pseudomonadaceae	g__Pseudomonas	s__Unclass.Pseudomonas	GCAAGCGTTAATCGGAATTACTGGGCGTAAAGCGCGCGTAGGTGGTTTGTTAAGTTGGATGTGAAATCCCCGGGCTCAACCTGGGAACTGCATTCAAAACTGACTGACTAGAGTATGGTAGAGGGTGATGGAATTTCCTGTGTAGCGGTGAAATGCGTAGATATAGGAAGGAACACCAGTGGCGAAGGCGACCACCTGGACTAATACTGACACTGAGGTGCGAAAGCGTGGGG
05c1e85226a001a99d16b3a077d96be3	FALSE	FALSE	NA	k__Bacteria	p__Proteobacteria	c__Gammaproteobacteria	o__Xanthomonadales	f__Xanthomonadaceae	g__	s__	GCAAGCGTTACTCGGAATTACTGGGCGTAAAGCGAGCGCAGGCGGTTTGTTCAGTCTGCTGTGAAAGCCCTGGGCTCAACCTGGGAATTGCAGTGGATACTGGCAGGCTAGAGTACGATAGAGGAAGGTGGAATTCCCGGTGTAGCGGTGAAATGCGTAGATATCGGGAGGAACATCAGTGGCGAAGGCGGCCTTCTGGATCAGTACTGACGCTGAGGCTCGAAAGCGTGGGG
05c405e5ab7a148a3b7f41c479339e8e	FALSE	Removed before data structure assessment	Removed before data structure assessment	k__Bacteria	p__Gemmatimonadetes	c__Gemm-3	o__	f__	g__	s__	GCAAGCGTTGTTCGGAATTATTGGGCGTAAAGCGCACGTAGGCGGCTCTGTAAGTCTCACTGTGAAAGCCCGGGGCTCAACCCCGGGAGGCCAGGGGATACTGCAGGGCTAGAGACAGGCAGAGGCTGGTGGAATTCCGGGTGTAGCGGTGGAATGCGTAGAGATCCGGAGGAACATCTGAGGCGAAGGCGGCCAGCTGGGCTTGATCTGACGCTGAGGTGCGAAAGCGTGGGG
05c43031b50d95cb13cf07598f28a56b	FALSE	FALSE	NA	k__Bacteria	p__Proteobacteria	c__Deltaproteobacteria	o__Myxococcales	f__Cystobacteraceae	g__Unclass.Cystobacteraceae	s__Unclass.Cystobacteraceae	GCAAGCGTTGTTCGGAATTATTGGGCGTAAAGCGCGTGTAGGCGGCCTGCGCAAGTCGGGTGTGAAAGCCCTCGGCTCAACCGAGGAAGTGCGCCCGAAACTGCGTGGCTTGAGTGCCGGAGAGGGTGGCGGAATTCCCCAAGTAGAGGTGAAATTCGTAGATATGGGGAGGAACACCGGTGGCGAAGGCGGCCACCTGGACGGCAACTGACGCTGAGACGCGAAAGCGTGGGG
05c5872123d91b80bc1d6b7779293595	FALSE	Removed before data structure assessment	Removed before data structure assessment	Unassigned	Unassigned	Unassigned	Unassigned	Unassigned	Unassigned	Unassigned	TATGGTAATTGTGTGCCAGCAGCCGCGGTAACACGATTAACCCAAGTCAATAGAAGCCGGCGTAAAGAGTGTTTTAGATCACCCCCTCCCCAATAAAGCTAAAACTCACCTGAGTTGTAAAAAACTCCAGTTGACACAAAATAGACTACGAAAGTGGCTTTAACATATCTGAACACACAATAGCTAAGACCCAAACTGGGATTAGATACCCCAGTAGTCCGGCTGACTGACTGCTAATTACGCTATCTCGTATGCCGTCTTCTGCTTGAAA
05cf1ce9837160e03ed5af9daf7bb3dd	FALSE	Removed before data structure assessment	Removed before data structure assessment	k__Bacteria	p__Actinobacteria	c__Thermoleophilia	o__Gaiellales	f__Gaiellaceae	g__	s__	GCAAGCGTTGTCCGGATTTATTGGGCGTAAAGAGCGTGTAGGCGGCTCGACAGGTCCGTTGTGAAAACTCGAGGCTCAACCTCGAGACGTCGATGGAAACCGTCGGGCTAGAGTCCGGAAGAGGAGAGTGGAATTCCTGGTGTAGCGGTGAAATGCGCAGATATCAGGAGGAACACCCGTGGCGAAAGCGGCTCTCTGGGACGGTACTGACGCTGAGACGCGAAAGCGTGGGG
05d07e28943c96eb864b90f43839f5ec	FALSE	FALSE	NA	k__Bacteria	p__Proteobacteria	c__Gammaproteobacteria	o__Pseudomonadales	f__Pseudomonadaceae	g__Unclass.Pseudomonadaceae	s__Unclass.Pseudomonadaceae	GCAAGCGTTAATCGGAATTACTGGGCGTAAAGCGCGCGTAGGTGGTTTGTTAAGTTGGATGTGAAAGCCCCGGGCTCAACCTGGGAACTGCATCCAAAACTGGCAAGCTAGAGTACGGTAGAGGGTGGTGGAATTTCCTGTGTAGCGGTGAAATGCGTAGATATAGGAAGGAATACCAGTGGCGAAGGCGACCACCTGGACTGATACTGACACTGAGGTGCGAAAGCGTGGGG
05d490021698ebc38ca5fe1760cf33a4	FALSE	FALSE	NA	k__Bacteria	p__Proteobacteria	c__Alphaproteobacteria	o__Sphingomonadales	f__Sphingomonadaceae	g__Kaistobacter	s__	GCTAGCGTTGTTCGGAATTACTGGGCGTAAAGCGCACGTAGGCGGCCTTGTAAGTTAGAGGTGAAAGCCCAGAGCTCAACTCTGGAACTGCCTTTAAGACTGCATCGCTTGAATCATGGAGAGGTTAGTGGAATTCCGAGTGTAGAGGTGAAATTCGTAGATATTCGGAAGAACACCAGTGGCGAAGGCGACTAACTGGACATGTATTGACGCTGAGGTGCGAAAGCGTGGGG
05d548e3a4d1a820753d7e1a484754d2	FALSE	FALSE	NA	k__Bacteria	p__Bacteroidetes	c__Unclass.Bacteroidetes	o__Unclass.Bacteroidetes	f__Chitinophagaceae	g__	s__	GCAAGCGTTATCCGGATTCACTGGGTTTAAAGGGTGTGTAGGCGGACTTTTAAGTCCGTGGTGAAATCTCCAGGCTTAACCTGGAAACTGCCATGGATACTATTGGTCTTGAATGCTGTTGAGGTGGGCGGAATACATCATGTAGCGGTGAAATGCTTAGATATGATGTAGAACATCGATTGCGAAGGCAGCTCACTAAGCAGATATTGACGCTGAGGCACGAAAGCGTGGGG
05d96c7abb5bf689725f899e6f87cc15	FALSE	FALSE	NA	k__Bacteria	p__Proteobacteria	c__Alphaproteobacteria	o__Rhodobacterales	f__Rhodobacteraceae	g__Rubellimicrobium	s__	GTTAGCGTTGTTCGGAATGACTGGGCGTAAAGCGCGCGTAGGCGGATCGGCAAGTCAGGGGTGAAATCCCGGGGCTCAACCCCGGCACGGCCTTTGAGACTGCCGGTCTGGAGTTCGAGAGAGGTGGGTGGAATTCCGAGTGTAGAGGTGAAATTCGTAGATATTCGGAGGAACACCAGTGGCGAAGGCGGCCCACTGGCTCGACACTGACGCTGAGGCGCGAAAGCGCGGGG
05df8b1de72d7cd6e152967ac54be12a	FALSE	TRUE	Batch1_contam	k__Bacteria	p__Chloroflexi	c__Anaerolineae	o__Caldilineales	f__Caldilineaceae	g__Caldilinea	s__	GCGAGCGTTATCCGGAATTACTGGGCGTAAAGCGCACGCAGGCGGCCTGGTAAGTCTGACGTGAAATCTCCTGGCTTAACTGGGAGGGGTCGTTGGAAACTGCTGGGCTTGAGGCAGCGAGAGGGGTGCGGAATTCCCGGTGTAGTGGTGGAATACGTAGAGATCGGGAGGAACACCAGAGGCGAAAGCGGCGCCCTGGCGCTGACCTGACGCTCAGGTGCGAAAGCGTGGGG
05e0da4bb8c58c388635da154ea2438c	FALSE	FALSE	NA	k__Bacteria	p__Firmicutes	c__Bacilli	o__Lactobacillales	f__Streptococcaceae	g__Streptococcus	s__	CCTCTCTTTTTCCTTCTTTATTGGGCGTAAAGCGAGCGCAGGCGGTTTGATAAGTCTGAAGTTAAAGGCTGTGGCTCAACCATAGTTCGCTTTGGAAACTGTCAAACTTGAGTGCAGAAGGGGAGAGTGGAATTCCATGTGTAGCGGTGAAATGCGTAGATATATGGAGGAACACCGGTGGCGAAAGCGGCTCTCTGGTCTGTAACTGACGCTGAGGCTCGAAAGCGTGGGG
05e11f18dc9e93190bce9a2f46d9ed2a	FALSE	FALSE	NA	k__Bacteria	p__Bacteroidetes	c__Unclass.Bacteroidetes	o__Unclass.Bacteroidetes	f__Chitinophagaceae	g__	s__	GCGAGCGTTATCCGGATTTACTGGGTTTAAAGGGTGCGTAGGTGGGTCTGTAAGTCAGTGGTGAAATCTCCGAGCTTAACTCGGAAACTGCCATTGATACTATAGGTCTTGAATTATCTGGAGGTAAGCGGAATATGTCATGTAGCGGTGAAATGCTTAGATATGACATAGAACACCAATTGCGAAGGCAGCTTACTACGGATTGATTGACACTGAGGCACGAAAGCGTGGGG
05e21482e4d2331d85475a2869795917	FALSE	FALSE	NA	k__Bacteria	p__Proteobacteria	c__Gammaproteobacteria	o__Pseudomonadales	f__Pseudomonadaceae	g__Pseudomonas	s__Unclass.Pseudomonas	GCAAGCGTTAATCGGAATTACTGGGCGTAAAGCGCACGCAGGCGGTTGGATAAGTTAGATGTGAAAGCCCCGGGCTCAACCTGGGAACTGCATTCAAAACTGACAAGCTAGAGTATGGTAGAGGGTGGTGGAATTTCCTGTGTAGCGGTGAAATGCGTAGATATAGGAAGGAACACCAGTGGCGAAGGCGACCACCTGGACTGATGCTGACACTGAGGTGCGAAAGCGTGGGG
05e473244d63e5d0a22d277984b7f211	FALSE	FALSE	NA	k__Bacteria	p__Bacteroidetes	c__Unclass.Bacteroidetes	o__Unclass.Bacteroidetes	f__Chitinophagaceae	g__Unclass.Chitinophagaceae	s__Unclass.Chitinophagaceae	GCAAGCGTTATCCGGATTCACTGGGTTTAAAGGGTGCGTAGGTGGGTTAGTAAGTCAGTGGTGAAATCTTCGAGCTTAACTCGGAAACTGCCATTGATACTATTAGTCTTGAATATTGTGGAGGTTAGCGGAATATGTCATGTAGCGGTGAAATGCTTAGATATGACATAGAACACCAATTGCGAAGGCAGCTGGCTACACATATATTGACACTGAGGCACGAAAGCGTGGGG
05ea52928a88cfb354d1e83ccd46f13b	FALSE	FALSE	NA	k__Bacteria	p__Proteobacteria	c__Betaproteobacteria	o__Rhodocyclales	f__Rhodocyclaceae	g__Unclass.Rhodocyclaceae	s__Unclass.Rhodocyclaceae	GCGAGCGTTAATCGGAATTACTGGGCGTAAAGCGTGCGCAGGCGGTTTTGTAAGACAGGCGTGAAATCCCCGGGCTCAACCTGGGAACTGCGCTTGTGACTGCATCACTTGAGTACGGCAGAGGGGGGTGGAATTCCACGTGTAGCAGTGAAATGCGTAGAGATGTGGAGGAACACCGATGGCGAAGGCAGCCCCCTGGGTCGATACTGACGCTCATGCACGAAAGCGTGGGT
05f2faf01b7b8049d675af0961825cae	FALSE	FALSE	NA	k__Bacteria	p__Proteobacteria	c__Deltaproteobacteria	o__Bdellovibrionales	f__Bdellovibrionaceae	g__Bdellovibrio	s__bacteriovorus	CCTAGCGTTGTTCGGAATTATTGGGCGTAAAGCGGGTGTAGGTGGCTATGTAAGTCAGGTGTGAAAGCCTGGGGCTCAACCCCAGAAGTGCATCTGATACTGCGTAGCTTGAGTGGTAGAGAGGATAGTAGAATTCTTGGTGTAGTGGTGAAATACGTAGATATCAAGAGGAATACCGGTGGCGAAGGCGGCTATCTGGCTACACACTGACACTCAGACCCGAAAGTGCGGGG
05f54f2dd88a85b5f85d5e0305383154	FALSE	FALSE	NA	k__Bacteria	p__Proteobacteria	c__Betaproteobacteria	o__Burkholderiales	f__Comamonadaceae	g__Variovorax	s__	GCAAGCGTTAATCGGAATTACTGGGCGTAAAGCGTGCGCAGGCGGTGATGTAAGACAGGTGTGAAATCCCCGGGCTTAACCTGGGAACTGCATCTGTGACTGCATTGCTGGAGTGCGGCAGAGGGGGATGGAATTCCGCGTGTAGCAGTGAAATGCGTAGATATGCGGAGGAACACCGATGGCGAAGGCAATCCCCTGGGCCTGCACTGACGCTCATGCACGAAAGCGTGGGG
05f56e523ba97dc911969d78d35a3737	FALSE	FALSE	NA	k__Bacteria	p__Firmicutes	c__Clostridia	o__Clostridiales	f__Veillonellaceae	g__Veillonella	s__	GCAAGCGTTGTCCGGAATTATTGGGCGTAAAGCGCGCGCAGGCGGCCTATCCAGTCTGTCTTAAAAGTTCGGGGCTCAACCCCGTGATGGGATGGAAACTAGTAGGCTAGAGTATCGGAGAGGAAAGCGGAATTCCTAGTGTAGCGGTGAAATGCGTAGATATTAGGAAGAACACCAGTGGCGAAGGCGGCTTTCTGGACGGAAACTGACGCTGAGGCGCGAAAGCCAGGGG
05f9f8d0d3332403a9f6601832894157	FALSE	TRUE	Batch1_contam	k__Bacteria	p__Bacteroidetes	c__Unclass.Bacteroidetes	o__Unclass.Bacteroidetes	f__Chitinophagaceae	g__Sediminibacterium	s__	GCAAGCGTTATCCGGATTCACTGGGTTTAAAGGGTGCGTAGGCGGGTTTGTAAGTCAGTGGTGAAATCCTGGAGCTTAACTCCAGAACTGCCATTGATACTATAAGTCTTGAATATTGCGGAGGTAAGCGGAATATGTCATGTAGCGGTGAAATGCTTAGATATGACATAGAACACCCATTGCGAAGGCAGCTTACTACACATATATTGACGCTGAGGCACGAAAGCGTGGGG
05fcb6f7fa55a486fbfff65ef1feaa00	FALSE	FALSE	NA	k__Bacteria	p__Proteobacteria	c__Alphaproteobacteria	o__Rhodobacterales	f__Rhodobacteraceae	g__Paracoccus	s__	ACTAGCGTTGTTCGGAATTACTGGGCGTAAAGCGCACGTAGGCGGATCAGAAAGTTGGGGGTGAAATCCCGGGGCTCAACCCCGGAACTGCCTTCAAAACTATTGGTCTGGAGTTCGAGAGAGGTGAGTGGAATTCCGAGTGTAGAGGTGAAATTCGTAGATATTCGGAGGAACACCAGTGGCGAAGGCGGCTCACTGGCTCGATACTGACGCTGAGGTGCGAAAGCGTGGGG
05fcc65ddc40c547947a64255515e4f1	FALSE	FALSE	NA	k__Bacteria	p__Firmicutes	c__Clostridia	o__Clostridiales	f__Unclass.Clostridiales	g__Peptoniphilus	s__	GCGAGCGTTGTCCGGAATTACTGGGCGTAAAGGGTTCGCAGGCGGCATGGCAAGTCCGATGTAAAAGACGAAAGCTCAACTTTCGTAAGCATCGGAAACTGTCAAGCTTGAGTGAAGGAGAGGCAAGTGGAATTCCTAGTGTAGCGGTGGAATGCGTAGATATTAGGAGGAATACCGGTGGCGAAGGCGACTTGCTGGACTTCAACTGACGCTGAGGAACGAAAGCGTGGGT
05fce6ddddbd81674ecfc01aa260bc1a	FALSE	FALSE	NA	k__Bacteria	p__Actinobacteria	c__Thermoleophilia	o__Solirubrobacterales	f__	g__	s__	GCAAGCGTTGTCCGGAATCATTGGGCGTAAAGCGCGCGTAGGCGGCCCGATAAGTCCGCTGTAAAAGTCAACGGCTCAACTGTTGAAAGCCGGTGGATACTGTCGGGCTAGAGTACGGAAGAGGCAAGTGGAATTCCTGGTGTAGCGGTGGAATGCGCAGATATCAGGAGGAACACCTATAGCGAAGGCAGCTTGCTGGGACGTAACTGACGCTAAGGCGCGAAAGCGTGGGG
05ff2eda5764806b303fe7be44159fdb	FALSE	Removed before data structure assessment	Removed before data structure assessment	k__Bacteria	p__Firmicutes	c__Clostridia	o__Clostridiales	f__Lachnospiraceae	g__Unclass.Lachnospiraceae	s__Unclass.Lachnospiraceae	GCAAGCGTTATCCGGATTTACTGGGTGTAAAGGGAGCGTAGACGGCTAATCAAGTCAGAAGTGAAAACCCAGGGCTCAACCTTGGGACTGCTTTTGAAACTGAGTAGCTAGAGTGCAGGAGAGGTAAGCGGAATTCCTAGTGTAGCGGTGAAATGCGTAGATATTAGGAGGAACACCAGTGGCGAAGGCGGCTTACTGGACTGTAACTGACGTTGAGGCTCGAAAGCGTGGGG
060c5d1360a19a38910747346835e1db	FALSE	FALSE	NA	k__Bacteria	p__Bacteroidetes	c__Bacteroidia	o__Bacteroidales	f__Porphyromonadaceae	g__Parabacteroides	s__distasonis	TCGAGCGTTATCCGGATTTATTGGGTTTAAAGGGTGCGTAGGCGGCCTTTTAAGTCAGCGGTGAAAGTCTGTGGCTCAACCATAGAATTGCCGTTGAAACTGGGGGGCTTGAGTATGTTTGAGGCAGGCGGAATGCGTGGTGTAGCGGTGAAATGCTTAGATATCACGCAGAACCCCGATTGCGAAGGCAGCCTGCCAAGCCATGACTGACGCTGATGCACGAAAGCGTGGGG
060c71eea214b10355f29960291118fd	FALSE	FALSE	NA	k__Bacteria	p__Actinobacteria	c__Actinobacteria	o__Actinomycetales	f__Actinomycetaceae	g__Actinomyces	s__	GCGAGCGTTGTCCGGAATTATTGGGCGTAAAGGGCTTGTAGGCGGCCGGCCGCGTCCGTCGTGAAATCCTCCGGCTCAACCGGGGGCTTGCGGTGGGTACGGGTCGGCTGGAGTGCGGCAGGGGAGGCTGGAACTCCTGGTGTAGCGGTGGAATGCGCAGATATCAGGAGGAACACCGGTGGCGAAGGCGGGTCTCTGGGCCGTTACTGACGCTGAGGAGCGAAAGCGTGGGG
06106ddd3ca9f3e3720c6ba40f571322	FALSE	FALSE	NA	k__Bacteria	p__Proteobacteria	c__Alphaproteobacteria	o__Rhizobiales	f__Unclass.Rhizobiales	g__Unclass.Rhizobiales	s__Unclass.Rhizobiales	GCTAGCGTTGTTCGGAATCACTGGGCGTAAAGCGCACGTAGGCGGACATTTAAGTCAGGGGTGAAATCCCAGGGCTCAACCCTGGAACTGCCCTTGATACTGGATGTCTCGAGTCCGGGAGAGGTGAGTGGAACTCCGAGTGTAGAGGTGAAATTCGTAGATATTCGGAAGAACACCAGTGGCGAAGGCGGCTCACTGGCCCGGTACTGACGCTGAGGTGCGAAAGCGTGGGG
061a537f312212ba6ff080ae88f4bf63	FALSE	FALSE	NA	k__Bacteria	p__Chloroflexi	c__Anaerolineae	o__SBR1031	f__A4b	g__	s__	ACAAGCGTTATCCGGAGTGACTGGGCGTAAAGGGCGTGTAGGCGGATGGGTAAGACTACTCTGAAAGCTTCTGGCTAAACTGGAAGAGGCGAGTGGAGACTGCCGATCTGGAGTGAGGAAGAGGAAAGTGGAATTCCGCGTGTAGTGGTGAAATGCGTAGAGATGCGGAGGAACACCAGTGGCGAAAGCGACTTTCTGGTCCTTAACTGACGCTGAGGCGCGAAAGCATGGGG
0622ec799abaf869fa0a3b0c90c10e7e	FALSE	FALSE	NA	k__Bacteria	p__Firmicutes	c__Clostridia	o__Clostridiales	f__Veillonellaceae	g__Veillonella	s__parvula	GCAAGCGTTGTCCGGAATTATTGGGCGTAAAGCGCGCGCAGGCGGATCAGTTAGTCTGTCTTAAAAGTTCGGGGCTTAACCCCGTGATGGGATGGAAACTGCTGATCTAGAGTATCGGAGAGGAAAGTGGAATTCCTAGTGTAGCGGTGAAATGCGTAGATATTAGGAAGAACATCAGTGGCGAAGGCGACTTTCTGGACGAAAACTGACGCTGAGGCGCGAAAGCCAGGGG
06288d857adab265cd2d0b03a1b45681	FALSE	FALSE	NA	k__Bacteria	p__Actinobacteria	c__Actinobacteria	o__Actinomycetales	f__Nocardioidaceae	g__Aeromicrobium	s__	CCGAGCGTTGTCCGGAATTATTGGGCGTAAAGGGCTCGTAGGCGGTTTGTCGCGTCGGGAGTGAAAACTCAGGGCTCAACCCTGAGCGTGCTTCCGATACGGGCAGACTAGAGGTATGCAGGGGAGAACGGAATTCCTGGTGTAGCGGTGGAATGCGCAGATATCAGGAGGAACACCGGTGGCGAAGGCGGGTCTCTGGGCAACAACTGACGCTGAGGAGCGAAAGCGTGGGG
06295e5ae75a0992b8d17fe36173c92f	FALSE	FALSE	NA	k__Bacteria	p__Proteobacteria	c__Alphaproteobacteria	o__Rhodospirillales	f__Acetobacteraceae	g__Roseomonas	s__Unclass.Roseomonas	GCTAGCGTTGCTCGGAATTACTGGGCGTAAAGGGCGCGTAGGCGGCGTGAGTAGTCAGGCGTGAAATTCCTGGGCTTAACCTGGGGGCTGCGCTTGATACGCTCATGCTAGAGGATGGAAGAGGCTCGTGGAATTCCCAGTGTAGAGGTGAAATTCGTAGATATTGGGAAGAACACCGGTGGCGAAGGCGGCGAGCTGGTCCATTACTGACGCTGAGGCGCGACAGCGTGGGG
0632673a66e89f7a74dec02106f6e4bd	FALSE	FALSE	NA	k__Bacteria	p__Actinobacteria	c__Actinobacteria	o__Actinomycetales	f__Brevibacteriaceae	g__Brevibacterium	s__	ACAAGCGTTGTCCGGAATTATTGGGCGTAAAGAGCTCGTAGGTGGTTTGTCGCGTCTGCTGTGGAAACGCAAGGCTCAACCTTGCGCGTGCAGTGGGTACGGGCGAACTAGAGTGCAGTAGGGGAGTCTGGAATTCCTGGTGTAGCGGTGAAATGCGCAGATATCAGGAGGAACACCGGTGGCGAAGGCGGGACTCTGGGCTGTAACTGACGCTGAGGAGCGAAAGCATGGGG
0637a402637d7247154526da0f1a06bc	FALSE	FALSE	NA	k__Bacteria	p__Proteobacteria	c__Gammaproteobacteria	o__Pseudomonadales	f__Moraxellaceae	g__Acinetobacter	s__guillouiae	GCGAGCGTTAATCGGATTTACTGGGCGTAAAGCGTGCGTAGGCGGCTTATTAAGTCGGATGTGAAATCCCCGAGCTTAACTTGGGAGTTGCATTCGATACTGGTGAGCTAGAGTATGGGAGAGGATGGTAGAATTCCAGGTGTAGCGGTGAAATGCGTAGAGATCTGGAGGAATACCGATGGCGAAGGCAGCCATCTGGCCTAATACTGACGCTGAGGTACGAAAGCATGGGG
06389200137d2ad13ce51dd18480c626	FALSE	FALSE	NA	k__Bacteria	p__Proteobacteria	c__Gammaproteobacteria	o__Alteromonadales	f__Shewanellaceae	g__Shewanella	s__	CCAAGCGTTAATCGGAATTACTGGGCGTAAAGCGTGCGCAGGCGGTTTGTTAAGCGAGATGTGAAAGCCCCGGGCTCAACCTGGGAATTGCATTTCGAACTGGCAAACTAGAGTCTTGTAGAGGGGGGTAGAATTCCAGGTGTAGCGGTGAAATGCGTAGAGATCTGGAGGAATACCGGTGGCGAAGGCGGCCCCCTGGACAAAGACTGACGCTCAGGCACGAAAGCGTGGGG
063baebc0010f266be0604d036431a37	FALSE	FALSE	NA	k__Bacteria	p__Firmicutes	c__Bacilli	o__Lactobacillales	f__Streptococcaceae	g__Streptococcus	s__	CCGAGCGTTGTCCGGATTTATTGGGCGTAAAGCGAGCGCAGGCGGTTTGATAAGTCTGAAGTTAAAGGCTGTGGCTCAACCATAGTTCGCTTTGGAAACTGTCAAACTTGAGTGCAGAAGGGGAGAGTGGAATTTCATGTGTAGCGGTGAAATGCGTAGATATATGGAGGAACACCGGTGGCGAAAGCGGCTCTCTGGTCTGTAACTGACGCTGAGGCTCGAAAGCGTGGGG
063fa069abdbe98e1db18ddaee2a31f4	FALSE	FALSE	NA	k__Bacteria	p__Proteobacteria	c__Deltaproteobacteria	o__Myxococcales	f__	g__	s__	GCAAACGTTGCCCGGAATCACTGGGCGTAAAGGGCGTGTAGGCGGGAAGGAAAGTCAGATGTGAAATCCCCAGGCTCAACCTGGGAACTGCATTTGAAACTCCCTTTCTTGAGTACCGGAGAGGAAAGTGGAATTCCTGGTGTAGAGGTGAAATTCGTAGATATCAGGAGGAACACCAGTGGCGAAGGCGGCTTTCTGGACGGTAACTGACGCTGAGACGCGAAAGCGTGGGG
06429c3bcf33bbe215406bb713d496ec	TRUE	Removed before data structure assessment	Removed before data structure assessment	k__Bacteria	p__Proteobacteria	c__Alphaproteobacteria	o__Rhizobiales	f__Bradyrhizobiaceae	g__Unclass.Bradyrhizobiaceae	s__Unclass.Bradyrhizobiaceae	GCTAGCGTTGCTCGGAATCACTGGGCGTAAAGGGTGCGTAGGCGGGTCTTTAAGTCAGGGGTGAAATCCTGGAGCTCAACTCCAGAACTGCCTTTGATACTGAGGATCTTGAGTTCGGGAGAGGTGAGTGGAACTGCGAGTGTAGAGGTGAAATTCGTAGATATTCGCAAGAACACCAGTGGCGAAGGCGGCTCACTGGCCCGATACTGACGCTGAGGCACGAAAGCGTGGGG
0646e40e2eeae92b941192df65dcd44e	FALSE	Removed before data structure assessment	Removed before data structure assessment	k__Bacteria	p__Planctomycetes	c__Planctomycetia	o__Planctomycetales	f__Planctomycetaceae	g__Planctomyces	s__	GCGAACGTTATTCGGAATTACTGGGCTTAAAGGGTACGTAGGCGGCCGATCAAGTAGGGTGTGAAATGCCTCGGCTCAACCGGGGAATGGCGCTCTAAACTGGCCGGCTTGAGTAAGATAGGGGTGTGCGGAACTTCCGGTGGAGCGGTGAAATGTGTTGAGATCGGAAGGAACGCCGGTGGCGAAAGCGGCACACTGGGTCTTAACTGACGCTGAGGTACGAAAGCCAGGGG
0648ebc18c4f32f7253823a9eb5067c1	FALSE	Removed before data structure assessment	Removed before data structure assessment	k__Bacteria	p__Cyanobacteria	c__ML635J-21	o__	f__	g__	s__	GCAAGCGTTGTCCGGAATTATTGGGCGTAAAGCGAACGTAGGCGGCCTTTTAAGTTTGGTCTTAAAGACCGGGGCTCAACCCCGGGAATGGACTGAATACTGGGAGGCTAGAGGATGTCAGAGGAAAGTGGAATTCCAAGTGTAGCGGTGAAATGCGTAGATATTTGGAGAAACACCAGTGGCGAAAGCGACTTTCTGGGACATTTCTGACGCTGAGGTTCGAAAGCTCGGGG
064af8b91549e3e729236c021012fb1f	FALSE	FALSE	NA	k__Bacteria	p__Unclass.Bacteria	c__Unclass.Bacteria	o__Unclass.Bacteria	f__Unclass.Bacteria	g__Unclass.Bacteria	s__Unclass.Bacteria	ACAAGTGTTATTCATCTTTAACAGGTTTAAAGGGTACCTAGACGGGAAATCAAGCCATAGTAGGGACTAATTTCCTAGAGTTTCATAAGTTAAGATCGAACTTACCGAGGAGCGATAAAATGCGTAGGATATGGTAATGACGGGTAGCAGCGAAGGCATTCTTATATGTAGAAACTGACGTTGAGGAACGAAGCCCTGGGTAGCAATAAGGATTAGAAACCCCAGTAGTC
064d8461d789b68ee309baa5209c0c78	FALSE	FALSE	NA	k__Bacteria	p__Bacteroidetes	c__Bacteroidia	o__Bacteroidales	f__	g__	s__	GCGAGCGTTATCCGGATTTATTAGGTTTAAAGGGTGCGTAGGCGGGGCTTTAAGTCAGCGGTAAAATCATATAGCTTAACTATATCAAGCCATTGATACTGGAGCCCTTGAGTACGGTTGAGGCTGGCGGAATGTGTTGTGTAGCGGTGAAATGCTTAGATATGACACAGAACACCGATTGCGAAGGCAGCTAGCTAAGCCGGCACTGACGCTGAGGCACGAAAGCGTGGGG
064dc4e214ce5a4657cccb802808cd66	FALSE	FALSE	NA	k__Bacteria	p__Chloroflexi	c__Anaerolineae	o__Caldilineales	f__Caldilineaceae	g__Caldilinea	s__	ACAAGCGTTATCCGGAATTACTGGGCGTAAAGCGCACGCAGGCGGCGCATTAAGTCTGACGTGAAATCTCCTGGCTTAACTGGGAGGGGTCGTTGGAAACTGATGTGCTTGAGGCGGTGAGAGGGGTGTAGAATTCCCGGTGTAGTGGTGGAATGCGTAGATATCGGGAGGAATACCAGTGGCGAAAGCGGCACCCTGGCACTAGCCTGACGCTCATGTGCGAAGGCGTGGGG
065455841fcc8f1cd627df91910093cd	FALSE	FALSE	NA	k__Bacteria	p__Proteobacteria	c__Betaproteobacteria	o__Burkholderiales	f__Comamonadaceae	g__Unclass.Comamonadaceae	s__Unclass.Comamonadaceae	GCAAGCGTTAATCGGAATTACTGGGCGTAAAGCGCGCGTAGGTGGTTCGTTAAGTTGGATGTGAAAGCCCCGGGCTCAACCTGGGAACTGCATCTGTGACTGTATAGCTAGAGTACGGTAGAGGGGGATGGAATTCCGCGTGTAGCAGTGAAATGCGTAGATATGCGGAGGAACACCGATGGCGAAGGCAATCCCCTGGACCTGTACTGGCGCTCATGCACGAAAGCGTGGGG
0659326e5a1bba5fb194d7c52aab114d	FALSE	FALSE	NA	k__Bacteria	p__Firmicutes	c__Clostridia	o__Clostridiales	f__Lachnospiraceae	g__Coprococcus	s__	GCAAGCGTTATCCGGAATTACTGGGTGTAAAGGGTGCGTAGGTGGTATGGCAAGTCAGAAGTGAAAACCCAGAGCTTAACTCTGGGACTGCTTTTGAAACTGTCAGACTGGAGTGCAGGAGAGGTAAGCGGAATTCCTAGTGTAGCGGTGAAATGCGTAGATATTAGGAGGAACATCAGTGGCGAAGGCGGCTTACTGGACTGAAACTGACACTGAGGCACGAAAGCGTGGGG
0659b7a76c00ff69d8550e8a8e4ae414	FALSE	FALSE	NA	k__Bacteria	p__Acidobacteria	c__Unclass.Acidobacteria	o__RB41	f__Ellin6075	g__	s__	CCAAGCGTTGTTCGGATTTACTGGGCGTAAAGGGCGCGTAGGCGGCGTGGTAAGTCACTTGTGAAATCTCTGAGCTTAACTCAGAACGGCCAAGTGATACTGCTGTGCTAGAGTGCAGAAGGGGCAATCGGAATTCTTGGTGTAGCGGTGAAATGCGTAGATATCAAGAGGAACACCTGAGGTGAAGACGGGTTGCTGGGCTGACACTGACGCTGAGGCGCGAAAGCCAGGGG
065a6d4a4cab19db55a800931ea328eb	FALSE	FALSE	NA	k__Bacteria	p__Proteobacteria	c__Gammaproteobacteria	o__Legionellales	f__Coxiellaceae	g__	s__	GCAAGCGTTAATCGGAATAACTGGGCGTAAAGGGCGCGTAGGTGGGTAGATAAGTGAGTGGTGAAAGACCTGGGCTCAACCGAGGGATTGCCATTCATACTGTTTATCTAGAGTACAGTAGAGGATAGTGGAATTTCCGGTGTAGCGGTGAAATGCGTAGAGATCGGAAGGAACACCAGTGGCGAAGGCGGCTATCTGGACTGATACTGACACTGAGGCGCGAAAGCGTGGGG
065cf0a428dbbac6f0d60f1c89250cd2	FALSE	FALSE	NA	k__Bacteria	p__Proteobacteria	c__Betaproteobacteria	o__Burkholderiales	f__Oxalobacteraceae	g__Paucimonas	s__lemoignei	GCGAGCGTTAATCGGAATTACTAGGCGTAAAGCGTGCGCAGGCGGTTGTGCAAGACAGAGGTGAAATCCCCGAGCTTAACTTGGGAACTGCCTTTGTGACTGCACGGCTAGAGTGTGTCAGAGGGGGGTAGAATTCCACGTGTAGCAGTGAAATGCGTAGAGATGTGGAGGAATACCGATGGCGAAGGCAGCCCCCTGGGATAACACTGACGCTCATGCACGAAAGCGTGGGG
06698f08bca48f97c3469b617a8f3ca7	FALSE	FALSE	NA	k__Bacteria	p__Proteobacteria	c__Betaproteobacteria	o__MND1	f__	g__	s__	GCAAGCGTTAATCGGAATTACTGGGCGTAAAGTGTGCGCAGGTGGCCGCGCAAGTCGAGTGTGAAAGCCCCGGGCTTAACTTGGGAATTGCGCTCGAAACTACGTGGCTCGAGTGTGGCAGAGGAAGGTGGAATTCCACGTGTAGCGGTGAAATGCGTAGAGATGTGGAGGAACACCGATGGCGAAGGCAGCCTTCTGGGCCAACACTGACGCTCATGCACGAAAGCGTGGGG
066e571893809287acb76b0caea18f83	FALSE	Removed before data structure assessment	Removed before data structure assessment	k__Bacteria	p__Cyanobacteria	c__Synechococcophycideae	o__Pseudanabaenales	f__Pseudanabaenaceae	g__Unclass.Pseudanabaenaceae	s__Unclass.Pseudanabaenaceae	GCAAGCGTTATCCGGAATTATTGGGCGTAAAGCGTCCGTAGGTGGTTTAGTAAGTCTGCTGTTAAAGCGCGGGGCTTAACTCCGTAAGGGCAGTGGAAACTACTAGACTTGAGTGTGGTAGGGGTAGAGGGAATTCCCAGTGTAGCGGTGAAATGCGTAGATATTGGGAAGAACACCGGTGGCGAAGGCGCTCTACTGGGCCATAACTGACACTGATGGACGAAAGCTAGGGG
0672d066b06c99f587a1e7af5864cf7f	FALSE	FALSE	NA	k__Bacteria	p__Bacteroidetes	c__Unclass.Bacteroidetes	o__Unclass.Bacteroidetes	f__Chitinophagaceae	g__Flavisolibacter	s__	GCAAGCGTTATCCGGATTCACTGGGTTTAAAGGGTGCGTAGGTGGGTCTGTAAGTCAGTGGTGAAATCTCCAAGCTTAACTTGGAAACTGCCGTTGATACTATAGCTCTTGAATGTTGTGGAGGTGAGCGGAATATGTCATGTAGCGGTGAAATGCTTAGATATGACATAGAACACCAATTGCGAAGGCAGCTCACTACACAAATATTGACACTGAGGCACGAAAGCGTGGGG
067c756892355210c794f276845e55a9	FALSE	FALSE	NA	k__Bacteria	p__Firmicutes	c__Clostridia	o__Clostridiales	f__Unclass.Clostridiales	g__Anaerococcus	s__	CCGAGCGTTGTCCGGAATCATTGGGCGTAAAGGGTACGTAGGCGGATAAGCAAGTTAGAAGTGAAATCCTATAGCTCAACTATAGTAAGCTTTTAAAACTGTTCATCTTGAGGTATGGAAGGGAAAGTGGAATTCCTAGTGTAGCGGTGAAATGCGCAGATATTAGGAGGAATACCGGTGGCGAAGGCGACTTTCTGGCCATAAACTGACGCTGAGGTACGAAAGCGTGGGT
067dd719321bfb7cf34579ced4638c66	FALSE	FALSE	NA	k__Bacteria	p__Firmicutes	c__Clostridia	o__Clostridiales	f__Lachnospiraceae	g__Coprococcus	s__	GCAAGCGTTATCCGGATTTACTGGGTGTAAAGGGTGCGTAGGTGGCAGTGCAAGTCAGATGTGAAAGGCCGGGGCTCAACCCCGGAGCTGCATTTGAAACTGCTCGGCTAGAGTACAGGAGAGGCAGGCGGAACTCCTAGTGTAGCGGTGAAATGCGTAGATATTAGGAGGAACACCAGTGACGAAGGCGGCCTGCTGGACTGTTACTGACACTGAGGCACGAAAGCGTGGGG
067e1f3d9e3759350e7c67d814e2fd73	TRUE	Removed before data structure assessment	Removed before data structure assessment	k__Bacteria	p__Firmicutes	c__Clostridia	o__Clostridiales	f__Unclass.Clostridiales	g__Unclass.Clostridiales	s__Unclass.Clostridiales	GCAAGCGTTATCCGGATTTACTGGGTGTAAAGGGAGCGCAGACGGCGCGGCAAGTCCGGAGTGAAAGCCCGGGGCCCAACCCCGGGACTGCTCTGGAAACTGCGGCGCTCGAGTGCCGGAGGGGCAGGCGGAATTCCTAGTGTAGCGGTGAAATGCGTAGATATTAGGAGGAACACCAGTGGCGAAGGCGGCCTGCTGGACGGCAACTGACGTTGAGGCTCGAAAGCGTGGGG
067efd3292be5fa0f99782a64201b1ef	FALSE	Removed before data structure assessment	Removed before data structure assessment	k__Bacteria	p__Firmicutes	c__Clostridia	o__Clostridiales	f__Veillonellaceae	g__Veillonella	s__dispar	GCAAGCGTTGTCCGGAATTATTGGGCGTAAAGCGCGCGCAGGCGGATTGGTCAGTCTGTCTTAAAAGTTCGGGGCTTAACCCCGTGATGGGATGGAAACTGCCAATCTAGAGTATCGGAGAGGAAAGTGGAATTCCTAGTGTAGCGGTGAAATGCGTAGATATTAGGAAGAACACCAGTGGCGAAGGCGACTTTCTGGACGAAAACTGACGCTGAGGCGCGAAAGCCAGGGT
0681c9e107ab6ea9d8a1e72d64cbebc1	FALSE	FALSE	NA	k__Bacteria	p__Firmicutes	c__Clostridia	o__Clostridiales	f__Unclass.Clostridiales	g__Peptoniphilus	s__	GCGAGCGTTGTCCGGAATCACTGGGCGTAAAGGGTTCGCAGGCGGATAAGCAAGTCAAAAGTAAAAGGCATAGGCTCAACCTATGTAAGCAGTTGAAACTGTTTATCTTGAGATGTGGAGAAGTAAGTGGAATTACTAGTGTAGCGGTGAAATGCGTAGATATTAGTAGGAATACCAGTAGCGAAGGCGACTTACCGGCCACACACTGACGCTGAGGAACGAAAGCGTGGGT
06839f6acaaaee18a82c597f8bbe656d	FALSE	TRUE	Batch1_contam	k__Bacteria	p__Proteobacteria	c__Deltaproteobacteria	o__Bdellovibrionales	f__Bacteriovoracaceae	g__	s__	GCAAGCGTTGTTCGGAATTATTGGGCGTAAAGCGCGCGCAGGCGGATTAATAAGTCAGGTGTGAAATCTCGGGGCTCAACCCCGAAACTGCGCCTGAAACTATTAGTCTAGAATGTCGGAGGGGGCAGGGGAATTTCACGTGTAGGGGTAAAATCCGTAGAGATGTGAAGGAACACCGGAGGCGAAGGCGCCTGCCTGGACGACTATTGACGCTGAGGCGCGAAAGCGTGGGG
0684772bbda45e2c67eba9f093dcd101	FALSE	FALSE	NA	k__Bacteria	p__Tenericutes	c__Mollicutes	o__Acholeplasmatales	f__Acholeplasmataceae	g__Acholeplasma	s__	ACGAGCGTTATCCGGAATAATTGGGCGTAAAGGGTGCGTAGGCGGTGTGTTAAGTTCAAGGTTTAATCGTAGGGCTCAACCCTATATCGCTTTGAAAACTGGCACACTAGAGTAAGATAGAGGCAAGTGGAATTCCATGTGTAGCGGTAAAATGCGTAAATATATGGCAGAACACCAGAGGCGAAGGCGGCTTGCTGGGTCTTTACTGACGCTGAGGCACGAAAGCGTGGGG
068690e223eca7f0599d86347818f0bc	FALSE	FALSE	NA	k__Bacteria	p__Proteobacteria	c__Betaproteobacteria	o__Burkholderiales	f__Oxalobacteraceae	g__Ralstonia	s__	GCGAGCGTTAATCGGAATTACTGGGCGTAAAGCGTGCGCAGGCGGTTGTGCAAGACCGATGTGAAATCCCCGGGCTTAACCTGGGAATGGCATTGGTGACTGCACAGCTAGAGTGTGTCAGAGGGGGGTAGAATTCCACGTGTAGCAGTGAAATGCGTAGAGATGTGGAGGAATACCGATGGCGAAGGCAGCCCCCTGGGATAACACTGACGCTCATGCACGAAAGCGTGGGG
0687e0241ae4dfff3669ba5d3e3aa37f	FALSE	FALSE	NA	k__Bacteria	p__Proteobacteria	c__Alphaproteobacteria	o__Rhizobiales	f__Hyphomicrobiaceae	g__Rhodoplanes	s__Unclass.Rhodoplanes	GCTAGCGTTGCTCGGAATCACTGGGCGTAAAGCGCACGTAGGCGGGTTCTTAAGTCAGGGGTGAAATCCCGGAGCTCAACTCCGGAACTGCCTTTGATACTGGGAATCTTGAGTCCGGGAGAGGTGAGTGGAACTGCGAGTGTAGAGGTGAAATTCGTAGATATTCGCAAGAACACCAGTGGCGAAGGCGGCTCACTGGCCCGGTACTGACGCTGAGGTGCGAAAGCGTGGGG
069c56df47efb7f841ee9e151ef18023	FALSE	Removed before data structure assessment	Removed before data structure assessment	k__Bacteria	p__Bacteroidetes	c__Unclass.Bacteroidetes	o__Unclass.Bacteroidetes	f__Chitinophagaceae	g__	s__	GCAAGCGTTATCCGGATTTACTGGGTTTAAAGGGTGCGTAGGTGGGCAGTTAAGTCAGTGGTGAAATCTCCGAGCTTAACTCGGAAACTGCCATTGATACTATCTGTCTTGAATGTTCTGGAGGTGAGCGGAATATGTCATGTAGCGGTGAAATGCTTAGATATGACATAGAACACCAATTGCGAAGGCAGCTCACTACGGGATTATTGACACTGAGGCACGAAAGCGTGGGG
069e4c8650cbf6d65a59b69c6924dc5c	FALSE	FALSE	NA	k__Bacteria	p__Firmicutes	c__Bacilli	o__Lactobacillales	f__Unclass.Lactobacillales	g__Unclass.Lactobacillales	s__Unclass.Lactobacillales	GCAAGCGTTATCCGGAATTATTGGGCGTAAAGGGAGCGCAGGCGGTCTATTAAGTCTGATGTGAAAGCCCACGGCTCAACCGTGGAGGGTCATTGGAAACTGATGGACTTGAGTGCAGGAGAGGAAAGTGGAATTCCATGTGTAGCGGTGAAATGCGTAGATATATGGAGGAACACCAGTGGCGAAGGCGACTTTCTGGTCTGACACTGACGCTGAGGCTCGAAAGCGTGGGG
06a51e3da440c731635b37b8c3e12b79	FALSE	FALSE	NA	k__Bacteria	p__Proteobacteria	c__Alphaproteobacteria	o__Caulobacterales	f__Caulobacteraceae	g__Brevundimonas	s__	GCTAGCGTTGCTCGGAATTACTGGGCGTAAAGGGCGCGTAGGCGGACATTTAAGTCAGGGGTGAAATCCCAGAGCTCAACTCTGGAACTGCCTTTGATACTGGGTGTCTTGAGTGTGAGAGAGGTATGTGGAACTCCGAGTGTAGAGGTGAAATTCGTAGATATTCGGAAGAACACCAGTGGCGAAGGCGACATACTGGCTCATTACTGACGCTGAGGCGCGAAAGCGTGTGG
06af557ea437c4e6315b1e3490456d95	FALSE	FALSE	NA	k__Bacteria	p__Proteobacteria	c__Deltaproteobacteria	o__Myxococcales	f__	g__	s__	GCAAACGTTGCTCGGAATCACTGGGCGTAAAGGGCGTGTAGGCGGACAGGTAAGTCGGGCGTGAAATCCCTGGGCTCAACCCAGGAACTGCACTCGAAACTACTTGTCTTGAGTGCCGGAGAGGAAAGCGGAATTCCTGGTGTAGAGGTGAAATTCGTAGATATCAGGAGGAACACCAGTGGCGAAGGCGGCTTTCTGGACGGTAACTGACGCTGAGACGCGAAAGCGTGGGG
06af698147a2228026c5ca9d85a60fe9	FALSE	FALSE	NA	k__Bacteria	p__Acidobacteria	c__Acidobacteria-6	o__iii1-15	f__	g__	s__	GCAAGCGTTGTTCGGAATTACTGGGCGTAAAGGGCTCGTAGGTGGCCAACTAAGTCAACCGTGAAATCCCTCGGCTTAACCGGGGAACTGCGTTTGATACTGGATGGCTTGAGTTTGGGAGAGGGATGCGGAATTCCAGGTGTAGCGGTGAAATGCGTAGATATCTGGAGGAACACCGGTGGCGAAGGCGGCATCCTGGACCAATACTGACGCTGAGGAGCGAAAGCCAGGGG
06b530c4449b0babc36115a337d07302	FALSE	Removed before data structure assessment	Removed before data structure assessment	k__Bacteria	p__Firmicutes	c__Clostridia	o__Clostridiales	f__Unclass.Clostridiales	g__Unclass.Clostridiales	s__Unclass.Clostridiales	GCGAGCGTTATCCGGATTTACTGGGTGTAAAGGGAGCGTAGGCGGCTTAGCAAGCCTGATGTGAAATACCGGGGCCCAACCCCGGGGCTGCATTGGGAACTGTTAGGCTGGAGTGCCGGAGAGGCAGGCGGAATTCCTAGTGTAGCGGTGAAATGCGTAGATATTAGGAGGAACACCAGTGGCGAAGGCGGCCTGCTGGACGGTGACTGACGCTGAGGCTCGAAAGCGTGGGG
06b5b1fb2d72c8825f76235f0356bf04	FALSE	TRUE	Batch1_contam	k__Bacteria	p__Proteobacteria	c__Betaproteobacteria	o__Burkholderiales	f__Comamonadaceae	g__Hydrogenophaga	s__	GCGAGCGTTAATCGGAATTACTGGGCGTAAAGCGTGCGCAGGCGGTTTTGTAAGACAGGCGTGAAATCCCCGGGCTCAACCTGGGAATGGCGCTTGTGACTGCAAAGCTGGAGTGCGGCAGAGGGGGATGGAATTCCGCGTGTAGCAGTGAAATGCGTAGATATGCGGAGGAACACCGATGGCGAAGGCAATCCCCTGGGCCTGCACTGACGCTCATGCACGAAAGCGTGGGG
06b971d2247d1bd4546e5711914f0bc3	FALSE	FALSE	NA	k__Bacteria	p__Bacteroidetes	c__Unclass.Bacteroidetes	o__Unclass.Bacteroidetes	f__	g__	s__	GCAAGCGTTATCCGGATTCACTGGGTTTAAAGGGTGCGTAGGTGGTCTTGTAAGTCAGCGGTGAAAGCCTACAGCTTAACTGTAGAATTGCCATTGATACTGCTTGACTTGAATTATGTTGAGGTGGATGGAATATATCATGTAGCGGTGAAATGCTTAGATATGATATAGAACACCAATTGCGAAGGCAGTTCACTAAACATGTATTGACACTGAGGCACGAAAGCGTGGGG
06bdb752c318f4d34b20864b0c43bdc3	FALSE	FALSE	NA	k__Bacteria	p__Firmicutes	c__Bacilli	o__Bacillales	f__Thermoactinomycetaceae	g__Planifilum	s__	GCGAGCGTTGTCCGGAATTATTGGGCGTAAAGCGCGCGTAGGCGGCCGGTTAAGTCCTGTGTGAAAGACCACGGCTCAACCGTGGGGGTGCACGGGAAACTGGCCGGCTTGAGTGCAGGAGAGGGGAGCGGAATTCCCGGTGTAGCGGTGGAATGCGTAGAGATCGGGAGGAACACCAGTGGCGAAGGCGGCTCCCTGGCCTGTAACTGACGCTGAGGCGCGAAAGCGTGGGG
06bfb003ea94f12c2f065719e63b4be0	FALSE	FALSE	NA	k__Bacteria	p__Fusobacteria	c__Fusobacteriia	o__Fusobacteriales	f__Fusobacteriaceae	g__Fusobacterium	s__	GCAAGCGTTATCCGGATTTATTGGGCGTAAAGCGCGTCTAGGCGGCTAAATAAGTCTGATGTGAAAATGCGGGGCTCAACTCCGTATTGCGTTGGAAACTGTATAGCTAGAGTACTGGAGAGGTAAGCGGAACTACAAGTGTAGAGGTGAAATTCGTAGATATTTGTAGGAATGCCGATGGGGAAGCCAGCTTACTGGACAGATACTGACGCTAAAGCGCGAAAGCGTGGGT
06c0564522dda4332e8693c977f01409	FALSE	FALSE	NA	k__Bacteria	p__Bacteroidetes	c__Unclass.Bacteroidetes	o__Unclass.Bacteroidetes	f__Chitinophagaceae	g__	s__	GCAAGCGTTATCCGGATTCACTGGGTTTAAAGGGTGCGTAGGTGGAATGGTAAGTCAGTGGTGAAATCTCCAAGCTTAACTTGGAAACTGCCGTTGATACTATCATTCTTGAATATCGTGGAGGTAAGCGGAATATGTCATGTAGCGGTGAAATGCTTAGATATGACATAGAACACCGATTGCGAAGGCAGCTTGCTACACGATCATTGACACTGAGGCACGAAAGCGTGGGG
06c509a14985e77b60d2200c89d535b9	FALSE	FALSE	NA	k__Bacteria	p__Spirochaetes	c__Spirochaetes	o__Spirochaetales	f__Spirochaetaceae	g__Treponema	s__	GCGAGCGTTGTTCGGAATTATTGGGCGTAAAGGGTATGTAGGCGGTTAGGTAAGCCTGGTGTGAAATCTACGAGCTCAACTCGTAAACTGCATTGGGTACTGCTTGACTTGAATCACGGAGGGGAAACCGGAATTCCAAGTGTAGGGGTGGAATCTGTAGATATTTGGAAGAACACCGGTGGCGAAGGCGGGTTTCTGGCCGATGATTGACGCTGATATACGAAGGTGCGGGG
06c839076dfaba2a519d46e5cab3a3f8	FALSE	FALSE	NA	k__Bacteria	p__Proteobacteria	c__Gammaproteobacteria	o__Xanthomonadales	f__Xanthomonadaceae	g__	s__	GCAAGCGTTACTCGGAATTACTGGGCGTAAAGCGTGCGTAGGCGGTTTGTTAAGTCTGTCGTGAAAGCCCCGGGCTCAACCTGGGAATGGCGATGGATACTGGCGAGCTAGAGTACGGTAGAGGAGAGTGGAATTCCCGGTGTAGCAGTGAAATGCGTAGAGATCGGGAGGAACATCAGTTGCGAAGGCGGCTCTCTGGACCAGTACTGACGCTGAGGCACGAAAGCGTGGGG
06ce3ce2a618c8126639a3bd0aaab75a	FALSE	FALSE	NA	k__Bacteria	p__Firmicutes	c__Clostridia	o__Clostridiales	f__Lachnospiraceae	g__Unclass.Lachnospiraceae	s__Unclass.Lachnospiraceae	GCAAGCGTTATCCGGATTTACTGGGTGTAAAGCGAGTGTAGACGGCTGCACAAGTCCGATGTGAAATTCCGCGGCTCAACTGCGGGACTGCATTGGAAACTGTGCTGCTGGAGTGTCGGAGAGGTAAGTGGAATTCCTAGTGTAGCGGTGAAATGCGTAGATATTAGGAGGAACACCAGTGGCGAAGGCGGCTTACTGGACGACAACTGACGTTGAGACTCGAAAGCGTGGGG
06d0c02b108203f834d970cd2c896291	FALSE	FALSE	NA	k__Bacteria	p__Proteobacteria	c__Alphaproteobacteria	o__Rhizobiales	f__Hyphomicrobiaceae	g__Devosia	s__	GCTAGCGTTGTTCGGATTTACTGGGCGTAAAGCGCACGTAGGCGGATACTTAAGTCAGGGGTGAAATCCTGGAGCTCAACTCCAGAACTGCCTTTGATACTGGGTATCTCGAGTCCGGAAGAGGTGAGTGGAACTCCTAGTGTAGAGGTGGAATTCGTAGATATTAGGAAGAACACCAGTGGCGAAGGCGGCTCACTGGTCCGGTACTGACGCTGAGGTGCGAAAGCGTGGGG
06d27188944b1c28a9ff9b2f74d49dd9	FALSE	FALSE	NA	k__Bacteria	p__Proteobacteria	c__Alphaproteobacteria	o__Rhizobiales	f__Hyphomicrobiaceae	g__Rhodoplanes	s__	GCTAGCGTTGTTCGGAATTACTGGGCGTAAAGCGCACGTAGGCGGCTTTTTAAGTCAGGGGTGAAATCCTGGAGCTCAACTCCAGAACTGCCTTTGATACTGAGAAGCTTGAGTTCGGGAGAGGTGAGTGGAACTGCGAGTGTAGAGGTGAAATTCGTAGATATTCGCAAGAACACCAGTGGCGAAGGCGGCTCACTGGCCCGATACTGACGCTGAGGTGCGAAAGCGTGGGG
06d7f99cb1445fd3ff1e2b74832bd975	FALSE	FALSE	NA	k__Bacteria	p__Firmicutes	c__Bacilli	o__Bacillales	f__Planococcaceae	g__Sporosarcina	s__	GCAAGCGTTGTCCGGAATTATTGGGCGTAAAGCGCGCGCAGGCGGCCTTTTAAGTCTGATGTGAAAGCCCACGGCTCAACCGTGGAAGGTCATTGGAAACTGGAAGGCTTGAGTACAGAAGAGGAAAGCGGAATTCCACGTGTAGCGGTGAAATGCGTAGAGATGTGGAGGAACACCAGTGGCGAAGGCGGCTTTCTGGTCTGTAACTGACGCTGAGGCGCGAAAGCGTGGGG
06d834d9636954d9fd76ace6c48e2f45	FALSE	Removed before data structure assessment	Removed before data structure assessment	k__Bacteria	p__Verrucomicrobia	c__Verrucomicrobiae	o__Verrucomicrobiales	f__Verrucomicrobiaceae	g__Akkermansia	s__muciniphila	TCAAGCGTTGTTCGGAATCACTGGGCGTAAAGCGTGCGTAGGCTGTTTCGTAAGTCGTGTGTGAAAGGCGCGGGCTCAACCCGCGGACGGCACATGATACTGCGAGACTAGAGTAATGGAGGGGGAACCGGAATTCTCGGTGTAGCAGTGAAATGCGTAGATATTAGGAGGAACACCAGTGGCGAAGGCGGCCAACTGGGCTTTTACTGACGCTGAGGCTCGAAAGCGTGGGG
06d89b1ff96308bbd670c7b516299f98	FALSE	FALSE	NA	k__Bacteria	p__Proteobacteria	c__Gammaproteobacteria	o__Chromatiales	f__Ectothiorhodospiraceae	g__	s__	GCAAGCGTTAATCGGAATTACTGGGCGTAAAGCGCACGTAGGCGGGCAATTAAGTCGGATGTGAAATCCCCGGGCTTAACCTGGGAACTGCATCCGATACTGGTTGCCTAGAGTATGGAAGAGGGAAGCGGAATTCCAGGTGTAGCGGTGAAATGCGTAGATATCTGGAGGAACATCAGTGGCGAAGGCGGCTTCCTGGTCCAATACTGACGCTGAGGTGCGAAAGCGTGGGG
06d9a38e40c9c9f05407b8c5c555fa55	FALSE	FALSE	NA	k__Bacteria	p__Proteobacteria	c__Alphaproteobacteria	o__Rhodobacterales	f__Rhodobacteraceae	g__Amaricoccus	s__	GCTAGCGTTGTTCGGAATTACTGGGCGTAAAGCGCACGTAGGCGGGCTGGCAAGTTGGGGGTGAAATCCCGGGGCTCAACCCCGGAACTGCCTCCAAAACTTCCAGTCTTGAGGTCGAGAGAGGTGAGTGGAATTCCGAGTGTAGAGGTGAAATTCGTAGATATTCGGAGGAACACCAGTGGCGAAGGCGGCTCACTGGCTCGATACTGACGCTGAGGTGCGAAAGCGTGGGG
06dc7cca3c7c8f0154da382e972483be	FALSE	TRUE	Batch1_contam	k__Bacteria	p__Unclass.Bacteria	c__Unclass.Bacteria	o__Unclass.Bacteria	f__Unclass.Bacteria	g__Unclass.Bacteria	s__Unclass.Bacteria	GCAAGCGTTACCCGGAATCACTGGGCGTAAAGGGCATGTAGGCGGTCATTTAAGTCCGGATTTAAAGACCGAGGCTCAACCTCGGGACTGGTCTGGATACTGGATGACTGGACGACTGGAGGGGAGAGTGGAATTCTCGGTGTAGCGGTGGAATGCGTAGATACCGAGAGGAACACCAGTGGCGAAGGCGGCTCTCTGGACAGTGCGTGACGCTGAGGTGCGAAAGTGTGGGG
06dd25d6b5673844001b16f437b71673	FALSE	FALSE	NA	k__Bacteria	p__Firmicutes	c__Bacilli	o__Bacillales	f__Paenibacillaceae	g__Ammoniphilus	s__Unclass.Ammoniphilus	GCAAGCGTTGTCCGGATTTATTGGGCGTAAAGCGCGCGCAGGCGGTCTATTAAGTCTGATGTGAAAGCCCACGGCTCAACCGTGGAGGGCCATTGGAAACTGGTAGGCTTGAGTGCAGGAGAGGAGAGCGGAATTCCCGGTGTAGCGGTGAAATGCGTAGATATCGGGAGGAACACCCGTGGCGAAGGCGGCTCTCTGGCCTGTAACTGACGCTGAGGCGCGAAAGCGTGGGG
06e03b8cc2888b2d40f09ccc2381719b	FALSE	Removed before data structure assessment	Removed before data structure assessment	k__Bacteria	p__Proteobacteria	c__Alphaproteobacteria	o__Rickettsiales	f__mitochondria	g__Unclass.mitochondria	s__Unclass.mitochondria	GCAAGTGTTCTTCGGAATGACTAGGCGTAAAGGGCACGTAGGCGGTGAATCGGGTTGAAAGTGAAAGTCGCCAAAAAGTGGCGGAATGCTCTCGAAACCAATTCACTTGAGTGAGACAGAGGAGAGTGGAATTTCGTGTGTAGGGGTGAAATCCGTAGATCTACGAAGGAACGCCAAAAGCGAAGGCAGCTCTCTGGGTCCCTACCGACGCTGGGGTGCGAAAGCATGGGG
06e0899e92ee219581cc8456c83d2caa	TRUE	Removed before data structure assessment	Removed before data structure assessment	k__Bacteria	p__Actinobacteria	c__Actinobacteria	o__Actinomycetales	f__Nocardiaceae	g__Rhodococcus	s__	GCAAGCGTTGTCCGGAATTACTGGGCGTAAAGAGTTCGTAGGCGGTTTGTCGCGTCGTTTGTGAAAACCAGCAGCTCAACTGCTGGCTTGCAGGCGATACGGGCAGACTTGAGTACTGCAGGGGAGACTGGAATTCCTGGTGTAGCGGTGAAATGCGCAGATATCAGGAGGAACACCGGTGGCGAAGGCGGGTCTCTGGGCAGTAACTGACGCTGAGGAACGAAAGCGTGGGT
06e0cb7ce5d4fa8768cf28a00dd304fc	FALSE	FALSE	NA	k__Bacteria	p__Firmicutes	c__Bacilli	o__Bacillales	f__Bacillaceae	g__Bacillus	s__cellulosilyticus	GCAAGCGTTGTCCGGAATTATTGGGCGTAAAGCGCGCGCAGGCGGTCTCTTAAGTCTGATGTGAAAGCCCACGGCTCAACCGTGGAGGGTCATTGGAAACTGGGGGACTTGAGTATAGGAGAGGAAAGTGGAATTCCACGTGTAGCGGTGAAATGCGTAGATATGTGGAGGAACACCAGTGGCGAAGGCGACTTTCTGGCCTATAACTGACGCTGAGGCGCGAAAGCGTGGGG
06e546200a426964230337652f1ec965	FALSE	FALSE	NA	k__Bacteria	p__Firmicutes	c__Bacilli	o__Turicibacterales	f__Turicibacteraceae	g__Turicibacter	s__	GCAAGCGTTATCCGGAATTATTGGGCGTAAAGAGCGCGCAGGTGGTTAATTAAGTCTGATGTGAAAGCCCACGGCTTAACCGTGGAGGGTCATTGGAAACTGGTTGACTTGAGTGCAGAAGAGGGAAGTGGAATTCCATGTGTAGCGGTGAAATGCGTAGAGATGTGGAGGAACACCAGTGGCGAAGGCGGCTTCCTGGTCTGCAACTGACACTGAGGCGCGAAAGCGTGGGG
06eba1ca68e1565ed2b5c2c300ef7b05	FALSE	FALSE	NA	k__Bacteria	p__Firmicutes	c__Clostridia	o__Clostridiales	f__	g__	s__	GCAAGCGTTATCCGGATTTACTGGGTGTAAAGGGAGCGTAGACGGTAATGCAAGTCTGGAGTGAAAGGCGGGGGCCCAACCCCCGGACTGCTCTGGAAACTGTGTAACTGGAGTGCAGGAGAGGCAGGCGGAATTCCTAGTGTAGCGGTGAAATGCGTAGATATTAGGAGGAACACCAGTGGCGAAGGCGGCCTGCTGGACTGTAACTGACGTTGAGGCTCGAAAGCGTGGGG
06ecd0be28cf5ee9b590a056a3967848	FALSE	FALSE	NA	k__Bacteria	p__Proteobacteria	c__Gammaproteobacteria	o__Legionellales	f__Coxiellaceae	g__	s__	GCGAGCGTTAATCGGAATTACTGGGCGTAAAGGGCGCGTAGGCGGATATTTAAGTGTGATGTGAAAGCCCCGGGCTTAACCTGGGAAGCGCATCGCGAACTGAATATCTGGAATATAGGAGAGGGTGGCGGAATTTCCGGTGTAGCGGTGAAATGCGTAGAGATCGGAAGGAACGCCAGTGGCGAAGGCGGCCACCTGGCCTAATATTGACGCTGAGGCGCGAAAGCGTGGGG
06f531c6a283aaa2e4bbe523720be1c1	FALSE	FALSE	NA	k__Bacteria	p__Bacteroidetes	c__Flavobacteriia	o__Flavobacteriales	f__Unclass.Flavobacteriales	g__	s__	GCAAGCGTTATCCGGATTTATTGGGTTTAAAGGGTTCGTAGGTGGGTTGGTAAGTCAGTGGTGAAATCCTGCAGCTTAACTGTAGAATTGCCATTGATACTGCTAATCTTGAGTGTATTTGAAGTAGCTGGAATAAGTAGTGTAGCGGTGAAATGCATAGATATTACTTAGAACACCAATTGCGAAGGCAGGTTACTAAGATACTACTGACGCTGAGGGACGAAAGCGTGGGG
06fea2bfa36555985122cb53de964c47	FALSE	FALSE	NA	k__Bacteria	p__Firmicutes	c__Clostridia	o__Clostridiales	f__Lachnospiraceae	g__Coprococcus	s__	GCAAGCGTTATCCAGATTTACTGGGTGTAAAGGGTGCGTAGGTGGCAGTGCAAGTCAGATGTGAAAGGCCGGGGCTCAACCCCGGAGCTGCATTTGAAACTGCTCGGCTAGAGTACAGGAGAGGCAGGCGGAATTCCTAGTGTAGCGGTGAAATGCGTAGATATTAGGAGGAACACCAGTGGCGAAGGCGGCCTGCTGGACTGTTACTGACACTGAGGCACGAAAGCGTGGGG
06ff0a4436059447e67613b212b6dc09	FALSE	FALSE	NA	k__Bacteria	p__Bacteroidetes	c__Unclass.Bacteroidetes	o__Unclass.Bacteroidetes	f__Chitinophagaceae	g__	s__	GCAAGCGTTATCCGGATTCACTGGGTTTAAAGGGTGTGTAGGCGGGCTTGTAAGTCAGGGGTGAAATCCTACAGCTTAACTGTAGAACTGCCTTTGATACTATAGGTCTTGAATATTGTTGAGGTGGGCGGAATACATCATGTAGCGGTGAAATGCTTAGATATGATGTAGAACACCGATTGCGAAGGCAGCTCACTAAGCAAATATTGACGCTGAGGCACGAAAGCGTGGGG
070ace9e57566b62fa880f0fff420f71	FALSE	FALSE	NA	k__Bacteria	p__Unclass.Bacteria	c__Unclass.Bacteria	o__Unclass.Bacteria	f__Unclass.Bacteria	g__Unclass.Bacteria	s__Unclass.Bacteria	GCGAGCGTTAATCACCATGACTGGGCGTAAAGGGTGCGTAGGTGGGTACTATTAAAACTGCTTAGGGGGAATGATTGCGTATCGACGCAAACCTGCTTTCGCAATGTTTATCTACTGAGATAAGATGAGGTTAGTGGAAAGTGATGTCGAATGGGCAAAGCTCCAACATATTAAGTAACACCAATGGCGAAGGCAGCTAACCGGACTTAATCTGACGCTGATTGCACGAAACTTATGGT
070f2a6534b1c4b95175ae7713bf3509	FALSE	FALSE	NA	k__Bacteria	p__Firmicutes	c__Bacilli	o__Bacillales	f__Paenibacillaceae	g__Brevibacillus	s__reuszeri	GCAAGCGTTGTCCGGATTTATTGGGCGTAAAGCGCGCGCAGGCGGCTATGTAAGTCTGGTGTTAAAGCCCGGAGCTCAACTCCGGATCGCATCGGAAACTGTGTAGCTTGAGTGCAGAAGAGGAAAGCGGTATTCCACGTGTAGCGGTGAAATGCGTAGAGATGTGGAGGAACACCAGTGGCGAAGGCGGCTTTCTGGTCTGTAACTGACGCTGAGGCGCGAAAGCGTGGGG
0710a1097fc095cb95efd9c747e8b7df	FALSE	Removed before data structure assessment	Removed before data structure assessment	k__Bacteria	p__Firmicutes	c__Bacilli	o__Lactobacillales	f__Lactobacillaceae	g__Lactobacillus	s__	GCAAGCGTTGTACGAATTTATTGGGCGTAAAGCGAGTGCAGGCGGTTCAATAAGTCTGATGTGAAAGCCTTCGGCTCAACCGGAGAATTGCATCAGAAACTGTTGAACTTGAGTGCAGAAGAGGAGAGTGGAACTCCATGTGTAGCGGTGGAATGCGTAGATATATGGAAGAACACCAGTGGCGAAGGCGGCTCTCTGGTCTGCAACTGACGCTGAGGCTCGAAAGCATGGGT
0715f7d111e06018a99ec1b822bdf4a6	FALSE	FALSE	NA	k__Bacteria	p__Proteobacteria	c__Betaproteobacteria	o__Rhodocyclales	f__Rhodocyclaceae	g__Dok59	s__	GCGAGCGTTAATCGGAATTACTGGGCGTAAAGCGTGCGCAGGCGGCGCTGTAAGACAGGTGTGAAATCCCCGGGCTTAACCTGGGAACTGCGCTTGTGACTGCAGTGCTTGAGTGCGGCAGAGGGGGGTGGAATTCCACGTGTAGCAGTGAAATGCGTAGAGATGTGGAGGAACACCGATGGCGAAGGCAGCCCCCTGGGTCGACACTGACGCTCATGCACGAAAGCGTGGGG
071894826a4e81df9d0e5d77fc075f54	FALSE	FALSE	NA	k__Bacteria	p__Bacteroidetes	c__Bacteroidia	o__Bacteroidales	f__Porphyromonadaceae	g__Porphyromonas	s__	GCGAGCGTTATCCGGATTTATTGGGTTTAAAGGGTGCGTAGGTTGTTCGGTAAGTCAGCGGTGAAAACTGAGTGCTCAACGTTCAGCGTGCCGTTGAAACTGCCGGGCTTGAGTTCAGAGGCGGCAGGCGGAATTCGTGGTGTAGCGGTGAAATGCATAGATATCACGAGGAACTCCGATTGCGAAGGCAGCTTGCCATACTGCGACTGACACTGAAGCACGAAGGCGTGGGT
07195b2ed926c01dd970c2730e733f2c	FALSE	Removed before data structure assessment	Removed before data structure assessment	k__Bacteria	p__Firmicutes	c__Bacilli	o__Lactobacillales	f__Lactobacillaceae	g__Lactobacillus	s__Unclass.Lactobacillus	GCAAGCGTTATCCGGATTTATTGGGCGTAAAGGGAACGCAGGCGGTCTTTTAAGTCTGATGTGAAAGCCTTCGGCTTAACCGGAGTAGTGCATTGGAAACTGGGAGACTTGAGTGCAGAAGAGGAGAGTGGAACTCCATGTGTAGCGGTGAAATGCGTAGATATATGGAGGAACACCAGTGGCGAAGGCGGCTCTCTGGTCTGTAACTGACGCTGAGGTTCGAAAGCGTGGGT
071e6f93225167e67a3e97260f14a2e5	FALSE	FALSE	NA	k__Bacteria	p__Unclass.Bacteria	c__Unclass.Bacteria	o__Unclass.Bacteria	f__Unclass.Bacteria	g__Unclass.Bacteria	s__Unclass.Bacteria	TTTTTGTAGAGAAGGAGTCTTGCTATGTTGCCCAGGCTGGTCTCAAACTCCTGGGCTCAAGCAATCTGCCTGCCTTGGCCTCATAAAGTGCTAGGATTACAGGCGTAAGCCACCATGCCAAGCCACCTTCTTTTGATTTTTACTCAGCGTTCTGCTCTGCCTTTTGTATTAGACTCTTTACGTGCTGGTCTAACTACCTGATTAGATACCCGTGTAGTCCGGCTGACTGACTT
0728bce63464c0ef0c56256e8dd6095f	FALSE	Removed before data structure assessment	Removed before data structure assessment	k__Bacteria	p__Firmicutes	c__Clostridia	o__Clostridiales	f__Lachnospiraceae	g__Roseburia	s__faecis	GCAAGCGTTATCCGGATTTACTGGGTGTAAAGGGAGCGCAGGCGGTGCGGCAAGTCTGATGTGAAAGCCCGGGGCTCAACCCCGGTACTGCATTGGAAACTGTCGTACTAGAGTGTCGGAGTGGTAAGTGGAATTCCTAGTGTAGCGGTGAAATGCGTAGATATTAGGAGGAACACCAGTGGCGAAGGCGGCTTACTGGACGATAACTGACGCTGAGGCTCGAAAGCGTGGGG
0728cad5727123ed698737bd4f283a2f	FALSE	FALSE	NA	k__Bacteria	p__Bacteroidetes	c__Flavobacteriia	o__Flavobacteriales	f__Flavobacteriaceae	g__Flavobacterium	s__	CCAAGCGTTATCCGGAATCATTGGGTTTAAAGGGTCCGTAGGCGGCCCTGTAAGTCAGTGGTGAAATCTCCCGGCTCAACCGGGAAATTGCCATTGATACTGCAGGGCTTGAATTATTGGGAAGTAACTAGAATATGTAGTGTAGCGGTGAAATGCTTAGATATTACATGGAATACCAATTGCGAAGGCAGGTTACTATCAATATATTGACGCTGATGGACGAAAGCGTGGGT
072b7287fed58adb780681e1b8f2a835	FALSE	FALSE	NA	k__Bacteria	p__Bacteroidetes	c__Cytophagia	o__Cytophagales	f__Cytophagaceae	g__Spirosoma	s__	GCAAGCGTTGTCCGGATTTATTGGGTTTAAAGGGTGCGTAGGTGGGTAAGCAAGTCTGGTTTGAAAGCTGGTCGCTCAACGATCAGATGTGGCTGGAAACTGTTTATCTTGAATGGCGTAGCGGTAGCCGGAATGGGTCATGTAGCGGTGAAATGCATAGATATGACCCGGAACACCGATTGCGAAGGCAGGCTACTGGGCGTCGATTGACACTGAGGCACGAGAGCATGGGT
073121f9590ffa09822a66f4fcab515a	FALSE	FALSE	NA	k__Bacteria	p__Firmicutes	c__Clostridia	o__Clostridiales	f__Clostridiaceae	g__Clostridium	s__	GCGAGCGTTGTCCGGATTTACTGGGTGTAAAGGGCGCGTAGGCGGGTATGTAAGTCAGATGTGAAATACCGAGGCTTAACTTCGGGGCTGCATTTGAAACTGCATATCTTGAGTGCGGGAGAGGGAAGCGGAATTCCTAGTGTAGCGGTGAAATGCGTAGATATTAGGAGGAACACCAGTGGCGAAGGCGGCTTTCTGGACCGTAACTGACGCTGAGGCGCGAAAGCGTGGGG
0736c2b1112b5291e44c7d4eb77cda9e	FALSE	FALSE	NA	k__Bacteria	p__Firmicutes	c__Clostridia	o__Clostridiales	f__Ruminococcaceae	g__	s__	GCGAGCGTTATCCGGAATTACTGGGTGTAAAGGGTGTGTAGGCGGGCCTGCAAGTCAGATGTGAAAACTATGGGCTTAACCCATAGCCTGCATTTGAAACTGTGGGTCTTGAGAGTGGGAGAGGTAAATAGAATTCCCGGTGTAGCGGTGAAATGCGTAGATATCGGGAGGAATACCGGTGGCGAAGGCGATTTACTGGACCACAACTGACGCTGAGACACGAAAGCGTGGGG
073ecbf85d93849e8f9d4c4165b6c128	FALSE	FALSE	NA	k__Bacteria	p__Firmicutes	c__Clostridia	o__Clostridiales	f__	g__	s__	GCGAGCGTTGTCCGGAATGACTGGGCGTAAAGGGAGCGTAGGTGGTGGATTAAGTTAAATGTGAAAGCCCGGGGCTCAACTTCGGAATTGCATTTAATACTGGTTTACTAGAGTGCAGGAGGGGTAAGCGGAATTCCTAGTGTAGCGGTGGGATGCGTAGATATTAGGAAGAACACCAGAGGCGAAGGCGGCTTACTGGACTGTAACTGACACTGAGGCTCGAAAGCGTGGGG
073ed6558d1a5eb9e5a52475030c3421	FALSE	FALSE	NA	k__Bacteria	p__Armatimonadetes	c__Armatimonadia	o__Armatimonadales	f__Armatimonadaceae	g__	s__	GCGAGCGTTGTCCGAAGTTACTGGGCGTAAAGCGCGCGTAGGCGGCCACTTAAGTCTGGGGTGAAAGGTCCAGCGCTCAACGCGGACAGTGCCTTGGATACTGGGTGGCTTGAGTGTGGGAGGGGGTAGCGGAATTCCGGGTGTAGCGGTGAAATGCGTAGATATCCGGAGGAACACCGATGGCGAAGGCAGCTACCTGGCCTGACACTGACGCTGAGGTGCGAAAGCGTGGGG
073f17eb15c9c7a8152744497ec8ce1d	FALSE	Removed before data structure assessment	Removed before data structure assessment	Unassigned	Unassigned	Unassigned	Unassigned	Unassigned	Unassigned	Unassigned	TATGGTAATTGTGTGCCAGCAGCCGCGGTAACACGATTAACCCAAGTCAATAGAAGCCGGCGTAAAGAGTGTTTTAGATCACCCCCTCCCCAATAAAGCTAAAACTCACCTGAGTTGTAAAAAACTCCAGTTGACACAAAATAGACTACGAAAGTGGCTTTAACATATCTGAACACACAATAGCTAAGACCCAAACTGGGATTAGAAACCCCTGTAGTCCGGCTGACTGACTAAGGTGTAAGGTATCTCGTATGCCGTCTTCTGCTTGAAA
0741c746b10de94a1cfa84b47301eeed	FALSE	Removed before data structure assessment	Removed before data structure assessment	k__Bacteria	p__Planctomycetes	c__Planctomycetia	o__Gemmatales	f__Gemmataceae	g__Gemmata	s__	GCGAACGTTGTTCGGAATCACTGGGCTTAAAGGGCGCGTAGGCGGGCTGTCAAGTCCGGGGTGAAATCCTCCCGCTCAACGGGAGAACGGCCTCGGATACTGACGATCTCGAGGGGGATAGGGGCACGCGGAACTGTGGGTGGAGCGGTGAAATGCGTTGATATCCATAGGAACTCCGGTGGCGAAGGCGGCGTGCTGGATCCCTTCTGACGCTGAGGCGCGAAAGCCAGGGG
0744a30d8832589b90a0ebfe22c423a0	FALSE	Removed before data structure assessment	Removed before data structure assessment	k__Bacteria	p__Firmicutes	c__Clostridia	o__Clostridiales	f__Ruminococcaceae	g__Ruminococcus	s__	GCGAGCGTTGTCCGGAATTACTGGGTGTAAAGGGAGCGTAGGCGGGATCGCAAGTCAGATGTGAAAACTATGGGCTTAACCCATAGACTGCATTTGAAACTGCGGTTCTTGAGTGAAGTAGAGGTAAGCGGAATTCCTAGTGTAGCGGTGAAATGTGTAGATATTAGGAGGAACACCAGTGGCGAAGGCGGCTTACTGGACTGTAACTGACGTTGAGGCTCGAAAGCGTGGGG
074684950680b4ad2f31d1c28cd335e2	FALSE	FALSE	NA	k__Bacteria	p__Proteobacteria	c__Alphaproteobacteria	o__Rhodobacterales	f__Rhodobacteraceae	g__Paracoccus	s__	GCTAGCGTTGTTCGGAATTACTGGGCGTAAAGCGCACGTAGGCGGACTGGAAAGTTGGAGGTGAAATCCCAGGGCTCAACCTTGGAACTGCCTTCAAAACTATCAGTCTGGAGTTCGAGAGAGGTGAGTGGAATTGCGAGTGTAGAGGTGAAATTCGTAGATATTCGCAGGAACACCAGTGGCGAAGGCGGCTCACTGGCTCGATACTGACGCTGAGGTGCGAAAGTGTGGGG
07469725ec206bf9fac16f748de9ef20	FALSE	FALSE	NA	k__Bacteria	p__Acidobacteria	c__Solibacteres	o__Solibacterales	f__Solibacteraceae	g__Candidatus	s__Solibacter	GCGAGCGTTGTTCGGAGTTACTGGGCGTAAAGGGTGTGTAGGCGGTTGTTTAAGTTTGGTGTGAAATCTCCCGGCTCAACTGGGAGGGTGCGCCGAATACTGAATGACTAGAGTGCGGGAGAGGAGAGTGGAATTCCTGGTGTAGCGGTGAAATGCGTAGATATCAGGAGGAACACCGGCGGTGTAGACGGCTCTCTGGACCGTAACTGACGCTGAGACACGAAAGCGTGGGT
0746d882e45ee4c6a5e84e88915edc67	FALSE	FALSE	NA	k__Bacteria	p__Chloroflexi	c__Anaerolineae	o__Anaerolineales	f__Anaerolinaceae	g__SHD-231	s__	ACGAGCGTTATCCGGATTTACTGGGCGTAAAGAGCGTGTAGGAGGCAATGCAAGTTGGATGTAAAATCTCCCGGCTTAACTGGGAGGCGTCGTTCAAAACTGCATAGCTGGAGTACGGGAGAGGTAATCGGAACTCCGGGAGTAGCGGTGAAATGCGTAGATATCCGGAAGAACACCAGAGGCGAAAGCGGATTACTGGCCCGCCACTGACACTGAGACGCGAAAGCCAGGGT
074d5fa5080aae664c226611143acd73	FALSE	FALSE	NA	k__Bacteria	p__Bacteroidetes	c__Bacteroidia	o__Bacteroidales	f__Prevotellaceae	g__Prevotella	s__	CCTGGCGTTATCCGGATTTATTGGGTTTAAAGGGAGCGCAGGCGGGCGTTTAAGCGTGCTGTGAAATGCCGCGGCTCAACCGTGGAAGTGCAGCGCGAACTGGATGTCTTGAGTGAGTACGACGCGGACGGAATTCGTGGTGTAGCGGTGAAATGCTTAGATATCACGAAGAACCCCGATTGCGAAGGCAGTCCGCGAGTCCTTTACTGACGCTAAAGCTCGAAGGTGCGGGT
075621a98334caa8934af354ff8428c9	FALSE	FALSE	NA	k__Bacteria	p__Actinobacteria	c__Actinobacteria	o__Actinomycetales	f__Pseudonocardiaceae	g__Jiangella	s__	GCGAGCGTTGTCCGGAATTATTGGGCGTAAAGGGCTCGTAGGCGGCTTGTCGCGTCTGCTGTGAAAGCCCGGGGCTCAACCCCGGGTTTGCAGTGGATACGGGCAGGCTAGAGTCCGGCAGGGGAGACTGGAATTCCTGGTGTAGCGGTGGAATGCGCAGATATCAGGAGGAACACCGGTGGCGAAGGCGGGTCTCTGGGCCGGTACTGACGCTGAGGAGCGAAAGCGTGGGG
075692b44845bb2d832c0718cd3f0ac4	FALSE	FALSE	NA	k__Bacteria	p__Firmicutes	c__Bacilli	o__Bacillales	f__Staphylococcaceae	g__Staphylococcus	s__Unclass.Staphylococcus	GCAAGCGTTATCCGGAATTATTGGGCGTAAAGCGCGCGTAGGCGGTTTTTTAAGTCTGATGTGAAAGCCCACGGCTCAACCGTGGAGGGTCATTGGAAACTGGAAAACTTGAGTGCAGAAGAGGAAAGTGGAATTCCATGTGTAGCGGTGAAATGCGCAGAGATATGGAGGAACACCAGTGGCGAAGGCGACTTTCTGGTCTGTAACTGACGCTGATGTGCGAAAGCGTGGGT
0759a237d01e2b1a29e83af71e2360cd	FALSE	FALSE	NA	k__Bacteria	p__Firmicutes	c__Clostridia	o__Clostridiales	f__Ruminococcaceae	g__	s__	GCAAGCGTTATCCGGAATTACTGGGTGTAAAGGGTGTGTAGGCGGGACTGCAAGTCAGATGTGAAAACTATGGGCTCAACCCATAGCCTGCATTTGAAACTGTAGTTCTTGAGTGTCGGAGAGGTAAATGGAATTCCCAGTGTAGCGGTGAAATGCGTAGATATTGGGAGGAACACCAGTGGCGAAGGCGATTTACTGGACGACAACTGACGCTGAGACACGAAAGCGTGGGG
075e21021e4c6c61395320a2ea335201	FALSE	FALSE	NA	k__Bacteria	p__Firmicutes	c__Clostridia	o__Clostridiales	f__Unclass.Clostridiales	g__Mogibacterium	s__	GCAAGCGTTATCCGGAATTATTGGGCGTAAAGAGTGCGTAGGTGGTTACCTAAGCGCAAGGTTTAATTTAGAGGCTCAACCTCTACTTGCCTTGCGAACTGGGCTACTTGAGTGCAGGAGGGGAAAGCGGAATTCCTAGTGTAGCGGTGAAATGCGTAGATATTAGGAGGAACACCAGTGGCGAAGGCGGCTTTCTGGACTGTAACTGACACTGAGGCACGAAAGCGTGGGT
075ed8a762749f5e032a14fc4b8e48f7	FALSE	FALSE	NA	k__Bacteria	p__Firmicutes	c__Bacilli	o__Bacillales	f__Planococcaceae	g__Chryseomicrobium	s__imtechense	GCAAGCGTTGTCCGGAATCATTGGGCGTAAAGCGCGCGCAGGCGGTCCCTTAAGTCTGATGTGAAAGCCCACGGCTCAACCGTGGAGGGTCATTGGAAACTGGGGGACTTGAGTGCAGAAGAGGAAAGCGGAATTCCAAGTGTAGCGGTGAAATGCGTAGAGATTTGGAGGAACACCAGTGGCGAAGGCGGCTTTCTGGTCTGTAACTGACGCTAAGGCGCGAAAGCGTGGGG
076343e2e8f7c67a5ceab9d95d640510	FALSE	FALSE	NA	k__Bacteria	p__Firmicutes	c__Clostridia	o__Clostridiales	f__Clostridiaceae	g__Alkaliphilus	s__transvaalensis	GCAAGCGTTATCCGGAATCACTGGGCGTAAAGGGTGCGTAGGCGGTTCTTCAAGTCAGGGGTGAAAGGCTACGGCTCAACCGTAGTAAGCCTTTGAAACTGTAGGACTTGAGTGCAGGAGAGGAGAGTGGAATTCCTAGTGTAGCGGTGAAATGCGTAGATATTAGGAGGAACACCAGTGGCGAAGGCGACTCTCTGGACTGTAACTGACGCTGAGGCACGAAAGCGTGGGG
0764c4d8c3f7825707c30c9c6bf73cf4	FALSE	FALSE	NA	k__Bacteria	p__Proteobacteria	c__Gammaproteobacteria	o__Alteromonadales	f__Alteromonadaceae	g__Cellvibrio	s__	GCAAGCGTTAATCGGAATTACTGGGCGTAAAGCGCACGTAGGTGGTTTGTTAAGCTAGCTGTGAAATCCCCGGGCTCAACCTGGGCACTGCAGTTAGAACTGGCAAGCTAGAGTAGGGTAGAGGGGTGTGGAATTCCAGGTGTAGCGGTGAAATGCGTAGATATCTGGAGGAACATCAGTGGCGAAGGCGACACCCTGGACTCATACTGACACTGAGGTGCGAAAGCGTGGGG
0767915c4db1fb59e9f59e43710d9ffc	FALSE	FALSE	NA	k__Bacteria	p__Bacteroidetes	c__Bacteroidia	o__Bacteroidales	f__Prevotellaceae	g__Prevotella	s__pallens	CCAGGCGTTATCCGGATTTATTGGGTTTAAAGGGAGTGTAGGCGGTTTGTTAAGCGTGTTGTGAAATTTAGATGCTCAACATTTAACTTGCAGCGCGAACTGTCAGACTTGAGTACACACAACGTATGCGGAATTCATGGTGTAGCGGTGAAATGCTTAGATATCATGAAGAACTCCGATTGCGAAGGCAGCATACGGGAGTGTAACTGACGCTTAAGCTCGAAGGTGCGGGT
076a917f7828a4185088bdf43cadbf88	FALSE	FALSE	NA	k__Bacteria	p__Proteobacteria	c__Gammaproteobacteria	o__Unclass.Gammaproteobacteria	f__Unclass.Gammaproteobacteria	g__Unclass.Gammaproteobacteria	s__Unclass.Gammaproteobacteria	GCAAGCGTTAATCGGAATTACTGGGCGTAAAGCGCGCGTAGGCGGATATTTAAGTCGGATGTGAAAGCCCTGGGCTCAACCTGGGAACTGCATTCGATACTGGGTATCTCGAGTATGGTAGAGGAAAGTGGAATTCCCGGTGTAGCGGTGAAATGCGTAGATATCGGGAGGAACACCAGTGGCGAAGGCGGCTTTCTGGACCAATACTGACGCTGAGGTGCGAAAGCGTGGGG
076b670933b0ae6776deb47ca8a066c4	FALSE	FALSE	NA	k__Bacteria	p__Proteobacteria	c__Gammaproteobacteria	o__Pseudomonadales	f__Moraxellaceae	g__Enhydrobacter	s__	GCGAGCGTTAATCGGAATTACTGGGCGTAAAGCGGGTGCAGGTGGTGCACTAAGTCATATGTGAAAGCCCTGGGCTTAACCTAGGAACAGCATATGATACTGGTGAACTAGAGTATATGAGAGGGAAGTAGAATTCCAGGTGTAGCGGTGAAATGCGTAGAGATCTGGAGGAATACCGATGGCGAAGGCAGCTTTCTGGCACAATACTGACACTCAGACCCGAAAGCGTGGGT
076df78e1edd058c5297a0cc3143d70f	FALSE	Removed before data structure assessment	Removed before data structure assessment	k__Bacteria	p__Planctomycetes	c__Planctomycetia	o__Pirellulales	f__Pirellulaceae	g__	s__	GCAAACGTTATTCGGAATCACTGGGCTTAAAGAGTCCGTAGGCGGCTTGTTAGGTGAGGTGTGAAATCCCTCGGCTCAACCGAGGAATTGCGCTTCAAACCGGCAAGCTAGAGGAGGATAGAGGTGGGCGGAACTGATGGTGGAGCGGTGAAATGCGTTGATATCATCAGGAACACCGGAGGCGAAGGCGGTCCACTGGGTCCTATCTGACGCTGAGGGACGAAAGCTAGGGG
07712dcc79292ad6e4714670dbc40f44	FALSE	FALSE	NA	k__Bacteria	p__Actinobacteria	c__Actinobacteria	o__Actinomycetales	f__Micromonosporaceae	g__Unclass.Micromonosporaceae	s__Unclass.Micromonosporaceae	GCGAGCGTTGTCCGGATTTATTGGGCGTAAAGAGCTCGTAGGCGGCTTGTCGCGTCGACTGTGAAAACCCGCAGCTCAACTGCGGGCCTGCAGCCGATACGGGCAGGCTAGAGTTCGGTAGGGGAGACTGGAATTCCTGGTGTAGCGGTGAAATGCGCAGATATCAGGAGGAACACCGATGGCGAAGGCAGGTCTCTGGGCCGATACTGACGCTGAGGAGCGAAAGCGTGGGG
07741daba72eee0e429853155fcbc1d9	FALSE	FALSE	NA	k__Bacteria	p__Armatimonadetes	c__Armatimonadia	o__Armatimonadales	f__Armatimonadaceae	g__	s__	GCGAGCGTTGTCCGAAGTTACTGGGCGTAAAGCGCGCGTAGGCGGTCATTTAAGTTCGGGGTGAAAGGTTCAACGCTCAACGTGAACAGTGCCTTGAATACTGGGTGACTTGAGTTCGGGAGAGGGCAGTGGAATTCCTGGTGTAGCGGTGAAATGCGTAGATATCAGGAGGAACACCGATGGCGAAGGCAGCTGCCTGGCCTAGAACTGACGCTGAGGTGCGAAAGCGTGGGG
077972af6c85f9fa4e35689ba3f85a66	FALSE	FALSE	NA	k__Bacteria	p__Proteobacteria	c__Alphaproteobacteria	o__Rhizobiales	f__Phyllobacteriaceae	g__Mesorhizobium	s__	GCTAGCGTTGTTCGGAATTACTGGGCGTAAAGCGCACGTAGGCGGATATTTAAGTCAGGGGTGAAATCCCGGGGCTCAACCCCGGAACTGCCTCTGATACTGGGTATCTTGAGTCCGAGAGAGGTGAGTGGAATTCCGAGTGTAGAGGTGAAATTCGTAGATATTCGGAAGAACACCAGTGGCGAAGGCGGCTCACTGGCTCGGTACTGACGCTGAGGTGCGAAAGCGTGGGG
0783ad451e600132345f4373cf5bcdae	FALSE	FALSE	NA	k__Bacteria	p__Proteobacteria	c__Alphaproteobacteria	o__Rhizobiales	f__Bradyrhizobiaceae	g__Bosea	s__genosp.	GCTAGCGTTGCTCGGAATCACTGGGCGTAAAGGGTGCGTAGGCGGGTTATTAAGTCAGAGGTGAAATCCTGGAGCTCAACTCCAGAACTGCCTTTGATACTGATAGTCTTGAGTATGGGAGAGGTGAGTGGAACTGCGAGTGTAGAGGTGAAATTCGTAGATATTCGCAAGAACACCAGTGGCGAAGGCGGCTCACTGGCCCATTACTGACGCTGAGGCACGAAAGCGTGGGG
07849c620b46219d8baed37deb6c8360	FALSE	FALSE	NA	k__Bacteria	p__Proteobacteria	c__Alphaproteobacteria	o__Sphingomonadales	f__Sphingomonadaceae	g__Kaistobacter	s__	GCTAGCGTTGTTCGGAATTACTGGGCGTAAAGCGCGCGTAGGCGGCTTTGTAAGTTAGAGGTGAAAGCCCGGAGCTCAACTCCGGAATTGCCTTTAAGACTGCATCGCTTGAATCATGGAGAGGTGAGTGGAATTCCGAGTGTAGAGGTGAAATTCGTAGATATTCGGAAGAACACCAGTGGCGAAGGCGACTCACTGGACATGTATTGACGCTGAGGTGCGAAAGCGTGGGG
07899f4cbcbc1b82e11d8184a2ad7eb2	FALSE	FALSE	NA	k__Bacteria	p__Verrucomicrobia	c__Unclass.Verrucomicrobia	o__Unclass.Verrucomicrobia	f__Unclass.Verrucomicrobia	g__Ellin506	s__	CCGAGCGTTGTTCGGATTCATTGGGCGTAAAGGGTGCGTAGGCGGCGGGGCAAGTCTGATGTGAAATCCTGGGGCTCAACCCCAGAACTGCATTGGATACTGCCTTGCTAGAGTACTGGAGAGGGAACTGGAATTTACGGTGTAGCAGTGAAATGCGTAGAGATCGTAAGGAAGGCCAGTGGCGAAGGCGAGTTCCTGGACAGTTACTGACGCTGAGGCACGAAGGCCAGGGG
07925c1f4fe4da6dc7d77bf0b1017488	FALSE	TRUE	Batch1_contam	k__Bacteria	p__Proteobacteria	c__Deltaproteobacteria	o__Bdellovibrionales	f__Bacteriovoracaceae	g__	s__	GCAAGCGTTGTTCGGAATCATTGGGCGTAAAGCGCGCGCAGGCGGATTGATAAGTCAGGTGTGAAATCTCGGAGCTCAACTCCGAAACTGCGCCTGAAACTATTAGTCTAGAATGTCGGAGGGGGCAGGGGAATTTCACGTGTAGGGGTAAAATCCGTAGAGATGTGAAGGAACACCGGAGGCGAAGGCGCCTGCCTGGACGACTATTGACGCTGAGGCGCGAAAGCGTGGGG
079ad5489c54446ff2585611d84a1779	FALSE	FALSE	NA	k__Bacteria	p__Proteobacteria	c__Gammaproteobacteria	o__Pseudomonadales	f__Pseudomonadaceae	g__Unclass.Pseudomonadaceae	s__Unclass.Pseudomonadaceae	GCAAGCGTTAATCGGAATTACTGGGCGTAAAGCGCGCGTAGGTGGTTTGTTAAGTTGAATGTGAAATCCCCGGGCTCAACCTGGGAACTGCATCCAAAACTGGCAAGCTAGAGTACGGTAGAGGGTGGTGGAATTTCCTGTGTAGCGGTGAAATGCGTAGATATAGGAAGGAACATCAGTGGCGAAGGCGACCACCTGGACTGATACTGACACTGAGGTGCGAAAGCGTGGGG
079f055530116eb2d351b2b77ba2fd0c	FALSE	FALSE	NA	k__Bacteria	p__Firmicutes	c__Clostridia	o__Clostridiales	f__Lachnospiraceae	g__Unclass.Lachnospiraceae	s__Unclass.Lachnospiraceae	GCAAGCGTTATCCGGATTTACTGGGTGTAAAGGGAGCGTAGGCGGTGCGGCAAGTCAGAAGTGAAAGCCCGGGGCTCAACTCCGGGACTGCTTTTGAAACTGTCGGACTGGAGTGTCGGAGAGGTAAGTGGAATTCCTAGTGTAGCGGTGAAATGCGTAGATATTAGGAGGAACACCAGTGGCGAAAGCGGCTCTCTGGTCTGTAACTGACGCTGAGGTTCGAAAGCGTGGGT
07a28ca7fe92f72024aad20831359c8e	FALSE	FALSE	NA	k__Bacteria	p__Firmicutes	c__Bacilli	o__Bacillales	f__Staphylococcaceae	g__Staphylococcus	s__Unclass.Staphylococcus	GCAAGCGTTATCCGGAATTATTGGGCGTAAAGCGCGCGTAGGCGGTTTTTTAAGTCTGATGTGAAAGTCCACGGCTCAACCGTGGAGGGTCATTGGAAACTGGAAAACTTGAGTGCAGAAGAGGAAAGTGGAATTCCATGTGTAGCGGTGAAATGCGCAGAGATATGGAGGAACACCAGTGGCGAAGGCGACTTTCTGGTCTGTAACTGACGCTGATGTGCGAAAGCGTGGGG
07a5f2465427e50ae87dca06e5ed9d21	FALSE	TRUE	Batch1_contam	k__Bacteria	p__Proteobacteria	c__Betaproteobacteria	o__Burkholderiales	f__Oxalobacteraceae	g__Cupriavidus	s__	GCGAGCGTTAATCGGAATTACTGGGCGTAAAGCGTGCGCAGGCGGTTTTGTAAGACAGGCGTGAAATCCCCGAGCTCAACTTGGGAATGGCGCTTGTGACTGCAAGGCTAGAGTATGTCAGAGGGGGGTAGAATTCCACGTGTAGCAGTGAAATGCGTAGAGATGTGGAGGAATACCGATGGCGAAGGCAGCCCCCTGGGACGTCACTGACGCTCATGCACGAAAGCGTGGGG
07a726055b57495494a36a526f9f04ec	FALSE	FALSE	NA	k__Bacteria	p__Planctomycetes	c__OM190	o__CL500-15	f__	g__	s__	GCGAACGTTGTTCGGAATTACTGGGCTTAAAGCGCACGTAGGCGGCATCGTAAGTGTCCGGTGAAATCCCACGGCTCACCCGTGGAACTGCCTGGCAGACTGCGATGCTCGAGTATGGTAGGGGAGAGCGGAACTCCTGGTGGAGCGGTGAAATGCGTAGATATCAGGAGGAACACCGGTGGCGAAGGCGGCTCTCTGGTCCATGTCTGACGCTGAGGTGCGAAAGCTAGGGG
07a7348d73957c6949a294346eb95c4e	FALSE	Removed before data structure assessment	Removed before data structure assessment	k__Bacteria	p__Chloroflexi	c__Anaerolineae	o__SBR1031	f__A4b	g__	s__	ACAAACGTTATCCGGAGTTACTGGGCGTAAAGGGCGTGTAGGCGGACTGTTAAGTCTGGCGTGAAAGCTCCCGGCTAAACCGGGAGAGGTTGTTGGATACTGGCAGACTAGAGGATGGTAGAGGCGTGTGGAATTCCGGGTGTAGTGGTGAAATGCGTAGAGATCCGGAGGAACACCAGTGGCGAAGGCGACACGCTGGGCCATACCTGACGCTAAAGCGCGACAGCATGGGG
07a8e90ec702a60ebab9eefc7302b713	FALSE	FALSE	NA	k__Bacteria	p__Firmicutes	c__Clostridia	o__Clostridiales	f__Clostridiaceae	g__Clostridium	s__	ACAAGCGTTATCCGGATTTACTGGGTGTAAAGGGCGTGTAGGCGGGTTTGCAAGTCAGATGTGAAATACCGGGGCTTAACTCCGGAACTGCATCTGAAACTGTGAATCTTGAGTATCGGAGAGGAAAGTGGAATTCCCAGTGTAGCGGTGAAATGCGTAGAGATTGGGAGGAACACCAGTGGCGAAGGCGGCTTTCTGGACGATAACTGACGCTGAGGCGCGAAAGTGTGGGG
07b143ee9a2b3ed891edffabb0dd99ea	FALSE	FALSE	NA	k__Bacteria	p__Unclass.Bacteria	c__Unclass.Bacteria	o__Unclass.Bacteria	f__Unclass.Bacteria	g__Unclass.Bacteria	s__Unclass.Bacteria	TATGGTAATTGTGTGCCAGCCGCCGCGGTAACACGATTAACCCAAGTCAATAGAAGCCGGCGTAAAGAGTGTTTTAGATCACCCCCTCCCCAATAAAGCTAAAACTCACCTGAGTTGTAAAAAACTCCAGTTGACACAAAATAGACTACGAAAGTGGCTTTAACATATCTGAACACACAATAGCTAAGACCCAAACTGGGATTAGAAACCCTGGTAGTCCGGCTGACTGACTTCGAATCACAGCATCTCGTATGCCGTCTTCTGCTTGAAA
07b3dad4929a7f984032641708b9d18f	FALSE	FALSE	NA	k__Bacteria	p__Proteobacteria	c__Alphaproteobacteria	o__Rhizobiales	f__Methylobacteriaceae	g__Methylobacterium	s__Unclass.Methylobacterium	GCTAGCGTTGCTCGGAATCACTGGGCGTAAAGGGCGCGTAGGCGGCGTTTTAAGTCGGGGGTGAAAGCCTGTGGCTCAACCACAGAATGGCCTTCGATACTGGGACGCTTGAGTCTGGTAGAGGTTGGTGGAACTGCGAGTGTAGAGGTGAAATTCGTAGATATTCGCAAGAACACCGGTGGCGAAGGCGGCCAACTGGACCAGCACTGACGCTGAGGCGCGAAAGCGTGGGG
07b5e21ea29b897a19811b4c2ffcbdc4	FALSE	FALSE	NA	k__Bacteria	p__Firmicutes	c__Bacilli	o__Bacillales	f__Bacillaceae	g__Bacillus	s__horikoshii	GCAAGCGTTGTCCGGAATTATTGGGCGTAAAGCGCGCGCAGGTGGTCCTTTAAGTCTGATGTGAAAGCCCACGGCTCAACCGTGGAGGGTCATTGGAAACTGGGGGACTTGAGTGCAGAAGAGGAAAGTGGAATTCCAAGTGTAGCGGTGAAATGCGTAGAGATTTGGAGGAACACCAGTGGCGAAGGCGACTTTCTGGTCTGTAACTGACACTGAGGCGCGAAAGCGTGGGG
07be388350e78fe51675f7aa5c41b498	FALSE	FALSE	NA	k__Bacteria	p__Firmicutes	c__Clostridia	o__Clostridiales	f__Ruminococcaceae	g__	s__	GCAAGCGTTGTCCGGAATTACTGGGTGTAAAGGGAGCGCAGGCGGGTGATCAAGTCAGCTGTGAAAACTACGGGCTTAACCCGTAGACTGCAGTTGAAACTGTTCATCTTGAGTGAAGTAGAGGTTGGCGGAATTCCGAGTGTAGCGGTGAAATGCGTAGATATTCGGAGGAACACCGGTGGCGAAGGCGGCCAACTGGGCTTTAACTGACGCTGAGGCTCGAAAGTGTGGGG
07bf9a017467241e9a07b93155dc5775	FALSE	FALSE	NA	k__Bacteria	p__Proteobacteria	c__Betaproteobacteria	o__Burkholderiales	f__Burkholderiaceae	g__Burkholderia	s__andropogonis	GCAAGCGTTAATCGGAATTACTGGGCGTAAAGCGTGCGCAGGCGGTTTGTTAAGACAGATGTGAAATCCCCGGGCTCAACCTGGGAACTGCATTTGTGACTGGCAAGCTAGAGTCTGGCAGAGGGGGGTGGAATTCCGCGTGTAGCAGTGAAATGCGTAGATATGCGGAGGAACACCGATGGCGAAGGCAGCCCCCTGGGCCAACACTGACGCTCATGCACGAAAGCGTGGGG
07c1cdbe27702adbe79ba4ed960a7cc2	FALSE	FALSE	NA	k__Bacteria	p__Proteobacteria	c__Alphaproteobacteria	o__Rhizobiales	f__	g__	s__	GCTAGCGTTGCTCGGAATCACTGGGCGTAAAGCGCGCGTAGGCGGATCTTTAAGTCAGGGGTGAAATCCCGGGGCTCAACCCCGGAACTGCCTTTGATACTGGGGATCTTGAGTTCGAGAGAGGTTGGTGGAACTGCGAGTGTAGAGGTGAAATTCGTAGATATTCGCAAGAACACCGGTGGCGAAGGCGGCCAACTGGCTCGACACTGACGCTGAGGCGCGAAAGCGTGGGG
07c897dc2016038b1c89c06aa4ecb272	FALSE	FALSE	NA	k__Bacteria	p__Proteobacteria	c__Gammaproteobacteria	o__Pseudomonadales	f__Pseudomonadaceae	g__Unclass.Pseudomonadaceae	s__Unclass.Pseudomonadaceae	GCAAGCGTTAATCGGAATTACTGGGCGTAAAGCGCGCGTAGGTGGTTAGGTAAGTTGGATGTGAAAGCCCTGGGCTCAACCTGGGAACTGCATCCAAAACTGCTTGGCTAGAGTACGGTAGAGGGTAGTGGAATTTCCTGTGTAGCGGTGAAATGCGTAGATATAGGAAGGAACACCAGTGGCGAAGGCGACTACCTGGACTGATACTGACACTGAGGTGCGAAAGCGTGGGG
07cc8ee89bbca81772f1b0acb3fb3da4	FALSE	Removed before data structure assessment	Removed before data structure assessment	Unassigned	Unassigned	Unassigned	Unassigned	Unassigned	Unassigned	Unassigned	TATGGTAATTGTGTGCCAGCAGCCGCGGTAACACGATTAACCCAAGTCAATAGAAGCCGGCGTAAAGAGTGTTTTAGATCACCCCCTCCCCAATAAAGCTAAAACTCACCTGAGTTGTAAAAAACTCCAGTTGACACAAAATAGACTACGAAAGTGGCTTTAACATATCTGAACACACAATAGCTAAGACCCAAACTGGGATTAGAAACCCCAGTAGTCCGGCTGACTGACTATTCATGGACGCATCTCGTATGCCGTCTTCTGCTTGAAA
07cf4037d906563bcaf75d8745493650	FALSE	FALSE	NA	k__Bacteria	p__Proteobacteria	c__Alphaproteobacteria	o__Rhizobiales	f__Hyphomicrobiaceae	g__	s__	GCTAGCGTTGTTCGGAATCACTGGGCGTAAAGCGCACGCAGGCGGATTGATAAGTCAGGGGTGAAATCCCGGAGCTCAACTTCGGAATTGCCTTTGATACTGTCTGTCTTGAGTCCGGGAGAGGTGAGTGGAATTCCTAGTGTAGAGGTGAAATTCGTAGATATTAGGAAGAACACCAGTGGCGAAGGCGGCTCACTGGCCCGGTACTGACGCTCATGTGCGAAAGCGTGGGG
07cf60037acce535d6d9c6c0d8eef8f1	FALSE	Removed before data structure assessment	Removed before data structure assessment	k__Bacteria	p__Firmicutes	c__Clostridia	o__Clostridiales	f__	g__	s__	GCAAGCGTTATCCGGAATTACTGGGTGTAAAGGGTGAGTAGGCGGCATGGTAAGCCAGATGTGAAAGCCCGCAGCTTAACTGCGGGATTGCATTTGGAACTACTAAGCTAGAGTACAGGAGAGGAAAGCGGAATTCCTAGTGTAGCGGTGAAATGCGTAGATATTAGGAAGAACACCGGTGGCGAAGGCGGCTTTCTGGACTGAAACTGACGCTGAGGCACGAAAGCGTGGGG
07d5bde91522bd656ceaa0063b75e8a3	FALSE	FALSE	NA	k__Bacteria	p__Actinobacteria	c__Acidimicrobiia	o__Acidimicrobiales	f__	g__	s__	GCAAGCGTTGTCCGGATTTATTGGGCGTAAAGAGCTCGTAGGCGGCTTAGAAAGTCAGGTGTGAAACCTCCAGGCTCAACCTGGAGACGCCACTTGATACTTCTATGGCTTGAGTTCGGTAGGGGTAGACGGAATTCCTGGTGTAGCGGTGAAATGCGCAGATATCAGGAGGAACACCGATGGCGAAGGCAGTCTACTGGGCCGATACTGACGCTGAGGAGCGAAAGCGTGGGG
07d7d13ab536a4853f08c9a243996965	FALSE	Removed before data structure assessment	Removed before data structure assessment	k__Bacteria	p__Proteobacteria	c__Deltaproteobacteria	o__Myxococcales	f__	g__	s__	GCAAGCGTTGTTCGGAATTACTGGGCGTAAAGCGCGTGTAGGTGGCAGCGTAAGTCGGGTGTGAAATCCCTTGGCTCAACCAAGGAAGTGCACTCGATACTGTGTTGCTTGAGTACTGGAGGGGATGGCGGAATTCCCGGTGTAGAGGTGAAATTCGTAGATATCGGGAGGAACACCTGTGGCGAAGGCGGCCATCTGGACAGTCACTGACACTGAGACGCGAAAGCGTGGGT
07dc829455a13f5eb32ea8ae7a7f9d24	FALSE	FALSE	NA	k__Bacteria	p__Planctomycetes	c__Phycisphaerae	o__Phycisphaerales	f__	g__	s__	GCGAGCGTTAATCGGAATTACTGGGCTTAAAGGGTGCGCAGGCGGGTCCGCAAGCGTCCTGTGAAATCCCCCGGCTCAACCGGGGAACTGCAGGGCGAACTGCGGGTCTTGAGAAAGGTAGGGGTCGACGGAACGATCGGTGGAGCGGTGAAATGCGTAGATATCGATCGGAACGCCAATGGTGAAGACAGTCGACTGGGCCTTTTCTGACGCTCATGCACGAAAGCGTGGGG
07dcfabc976b69762bad0eaf45f97255	FALSE	TRUE	Batch1_contam	k__Bacteria	p__Bacteroidetes	c__Flavobacteriia	o__Flavobacteriales	f__Flavobacteriaceae	g__Flavobacterium	s__	CCAAGCGTTATCCGGAATCATTGGGTTTAAAGGGTCCGTAGGCGGTCTTATAAGTCAGTGGTGAAAGCCCATCGCTTAACGATGGAACGGCCATTGATACTGTAAGACTTGAATTACTTGGAAGTAACTAGAATATGTAGTGTAGCGGTGAAATGCTTAGATATTACATGGAATACCAATTGCGAAGGCAGGTTACTACAAGTGGATTGACGCTGATGGACGAAAGCGTGGGG
07debed9d07b0636391282d940291af6	FALSE	TRUE	Batch2_contam	k__Bacteria	p__Firmicutes	c__Bacilli	o__Lactobacillales	f__Leuconostocaceae	g__Leuconostoc	s__	CCGAGCGTTATCCGGATTTATTGGGCGTAAAGCGAGCGCAGACGGTTGATTAAGTCTGATGTGAAAGCCCGGAGCTCAACTCCGGAAAGGCATTGGAAACTGGTCAACTTGAGTGCAGTAGAGGTAAGTGGAACTCCATGTGTAGCGGTGGAATGCGTAGATATATGGAAGAACACCAGCGGCGAAGGCGGCTTACTGGACTGTAACTGACGTTGAGGCTCGAAAGTGTGGGT
07e3550b603631f03cc46082561fee18	FALSE	FALSE	NA	k__Bacteria	p__Proteobacteria	c__Alphaproteobacteria	o__Rhodospirillales	f__Acetobacteraceae	g__Roseomonas	s__cervicalis	GCTAGCGTTACTCGGAATTACTGGGCGTAAAGGGCGCGTAGGCGGCGCTCCAAGTTAGGCGTGAAAGCCCTGGGCTCAACCTGGGGACTGCGCTTAAGACTGGAGTGCTAGAGGATGGAAGAGGGTTGTGGAATTCCCAGTGTAGAGGTGAAATTCGTAGATATTGGGAAGAACACCGGTGGCGAAGGCGGCAACCTGGTCCATTTCTGACGCTGAGGCGCGATAGCGTGGGG
07e7a28350d6d3cd55c206f2bce705a5	FALSE	FALSE	NA	k__Bacteria	p__Firmicutes	c__Clostridia	o__Clostridiales	f__Unclass.Clostridiales	g__Anaerococcus	s__	CCGAGCGTTGTCCGGAATCATTGGGCGTAAAGGGTACGTAGGCGGGTCATTAAGTTAGAAGTTAAAGGCTATAGCTCAACTATAGTAAGCTTCTAAAACTGGAGACCTTGAGTAATGGAAGGGAAAGTGGAATTCCTAGTGTAGCGGTGGAATGCGCAGATATTAGGAGGAATACCGGTGGCGAAGGCGACTTTCTGGCCATTAACTGACGCTGAGGTACGAAAGCGTGGGT
07f2d89500e0c2aa9ce2d0947767def3	FALSE	FALSE	NA	k__Bacteria	p__Firmicutes	c__Clostridia	o__Clostridiales	f__Lachnospiraceae	g__Dorea	s__	GCAAGCGTTATCCGGATTTACTGGGTGTAAAGGGAGCGTAGACGGTTGTGTAAGTCTGAAGTGAAAGCCCGGGGCTCAACCCCGGGACTGCTTTGGAAACTATGTAACTAGAGTGTCGGAGAGGTAAGCGGAATTCCTAGTGTAGCGGTGAAATGCGTAGATATTAGGAGGAACACCAGTGGCGAAGGCGGCTTACTGGACGATAACTGACGTTGAGGCTCGAAAGCGTGGGG
07f8f91bb6955f8a71220cadaee8fc02	FALSE	TRUE	Batch1_contam	k__Bacteria	p__Proteobacteria	c__Gammaproteobacteria	o__Pseudomonadales	f__Pseudomonadaceae	g__Pseudomonas	s__umsongensis	GCAAGCGTTAATCGGAATTACTGGGCGTAAAGCGCGCGTAGGTGGTTTGTTAAGTTGGATGTGAAAGCCCCGGGCTCAACCTGGGAACTGCATTCAAAACTGACAAGCTAGAGTATGGTAGAGGGTGGTGGAATTTCCTGTGTAGCGGTGAAATGCGTAGATATAGGAAGGAACACCAGTGGCGAAGGCGACCACCTGGACTGATACTGACACTGAGGTGCGAAAGCGTGGGG
080052ab71543ca343161a39e6c5f9c0	FALSE	FALSE	NA	k__Bacteria	p__Bacteroidetes	c__Cytophagia	o__Cytophagales	f__Unclass.Cytophagales	g__Unclass.Cytophagales	s__Unclass.Cytophagales	GCGAGCGTTGTCCGGATTTATTGGGTTTAAAGGGTGCGTAGGCGGCCAGATAAGTCCGGGGTGAAAGACCATGGCTCAACTATGGCAGTGCCCTGGATACTGTTGGGCTAGAGTACAGGCGAGGCTGGCGGAACGGGTGGTGTAGCGGTGAAATGCATAGATACCATCCAGAACTCCGATTGCGAAGGCAGCTGGCCAGACTGTCACTGACGCTGAGGCACGAAAGCGTGGGG
08035ab320baf85eb7a12169bc4b0db6	FALSE	FALSE	NA	k__Bacteria	p__Acidobacteria	c__Acidobacteria-6	o__iii1-15	f__mb2424	g__	s__	GCAAGCGTTGTTCGGAATTACTGGGCGTAAAGGGCGCGTAGGTGGCCTTGTTAGTCAGACGTGAAATCCCCAAGCTTAACTTGGGAACTGCGTCTGATACTGCAAGGCTTGAGTTCGGGAGAGGGATGTGGAATTCCAGGTGTAGCGGTGAAATGCGTAGATATCTGGAGGAACACCGGTGGCGAAGGCGGCATCCTGGACCGAAACTGACACTGAGGCGCGAAAGCTAGGGG
0809a463c83c0823cf097b1a64065271	FALSE	FALSE	NA	k__Bacteria	p__Firmicutes	c__Clostridia	o__Clostridiales	f__	g__	s__	GCAAGCGTTATCCGGATTTATTGGGTGTAAAGGGTGCGTAGACGGAGAGGCAAGTTAGTTGTGAAATCCCTCGGCTCAACCGAGGAACTGCAACTAAAACTACTTCCCTTGAGTGCTGGAGAGGAAAGTGGAATTCCTAGTGTAGCGGTGAAATGCGTAGATATTAGGAGGAACACCAGTGGCGAAGGCGACTTTCTGGACAGTAACTGACGTTGAGGCACGAAAGTGTGGGG
080c2fb0ecf9f704bacaec21ce8096eb	FALSE	FALSE	NA	k__Bacteria	p__Bacteroidetes	c__Cytophagia	o__Cytophagales	f__Cytophagaceae	g__Adhaeribacter	s__	GCAAGCGTTGTCCGGATTTATTGGGTTTAAAGGGTGCGTAGGCGGCTTGATAAGTCCGTGGTGAAAGCCAACAGCTCAACTGTTGAACTGCCATGGATACTGTTAGGCTTGAGTACAGACGAGGTAGGCGGAATGGATCGTGTAGCGGTGAAATGCATAGATACGATCCAGAACTCCGATTGCGAAGGCAGCTTACTAGGCTGTAACTGACGCTGAGGCACGAAAGCGTGGGG
08183f59f2043bf37a8413bbc736d175	FALSE	FALSE	NA	k__Bacteria	p__Fusobacteria	c__Fusobacteriia	o__Fusobacteriales	f__Leptotrichiaceae	g__Leptotrichia	s__	GCAAGCGTTATCCGGAATTATTGGGCATAAAGGGCATCTAGGCAGCCAGATAAGTCTGGGGTGAAAACTTGCGGCTCAACCGCAAGCCTGCCCTGGAAACTATGTGGCTAGAGTACTGGAGAGGTGGACGGAACTGCACGAGTAGAGGTGAAATTCGTAGATATGTGCAGGAATGCCGATGATGAAGATAGTTCACTGGACGGTAACTGACGCTGAAGTGCGAAAGCTAGGGG
081fcd5d823885cae7a3a570510b3b43	FALSE	FALSE	NA	k__Bacteria	p__Firmicutes	c__Clostridia	o__Clostridiales	f__Unclass.Clostridiales	g__	s__	GCGAGCGTTATCCGGAATCATTGGGCGTAAAGGGTGCGTAGGCGGCCTTTTAAGCGCGGGGTCTAAGGCGGTGGCCCAACCACCGTTCGCCCCGCGAACTGGAGGGCTAGAGTGTCGGAGAGGGAAGCGGAATTCCTAGTGTAGCGGTGAAATGCGTAGATATTAGGAGGAACACCAGTGGCGAAGGCGGCTTCCTGGACGAAGACTGACGCTGAGGCACGAAAGCGTGGGG
082ab82484f9a231919f4ea0a305b915	FALSE	FALSE	NA	k__Bacteria	p__Proteobacteria	c__Alphaproteobacteria	o__Rhizobiales	f__Beijerinckiaceae	g__	s__	GCTAGCGTTGCTCGGAATCACTGGGCGTAAAGGGTGCGTAGGCGGATTTCTAAGTCAGGGGTGAAAGCCTGAGGCTCAACCTCAGAATTGCCTTTGATACTGGAAGTCTTGAGACCGGAAGAGGTAAGTGGAACTGCGAGTGTAGAGGTGAAATTCGTAGATATTCGCAAGAACACCAGTGGCGAAGGCGGCTTACTGGTCCGGATCTGACGCTGAGGCACGAAAGCGTGGGG
082b0cab2d54c58f9c1a729f36287c77	FALSE	FALSE	NA	k__Bacteria	p__Gemmatimonadetes	c__	o__	f__	g__	s__	GCAAACGTTGTTCGGAATCACTGGGCGTAAAGGGCGCGTAGGCGGACTTGTAAGTCGGGAGTGAAAACTCGGGGCTCAACCCCGAGCCTGCTTCCGAAACTGCGAGTCTTGAGGACCGGAGAGGAAAGTGGAATTCCTAGTGTAGCGGTGGAATGCGTAGATATTAGGAAGAACACCAGTGGCGAAGGCGACTTTCTGGACGGTTCCTGACGCTGAGGCGCGAAAGCTAGGGG
082e7c4ca1dc7f2de78fbbc54a322014	FALSE	FALSE	NA	k__Bacteria	p__Proteobacteria	c__Alphaproteobacteria	o__Rhodospirillales	f__Rhodospirillaceae	g__Reyranella	s__massiliensis	GCTAGCGTTGTTCGGAATTACTGGGCGTAAAGCGCGTGTAGGCGGTTGTTCAAGTCGGGTGTGAAAGCCTTGAGCTCAACTCAAGAAATGCACTCGGTACTGGATGACTAGAGGACCGGAGAGGATAGTGGAATTCCCAGTGTAGTGGTGAAATACGTAGAGATTGGGAAGAACACCAGTGGCGAAGGCGGCTATCTGGACAGTTTCTGACGCTAAGACGCGAAAGCGTGGGG
082fffb6d662932f501f47838b2f10a1	FALSE	FALSE	NA	k__Bacteria	p__Proteobacteria	c__Deltaproteobacteria	o__Syntrophobacterales	f__Syntrophobacteraceae	g__	s__	GCAAGCGTTGTTCAGAATCACTGGGCGTAAAGGGCGTGTAGGCAGTCTATCAAGTCTGGTGTGAAATCCCCTCGCTCAACGAGGGAACTGCGCCGGAAACTGACAGACTTGAGTACCGGAGAGGAAGGTGGGATTCCCGGTGTAGCGGTGAAATGCGTAGATATCGGGAGGAACACCGGTGGCGAAGGCGGCCTTCTGGACGGATACTGACGCTGAGACGCGAAAGCGTGGGG
0835e0985e1cca897b74e2b4d083aff2	FALSE	FALSE	NA	k__Bacteria	p__Proteobacteria	c__Alphaproteobacteria	o__Rhizobiales	f__Unclass.Rhizobiales	g__Unclass.Rhizobiales	s__Unclass.Rhizobiales	GCTAGCGTTGTTCGGAATTACTGGGCGTAAAGCGCACGTAGGCGGACTGTTTAGTTGGGGGTGAAATCCCAGGGCTCAACCCTGGAATTGCCTCCAATACTGGCAGTCTCGAGGCCGAGAGAGGTGAGTGGAACTCCGAGTGTAGAGGTGAAATTCGTAGATATTCGGAAGAACACCAGTGGCGAAGGCGGCTCACTGGCTCGGTACTGACGCTGAGGTGCGAAAGCGTGGGG
0837b1afa0ba94bf3b378000f3841bd3	FALSE	FALSE	NA	k__Bacteria	p__Firmicutes	c__Clostridia	o__Clostridiales	f__Peptostreptococcaceae	g__	s__	GCAAGCGTTATCCGGAATTACTGGGCGTAAAGGGTGCGTAGGCGGCTAGTTAAGTCGAGGTTAAAAGGCAGTAGCTCAACTACTGTTGGGCCTTGAAACTAATTAGCTTGAGTATAGGAGAGGAAAGTGGAATTCCCGGTGTAGCGGTGAAATGCGTAGATATCGGGAGGAATACCGGTGGCGAAGGCGACTTTCTGGACTATAACTGACGCTGAGGCACGAAAGCGTGGGT
084057592b6fda2e47b129afba042728	FALSE	FALSE	NA	k__Bacteria	p__Bacteroidetes	c__Flavobacteriia	o__Flavobacteriales	f__Flavobacteriaceae	g__Flavobacterium	s__	CCAAGCGTTATCCGGAATCATTGGGTTTAAAGGGTCCGTAGGCGGCCTTGTAAGTCAGTGGTGAAATCTCCCCGCTCAACGGGGAAACGGCCATTGATACTGCAGGGCTTGAATTATTGGGAAGTAACTAGAATATGTAGTGTAGCGGTGAAATGCTTAGATATTACATGGAATACCAATTGCGAAGGCAGGTTACTATCAATATATTGACGCTGATGGACGAAAGCGTGGGT
08485776a5a395407ff93e5e5094423e	FALSE	FALSE	NA	k__Bacteria	p__Bacteroidetes	c__Bacteroidia	o__Bacteroidales	f__Prevotellaceae	g__Prevotella	s__melaninogenica	CCGGGCGTTATCCGGATTTATTGGGTTTAAAGGGAGCGTAGGCTGGAGATTAAGTGTGTTGTGAAATGTAGACGCTCAACGTCTGACTTGCAGCGCATACTGGTTTCCTTGAGTACGCACAACGTTGGCGGAATTCGTCGTGTAGCGGTGAAATGCTTAGATATGACGAAGAACTCCGATTGCGAAGGCAGCTGACGGGAGTGCAACTGACGCTGAAGCTCGAAGGTGCGGGT
084b6f0d03a0faa089277f888f885c0c	FALSE	FALSE	NA	k__Bacteria	p__Bacteroidetes	c__Cytophagia	o__Cytophagales	f__Cyclobacteriaceae	g__	s__	GCAAGCGTTGTCCGGATTTATTGGGTTTAAAGGGTGCGTAGGCGGCCTGTTAAGTCAGCGGTGAAAGACTCCGGCTCAACCGGAGCAGTGCCGTTGATACTGGCAGGCTTGAGTGCTGCAGGGGTACATGGAATTGATGGTGTAGCGGTGAAATGCGTAGATACCATCAGGAACACCGATAGCGAAGGCATTGTACTGGGCAGCAACTGACGCTGAGGCACGAAAGTGTGGGG
085837b8398497b17681933f5d7969d3	FALSE	FALSE	NA	k__Bacteria	p__Proteobacteria	c__Epsilonproteobacteria	o__Campylobacterales	f__Campylobacteraceae	g__Campylobacter	s__	GCAAGCGTTACTCGGAATCACTGGGCGTAAAGGACGCGTAGGCGGATTATCAAGTCTCTTGTGAAATCTAACGGCTTAACCGTTAAACTGCTTGGGAAACTGATAATCTAGAGTAAGGGAGAGGCAGATGGAATTCTTGGTGTAGGGGTAAAATCCGTAGATATCAAGAAGAATACCTATTGCGAAGGCGATCTGCTGGAACTTAACTGACGCTAATGCGTGAAAGCGTGGGG
085d53064f2a004786b595e7eb1611d2	FALSE	FALSE	NA	k__Bacteria	p__Chloroflexi	c__Thermomicrobia	o__JG30-KF-CM45	f__	g__	s__	CCGAGCGTTGTCCGGAATTACTGGGCGTAAAGCGCGCGCAGGCGGCTGATCAAGCCTGACGTGAAAGCCCCCGGCTCAACCGGGGAGGGTCGTCGGGGACTGATTGGCTTGAGGGCGGTAGGGGCCGGTGGAATTCCCGGTGTAGTGGTGAAATGCGTAGAGATCGGGAGGAACACCAGTAGCGAAGGCGGCCGGCTGGGCCGACCCTGACGCTGAGGCGCGAAGGCGTGGGG
0860b98fd8c2cc5975aac17bb1db74c9	FALSE	FALSE	NA	k__Bacteria	p__Unclass.Bacteria	c__Unclass.Bacteria	o__Unclass.Bacteria	f__Unclass.Bacteria	g__Unclass.Bacteria	s__Unclass.Bacteria	TATGGTAATTGTGTGCCAGCAGCCGCGGTAACACGATTAACCCAAGTCAATAGAAGCCGGCGTAAAGAGTGTTTTAGATCACCCCCTCCCCAATAAAGCTAAAACTCACCTGAGTTGTAAAAAACTCCAGTTGACACAAAATAGACTACGAAAGTGGCTTTAACATATCTGAACACACAATAGCTAAGACCCAAACTGGGATTAGAAACCCCGGTAGTCCGGCTGACTGACTTCCAGGCTTAATATCTCGTATGCCGTCTTCTGCTTGAAA
0863214de5efc13ca42fc0c55e245864	FALSE	TRUE	Batch1_contam	k__Bacteria	p__Proteobacteria	c__Gammaproteobacteria	o__Pseudomonadales	f__Moraxellaceae	g__Perlucidibaca	s__	GCAAGCGTTAATCGGAATTACTGGGCGTAAAGCGCGCGTAGGTGGTTGTGTAAGTTGGATGTGAAAGCCCCGGGCTTAACCTGGGAACTGCATTCAAAACTGCACGGCTAGAGTACGGGAGAGGGGGGTAGAATTCCAGGTGTAGCGGTGAAATGCGTAGAGATCTGGAGGAATACCGATGGCGAAGGCAGCCCCCTGGCCTGATACTGACACTGAGGTGCGAAAGCATGGGG
0863d2f5b858b1bf41948ea7d83770c4	FALSE	FALSE	NA	k__Bacteria	p__Proteobacteria	c__Alphaproteobacteria	o__Rhizobiales	f__	g__	s__	GCTAGCGTTGTTCGGAATTACTGGGCGTAAAGCGTATGCAGGCGGACTTTTTAGTCGGGGGTGAAATCCCGAGGCTCAACCTCGGAACTGCCTTCGATACTGGAAGTCTTGAGTCCGGGAGAGGTGAGTGGAACTCCGAGTGTAGAGGTGAAATTCGTAGATATTCGGAAGAACACCAGTGGCGAAGGCGGCTCACTGGCCCGGTACTGACGCTGAGATACGAAAGCGTGGGG
08673cc53b7ef0f5c08b6f48be115f18	FALSE	FALSE	NA	k__Bacteria	p__Firmicutes	c__Clostridia	o__Clostridiales	f__	g__	s__	GCGAGCGTTGTCCGGAATGACTGGGCGTAAAGGGCGTGTAGGCGGCCTGATAAGAATGAAGTGAAAGTCCTGCTTTCAAGGTGGGAATTGCTTTGTTGACTGTCGGGCTTGAGTGCGGAAGAGGTAAGTGGAATTCCCAGTGTAGCGGTGAAATGCGTAGAGATTGGGAAGAACACCAGTGGCGAAGGCGACTTACTGGGCCGTAACTGACGCTGAGGCGCGAAAGCGTGGGG
08693a3fae94f6e284d9558ba54197d6	FALSE	FALSE	NA	k__Bacteria	p__Bacteroidetes	c__Bacteroidia	o__Bacteroidales	f__Prevotellaceae	g__Prevotella	s__	CCGGGCGTTATCCGGATTTATTGGGTTTAAAGGGAGCGCAGGCTGAATGGTAAGCGTGACGTGAAATGTCCGGGCTCAACCGGGGCTTTGCGTCGCGAACTGCCGTTCTTGAGTGGGTACGACGCTGGCGGAATTCGTGGTGTAGCGGTGAAATGCTTAGATATCACGAAGAACTCCGATTGCGAAGGCAGCTGGCGAGTCTCTTACTGACGCTAAAGCTCGAAGGCGCGGGT
086f7b2f621bb336ea3846174c572f5a	FALSE	FALSE	NA	k__Bacteria	p__Bacteroidetes	c__Cytophagia	o__Cytophagales	f__Cytophagaceae	g__Cytophaga	s__	GCAAGCGTTGTCCGGATTTATTGGGTTTAAAGGGTGCGTAGGCGGCCTAATAAGTCAGTGGTGAAAGCCTCCAGCTTAACTGGAGAACTGCCATTGATACTGTTGGGCTTGAGTATACTTGAGGTAGGCGGAATTGACAGTGTAGCGGTGAAATGCATAGATATTGTCAAGAACACCAATTGCGAAGGCAGCTTACTAAATTATAACTGACGCTGAGGCACGAAAGTGTGGGT
08758a025dc358589d5a50118ad69732	FALSE	FALSE	NA	k__Bacteria	p__Bacteroidetes	c__Cytophagia	o__Cytophagales	f__Cytophagaceae	g__Leadbetterella	s__	GCGAGCGTTATCCGGATTTATTGGGTTTAAAGGGTGCGTAGGCGGCTTAATAAGTCGGTGGTTAAAAGTAGCAGCTTAACTGTTTTACATGCCATCGATACTGTTGAGCTTGAGATATTTGGAGGCAGCTAGAATTTCCGGTGTAGCGGTGAAATGCATAGATACCGGAAGGAATACCAATTGCGAAGGCAGGTTGCTACGAATAAACTGACGCTGATGCACGAAAGCGTGGGG
0877df6992ae18479323ccf21fc3fa7c	FALSE	FALSE	NA	k__Bacteria	p__Actinobacteria	c__Actinobacteria	o__Actinomycetales	f__Corynebacteriaceae	g__Corynebacterium	s__variabile	GCGAGCGTTGTCCGGAATTACTGGGCGTAAAGAGCTCGTAGGTGGTTTGTCGCGTCGTCTGTGAAATTCCGGGGCTTAACTCCGGGCGTGCAGGCGATACGGGCATAACTTGAGTGCTGTAGGGGAGACTGGAATTCCTGGTGTAGCGGTGAAATGCGCAGATATCAGGAGGAACACCGATGGCGAAGGCAGGTCTCTGGGCAGTAACTGACGCTGAGGAGCGAAAGCATGGGT
087d2cb272020780619924455752838e	FALSE	FALSE	NA	k__Bacteria	p__Planctomycetes	c__Planctomycetia	o__Gemmatales	f__Gemmataceae	g__Gemmata	s__	GCGAACGTTGTTCGGAATAACTGGGCTTAAAGGGCGCGTAGGCGGGCTGACAAGTCTGGGGTGAAATGCCACGGCTCAACCGTGGAACTGCCTCAGATACTGTCGGCCTCGAGGAAGGTAGGGGCGTGCGGAACTGTAGGTGGAGCGGTGAAATGCGTTGATATCTACAGGAACTCCGGTGGCGAAAGCGGCGCGCTGGACCTTTTCTGACGCTGAGGCGCGAAAGCCAGGGG
087eeec6d02c4062cdddfce338c2ab87	FALSE	FALSE	NA	k__Bacteria	p__Proteobacteria	c__Gammaproteobacteria	o__Xanthomonadales	f__Xanthomonadaceae	g__Stenotrophomonas	s__geniculata	GCAAGCGTTACTCGGAATTACTGGGCGTAAAGCGTGCGTAGGTGGTCGTTTAAGTCCGTTGTGAAAGCCCTGGGCTCAACCTGGGAACTGCAGTGGATACTGGGCGACTAGAGTGTGGTAGAGGGTAGCGGAATTCCTGGTGTAGCAGTGAAATGCGTAGAGATCAGGAGGAACATCCATGGCGAAGGCAGCTACCTGGACCAACACTGACACTGAGGCACGAAAGCGTGGGG
088015419d963bbe2735a62a0958873a	FALSE	FALSE	NA	k__Bacteria	p__Firmicutes	c__Clostridia	o__Clostridiales	f__Lachnospiraceae	g__Blautia	s__	GCAAGCGTTATCCGGATTTACTGGGTGTAAAGGGAGCGTAGACGGTATGATAAGTCTGATGTGAAAGGCATGGGCTCAACCTGTGGACTGCATTGGAAACTATCAAACTAGAGTGCCGGAGAGGTAAGCGGAATTCCTAGTGTAGCGGTGAAATGCGTAGATATTAGGAGGAACACCAGTGGCGAAGGCGGCTTACTGGACGGTAACTGACGTTGAGGCTCGAAAGCGTGGGG
0881edb869e2345c9d44380cdb0f8537	FALSE	TRUE	Batch2_contam	k__Bacteria	p__Firmicutes	c__Bacilli	o__Lactobacillales	f__Leuconostocaceae	g__Weissella	s__viridescens	CCAAGCGTTATCCGGATTTATTGGGCGTAAAGCGAGCGCAGACGGTTATTTAAGTCCGAAGTGAAAGCCCACAGCTTAACTGTGGAAGTGCTTTGGAAACTGGATAACTTGAGTGCAGTAGAGGAGAGTGGAACTCCATGTGTAGCGGTGAAATGCGTAGATATATGGAAGAACACCAGTGGCGAAGGCGGCTCTCTGGACTGTAACTGACGTTGAGGCTCGAAAGTGTGGGT
08842bc67c2d1a05d156a047ebe49ff7	FALSE	FALSE	NA	k__Bacteria	p__Bacteroidetes	c__Bacteroidia	o__Bacteroidales	f__	g__	s__	GCAAGCGTTATCCGGATTTATTGGGTTTAAAGGGTGCGTAGGCCGTTGTGCAAGTCAGAGGTGAAATTGTGGGGCTCAACTCCGCCGCTGCCTTTGAAACTGCATGACTTGAATCCTGTTGCCGTGGGAGGAATGAGTAGTGTAGCGGTGAAATGCATAGATATTACTCAGAACCCCGATTGCGAAGGCATCTCACGAAGCAGGTATTGACGCTGAGGCACGAAAGCGTGGGT
0886017f762f818dd31506c252b9bdeb	FALSE	FALSE	NA	k__Bacteria	p__Proteobacteria	c__Alphaproteobacteria	o__Sphingomonadales	f__Sphingomonadaceae	g__Sandaracinobacter	s__sibiricus	GCTAGCGTTGTTCGGAATTACTGGGCGTAAAGCGCACGTAGGCGGTCTTCTAAGTCAGAGGTGAAAGCCCGGGGCTCAACTCCGGAATTGCCTTTGAAACTGGGGGACTTGAACACGGGAGAGGTGAGTGGAATTCCGAGTGTAGAGGTGAAATTCGTAGATATTCGGAGGAACACCAGTGGCGAAGGCGGCTCACTGGACCGTTGTTGACGCTGAGGTGCGAAAGCGTGGGG
088616361eee3be5a1a4b5b1a9294bde	FALSE	FALSE	NA	k__Bacteria	p__Proteobacteria	c__Gammaproteobacteria	o__Pasteurellales	f__Pasteurellaceae	g__Pasteurella	s__Unclass.Pasteurella	GCGAGCGTTAATCGGAATAACTGGGCGTAAAGGGCACGCAGGCGGACTTTTAAGTGAGATGTGAAATCCCCGAGCTTAACTTGGGAACTGCATTTCAGACTGGGAGTCTAGAGTACTTTAGGGAGGGGTAGAATTCCACGTGTAGCGGTGAAATGCGTAGAGATGTGGAGGAATACCGAAGGCGAAGGCAGCCCCTTGGGAATGTACTGACGCTCATGTGCGAAAGCGTGGGG
088fc8181b2ecfa0c76a355562c9fb42	FALSE	FALSE	NA	k__Bacteria	p__Bacteroidetes	c__Bacteroidia	o__Bacteroidales	f__Bacteroidaceae	g__5-7N15	s__	GCGAGCGTTATCCGGATTTATTGGGTTTAAAGGGAGCGTAGACGGGAGATTAAGTCAGCTGTGAAAGTTTGAGGCCCAACCTTAAAATTGCAGTTGATACTGGTTTCCTTGAGTGCGGTTGAGGTGTATGGAATTCGTGGTGTAGCGGTGAAATGCCTAGATATCACGAAGAACTCCGATTGCGAAGGCAGTACACTAAGCCGTAACTGACGTTGAGGCTCGAAAGTGTGGGT
0895064bb2f9d9f881c8b7eb25893fc2	FALSE	FALSE	NA	k__Bacteria	p__Firmicutes	c__Clostridia	o__Clostridiales	f__Lachnospiraceae	g__Unclass.Lachnospiraceae	s__gnavus	GCAAGCGTTATCCGGATTTACTGGGTGTAAAGGGAGCGTAGACGGCGGTGCAAGCCAGATGTGAAAGCCCGGGGCTCAACCCCGGGACTGCATTTGGAACTGTATGGCTGGAGTGTCGGAGAGGCAGGCGGAATTCCTAGTGTAGCGGTGAAATGCGTAGATATTAGGAGGAACACCAGTGGCGAAGGCGGCCTGCTGGACGATGACTGACGTTGAGGCTCGAAAGCGTGGGG
089ab7e44d476635fd53f8d808190311	FALSE	FALSE	NA	k__Bacteria	p__Proteobacteria	c__Alphaproteobacteria	o__	f__	g__	s__	GCAAGCGTTGTTCGGAATTACTGGGCGTAAAGGGTGCGTAGGCGGTTAGCCAAGTCAGATGTGAAAGCCCAGGGCTCAACCCTGGAACTGCATTTGAAACTGGCTGACTAGAGTATTGGAGAGGTAAGTGGAATTCCCAGTGTAGAGGTGAAATTCGTAGATATTGGGAAGAACATCAATGGCGAAGGCAGCTTACTGGACAATTACTGACGCTGAGGCACGAAAGCGTGGGG
08a1964c321c485cf6ac76a5f76ef32b	FALSE	Removed before data structure assessment	Removed before data structure assessment	k__Bacteria	p__Planctomycetes	c__Planctomycetia	o__Pirellulales	f__Pirellulaceae	g__Pirellula	s__	CCAAACGTTATTCGGATTTACTGGGCTTAAAGAGTTCGTAGGCGGCTTGGAAAGTGGGGTGTGAAAGCCCTCGGCTCAACCGAGGAATTGCGCTCCAAACTGCCGAGCTTGAGTAGGCTAGAGGTGAGCAGAACTGATGGTGGAGCGGTGAAATGCGTTGATATCATCAGGAATACCGGAGGCGAAGGCGGCTCACTGGGACCTAACTGACGCTGAGGAACGAAAGCTAGGGG
08a2ce41b5beb757851bf58ca6806061	FALSE	FALSE	NA	k__Bacteria	p__Actinobacteria	c__Rubrobacteria	o__Rubrobacterales	f__Rubrobacteraceae	g__Rubrobacter	s__	GCGAGCGTTGTCCGGAATTATTGGGCGTAAAGAGCGTGTAGGCTGTTCGGTAAGTCTGCCGTGAAAACCTGAGGCTCAACCTCGGGCGTGCGGTGGATACTGCCGGGCTAGAGGACGGTAGAGGCGAGTGGAATTCCCGGTGTAGCGGTGAAATGCGCAGATATCGGGAGGAACACCAGTAGCGAAGGCGGCTCGCTGGGCCGTTCCTGACGCTGAGACGCGAAAGCTAGGGG
08a55784471ec1ceecd4ea7a8b53498d	FALSE	FALSE	NA	k__Bacteria	p__Gemmatimonadetes	c__Gemmatimonadetes	o__Gemmatimonadales	f__	g__	s__	GCGAGCGTTGTCCGGAATCACTGGGCGTAAAGGGCGCGTAGGCGGTCTCTTAAGCGTGTGGTGAAAGCTCGGGGCTCAACCCCGAGTCGGCCGTGCGAACTGGGGGACTGGAGCACGTCAGAGGCAGGCGGAATTCCGGGTGTAGCGGTGGAATGCGTAGAGATCCGGAAGAACACCGGTGGCGAAGGCGGCCTGCTGGGACGTGGCTGACGCTGAGGCGCGACAGCGTGGGG
08ad079b51eb5f24925a5cf3e81b96a9	FALSE	Removed before data structure assessment	Removed before data structure assessment	k__Bacteria	p__Actinobacteria	c__Actinobacteria	o__Actinomycetales	f__Geodermatophilaceae	g__	s__	GCGAGCGTTGTCCGGAATTATTGGGCGTAAAGAGCTCGTAGGCGGTTTGTTGCGTCGGCTGTGAAATCCCGAGGCTCAACCTCGGGTCTGCAGTCGATACGAGCAAACTAGAGTGTTGCAGGGGAGACTGGAATTCCTGGTGTAGCGGTGAAATGCGCAGATATCAGGAGGAACACCGGTGGCGAAGGCGGGTCTCTGGGCAACAACTGACGCTGAGGAGCGAAAGCGTGGGG
08b0295ee98176841e6ba8bc970e55de	FALSE	FALSE	NA	k__Bacteria	p__Actinobacteria	c__Actinobacteria	o__Actinomycetales	f__Dermabacteraceae	g__Brachybacterium	s__Unclass.Brachybacterium	GCAAGCGTTGTCCGGAATTATTGGGCGTAAAGAGCTTGTAGGTGGCTTGTCGCGTCTGCCGTGAAAACCCGAGGCTCAACCTCGGGCGTGCGGTGGGTACGGGCAGGCTAGAGTGTGGTAGGGGAGACTGGAACTCCTGGTGTAGCGGTGAAATGCGCAGATATCAGGAAGAACACCGATGGCGAAGGCAGGTCTCTGGGCCATTACTGACACTGAGAAGCGAAAGCATGGGG
08b270a653c7c8119421fb3ad0aad355	FALSE	FALSE	NA	k__Bacteria	p__Firmicutes	c__Clostridia	o__Clostridiales	f__Ruminococcaceae	g__Oscillospira	s__	GCAAGCGTTATCCGGATTTACTGGGTGTAAAGGGCGTGTAGGCGGGACTGCAAGTCAGATGTGAAATTCCAGGGCTCAACCCTGGACCTGCATTTGAAACTGTAGTTCTTGAGTGATGGAGAGGCAGGCGGAATTCCGTGTGTAGCGGTGAAATGCGTAGATATACGGAGGAACACCAGTGGCGAAGGCGGCCTGCTGGACATTAACTGACGCTGAGGCGCGAAAGCGTGGGG
08b529be2c44e35a1f1fc11089e08414	FALSE	FALSE	NA	k__Bacteria	p__Unclass.Bacteria	c__Unclass.Bacteria	o__Unclass.Bacteria	f__Unclass.Bacteria	g__Unclass.Bacteria	s__Unclass.Bacteria	TATGGTAATTGTGTGCCAGCAGCCGCGGTAACACGATTAACCCAAGTCAATAGAAGCCGGCGTAAAGAGTGTTTTAGATCACCCCCTCCCCAATAAAGCTAAAACTCACCTGAGTTGTAAAAAACTCCAGTTGACACAAAATAGACTACGAAAGTGGCTTTAACATATCTGAACACACAATAGCTAAGACCCAAACTGGGATTAGAAACCCCGGTAGTCCGGCTGACTGACTCTCCTGAAAGTTATCTCGTATGCCGTCTTCTGCTTGAAA
08b7a65b8bc3435ee8e256ebffdd0a14	FALSE	FALSE	NA	k__Bacteria	p__Proteobacteria	c__	o__	f__	g__	s__	GCAAGCGTTAATCGGAATTACTGGGCGTAAAGCGTGCGTAGGTGGTTCTTTAAGTCAGGTGTGAAATCCCTGGGCTCAACCTGGGAACTGCATTTGATACTGAAGAGCTAGAGTGTGGTAGAGGATAGTGGAATTCCCGGTGTAGCGGTGAAATGCGTAGATATCGGGAGGAACACCAGTGGCGAAGGCGGCTATCTGGACTAACACTGACACTGAGGCACAAAAGCGTGGGT
08b9abd5794b9bfa0877ba9ed62ce6a8	FALSE	FALSE	NA	k__Bacteria	p__Actinobacteria	c__Actinobacteria	o__Actinomycetales	f__Nocardioidaceae	g__Nocardioides	s__	GCGAGCGTTGTCCGGAATTATTGGGCGTAAAGGGCTCGTAGGCGGTTTGTCGCGTCGGGAGTGAAAACACTGGGCTTAACCCAGTGCTTGCTTTCGATACGGGCAGACTAGAGGTATGCAGGGGAGAACGGAATTCCTGGTGTAGCGGTGAAATGCGCAGATATCAGGAGGAACACCGGTGGCGAAGGCGGTTCTCTGGGCATGATCTGACGCTGAGGAGCGAAAGTGTGGGG
08b9cd603c5ff6dc730558df6a1a308f	FALSE	FALSE	NA	k__Bacteria	p__Firmicutes	c__Clostridia	o__Clostridiales	f__Ruminococcaceae	g__Ruminococcus	s__albus	GCGAGCGTTGTCCGGAATTACTGGGTGTAAAGGGAGTGTAGGCGGGACTGCAAGTCAGATGTGAAAATTAGGGGCTCAACCCCTGAACTGCATTTGAAACTGTGGATCTTGAGTGAAGTAGAGGTAAGCGGAATTCCTAGTGTAGCGGTGAAATGCGTAGATATTAGGAGGAACATCAGTGGCGAAGGCGGCTTACTGGGCTTTTACTGACGCTGAGGCTCGAAAGCGTGGGG
08bc2d01e17fb5434f056d0f4070d7d7	FALSE	TRUE	Batch1_contam	k__Bacteria	p__Proteobacteria	c__Alphaproteobacteria	o__Sphingomonadales	f__Sphingomonadaceae	g__Kaistobacter	s__	GCTAGCGTTGTTCGGAATTACTGGGCGTAAAGCGCGCGTAGGCGGCTTTGTAAGTTAGAGGTGAAAGCCCGGAGCTCAACTCCGGAACTGCCTTTAAGACTGCATCGCTAGAACGATGGAGAGGTAAGTGGAATTCCGAGTGTAGAGGTGAAATTCGTAGATATTCGGAAGAACACCAGTGGCGAAGGCGACTTACTGGACATCTGTTGACGCTGAGGTGCGAAAGCGTGGGG
08bc6ecd8f71bbd5925f99c0092821b5	FALSE	FALSE	NA	k__Bacteria	p__Acidobacteria	c__iii1-8	o__DS-18	f__	g__	s__	GCAAGCGTTATTCGGAATTATTGGGCGTAAAGGGCGCGTAGGCGGCTTGACAAGTGGATGGTGAAATCCCTCGGCTTAACCGAGGAACTGCCATCCAGACTGTTTCGCTTGAGACCGGGAGAGGTGAGTGGAATTCCCAGTGTAGCGGTGAAATGCGTAGATATTGGGAGGAACACCAGTGGCGAAGGCGGCTCACTGGACCGGTACTGACGCTGAGGCGCGAAAGCGTGGGG
08be1dd18fb150bc721c2f5d184b8129	FALSE	FALSE	NA	k__Bacteria	p__Unclass.Bacteria	c__Unclass.Bacteria	o__Unclass.Bacteria	f__Unclass.Bacteria	g__Unclass.Bacteria	s__Unclass.Bacteria	GCAAGCGTTACCCGGAATCACTGGGCGTAAAGGGCGTGTAGGCGGCCTGTTAAGTCTGGCTTCAAAGACCGGAGCTCAACTCCGGAGAGGGGCTGGATACTGGCAGGCTTGACGACTGGAGAGGCAACTGGAATTCCTGGTGTAGCGGTGGAATGCGTAGATACCAGGAGGAACACCAATGGCGAAGGCAGGTTGCTGGACAGTAGGTGACGCTGAGGCGCGAAAGTGTGGGG
08cb405a4601fc365064f8a9511d57f6	FALSE	FALSE	NA	k__Bacteria	p__Unclass.Bacteria	c__Unclass.Bacteria	o__Unclass.Bacteria	f__Unclass.Bacteria	g__Unclass.Bacteria	s__Unclass.Bacteria	GCGAGCGTTATCCGGAATCACTGGGCGTAAAGGGCGCGTAGGCGGTTTGTTAAGTCCGATGTTAAAGCGTGAGGCTCAACCTCATCACGGCGTTGGATACTGGCGAGCTTGACGGTTGGAGAGGAAGGTAGAATTACCAGTGTAGCGGTGGAATGCGTAGATACTGGTAGGAATACCCATAGCGAAGGCAGCCTTCTGGACAACACGTGACGCTGAGGCGCGAAAGTGTGGGG
08cd01dcf4c5f63309173c7bcfd5467c	FALSE	FALSE	NA	k__Bacteria	p__Bacteroidetes	c__Flavobacteriia	o__Flavobacteriales	f__Flavobacteriaceae	g__	s__	CCAAGCGTTATCCGGAATCATTGGGTTTAAAGGGTCCGTAGGCGGGTTATTAAGTCAGTGGTGAAAGTTTTCGGCTTAACCGAAAAATTGCCATTGATACTGGTAGCCTTGAATTTTTGTGAAGTAACTAGAATATGTAGTGTAGCGGTGAAATGCTTAGATATTACATGGAATACCAATTGCGAAGGCAGGTTACTAACAAACGATTGACGCTGATGGACGAAAGCGTGGGT
08ce4c87d7b36bf255b402cf6b9dca5d	FALSE	Removed before data structure assessment	Removed before data structure assessment	k__Bacteria	p__Firmicutes	c__Clostridia	o__Clostridiales	f__	g__	s__	GCAAGCGTTATCCGGATTTACTGGGTGTAAAGGGAGCGTAGACGGCAGCGCAAGTCTGAAGTGAAATCCCATGGCTTAACCATGGAACTGCTTTGGAAACTGTGCAGCTGGAGTGCAGGATAGGTAAGCGGAATTCCTAGTGTAGCGGTGAAATGCGTAGATATTAGGAGGAACACCAGTGGCGAAGGTGGCTTACTGGACTGTAACTGACGTTGAGGCTCGAAAGCGTGGGG
08d48424ef95a17da91e9d40a9d52be8	FALSE	Removed before data structure assessment	Removed before data structure assessment	k__Bacteria	p__Actinobacteria	c__Acidimicrobiia	o__Acidimicrobiales	f__	g__	s__	CCAAGCGTTGTCCGGATTTATTGGGCGTAAAGAGCTCGTAGGCGGTTTCGTAAGTCGGATGTGAAAACTCAGGGCTCAACCCGGAGACGCCATCTGATACTGCGATGACTTGAGTCTGGTAGGGGAACACGGAATTCCTGGTGTAGCGGTGAAATGCGCAGATATCAGGAGGAACACCGATGGCGAAGGCAGTGTTCTGGGCCAGTACTGACGCTGAGGAGCGAAAGCGTGGGG
08d6f4406a2adc52438f6a96a38b4be4	FALSE	FALSE	NA	k__Bacteria	p__Proteobacteria	c__Alphaproteobacteria	o__Sphingomonadales	f__Erythrobacteraceae	g__	s__	GCTAGCGTTGTTCGGATATACTGGGCGTAAAGCGCACGTAGGCGGCGTCGTAAGTCAGGGGTGAAATCCCGGAGCTCAACTCCGGAACTGCCCTTGAAACTGCAATGCTAGAATCTTGGAGAGGCGAGTGGAATTCCGAGTGTAGAGGTGAAATTCGTAGATATTCGGAAGAACACCAGTGGCGAAGGCGACTCGCTGGACAAGTATTGACGCTGAGGTGCGAAAGCGTGGGG
08dc1ad875a152e300d6b62b84e34cc6	FALSE	FALSE	NA	k__Bacteria	p__Proteobacteria	c__Gammaproteobacteria	o__Pseudomonadales	f__Pseudomonadaceae	g__Pseudomonas	s__	GCAAGCGTTAATCGGAATTACTGGGCGTAAAGCGCGCGTAGGTGGTTTGTTAAGTTGGATGTGAAATCCCCGGGCTCAACCTGGGAGCTGCATCCAAAACTGGCAAGCTAGAGTATGGTAGAGGGTGGTGGAATTTCCTGTGTAGCGGTGAAATGCGTAGATATAGGAAGGAACACCAGTGGCGAAGGCGACCACCTGGACTAATACTGACACTGAGGTGCGAAAGCGTGGGG
08ddeb4b027ecdd578d74959dd1ced23	FALSE	Removed before data structure assessment	Removed before data structure assessment	k__Bacteria	p__Proteobacteria	c__Deltaproteobacteria	o__Myxococcales	f__Haliangiaceae	g__	s__	GCAAACGTTGCTCGGAATTATTGGGCGTAAAGCGCACGTAGGCGGCTCAGCAAGTTGGATGTGAAATCCCTCGGCTCAACCAAGGAAGTGCATCCAAAACTGCAGAGCTTGAGTACTTAAGAGGATCGCGGAATTCCCGGTGTAGAGGTGAAATTCGTAGATATCGGGAGGAACACCAGTGGCGAAGGCGGCGATCTGGGAAGATACTGACGCTGAGGTGCGAAAGCGTGGGG
08deda45c6229e4531dfab9af3132830	FALSE	FALSE	NA	k__Bacteria	p__Proteobacteria	c__Deltaproteobacteria	o__Myxococcales	f__	g__	s__	GCAAACGTTGCTCGGAATTATTGGGCGTAAAGCGCGTGTAGGCGGCCCGTTATGTCGGCTGTGAAAGCCCATGGCTCAACCATGGAAGTGCAGCCGAAACTGGCGGGCTCGAGTCCTGGAGAGGGTGGCGGAATGCCCAGTGTAGAGGTGAAATTCGTAGATATTGGGTAGAACACCGGTGGCGAAGGCGGCCACCTGGACAGCGACTGACGCTAAGACGCGAAAGCGTGGGG
08df31843d46d69411e0b8c6a5b7c6e1	FALSE	FALSE	NA	k__Bacteria	p__Firmicutes	c__Clostridia	o__Clostridiales	f__Unclass.Clostridiales	g__ph2	s__	GCGAGCGTTGTCCGGAATGATTGGGTGTAAAGGGTACGCAGGCGGCCTATTAAGTTCGACGTGAAAGCCCGGGGCTCAACCTCGGTAAGCGTTGAAAACTGGTAGGCTTGAATAGTGGAAGGGACAGTGGAATTCCTAGTGTAGCGGTGAAATGCGTAGAGATTAGGAAGAATACCGATGGCGAAAGCAACTGTCTGGACACATATTGACGCTGAGGTACGAAAGCGTGGGG
08e29a5f297b2bc9d816321e4fb1addc	FALSE	FALSE	NA	k__Bacteria	p__Proteobacteria	c__Betaproteobacteria	o__Burkholderiales	f__Oxalobacteraceae	g__Janthinobacterium	s__	GCAAGCGTTAATCGGAATTACTGGGCGTAAAGCGTGCGCAGGCGGTTTTGTAAGTCTGTCGTGAAATCCCCGGGCTCAACCTGGGAATGGCGATGGAGACTGCAAGGCTAGAGTTTGGCAGAGGGGGGTAGAATTCCACGTGTAGCAGTGAAATGCGTAGATATGTGGAGGAACACCGATGGCGAAGGCAGCCCCCTGGGTCAAGACTGACGCTCATGCACGAAAGCGTGGGG
08e4dfa9ff2a909b3f3aa86bfdc9459f	TRUE	Removed before data structure assessment	Removed before data structure assessment	k__Bacteria	p__Bacteroidetes	c__Sphingobacteriia	o__Sphingobacteriales	f__Sphingobacteriaceae	g__	s__	CCAAGCGTTATCCGGATTTATTGGGTTTAAAGGGTGCGTAGGCGGCTTATTAAGTCAGGGGTGAAAGACGGTGGCTCAACCATCGCAGTGCCTTTGATACTGATGAGCTTGAATATACTTGAGGTAGGCGGAATGTGACAAGTAGCGGTGAAATGCATAGATATGTCACAGAACACCGATTGCGAAGGCAGCTTACCAAGGTATGATTGACGCTGAGGCACGAAAGCGTGGGG
08e921bbc2beeda02f318b9caea9fcbc	FALSE	FALSE	NA	k__Bacteria	p__Firmicutes	c__Bacilli	o__Lactobacillales	f__Leuconostocaceae	g__Leuconostoc	s__	CCGAGCGTTATCCGGATTTATTGGGCGTAAAGCGAGCGCAGACGGTTAATTAAGTCTGATGTGAAAGCCCGGAGCTCAACTCCGGAAAGGCATTGGAAACTGGTTAACTTGAGTGCAGTAGAGGTAAGTGGAACTCCATGTGTAGCGGTGGAATGCGTAGATATATGGAAGAACACCAGCGGCGAAGGCGGCTTACTGGACTGTAACTGACGTTGAGGCTCGAAAGTGTGGGT
08ef6ea9eb5ac967235a94bcc703aae6	FALSE	TRUE	Batch1_contam	k__Bacteria	p__Firmicutes	c__Clostridia	o__Clostridiales	f__Lachnospiraceae	g__	s__	GCAAGCGTTATCCGGATTTACTGGGTGTAAAGGGAGCGTAGACGGCATAGCAAGTCTGAAGTGAAAGCCCGGGGCTCAACCCTGGGACTGCTTTGGAAACTGTTAAGCTGGAGTGCTGGAGAGGTAAGCGGAATTCCTAGTGTAGCGGTGAAATGCGTAGATATTAGGAAGAACACCAGTGGCGAAGGCGGCTTACTGGACAGTAACTGACGTTGAGGCTCGAAAGCGTGGGG
08f2303ad56af69532838cca5bbb0a54	FALSE	FALSE	NA	k__Bacteria	p__Actinobacteria	c__Actinobacteria	o__Actinomycetales	f__Microbacteriaceae	g__Unclass.Microbacteriaceae	s__Unclass.Microbacteriaceae	GCAAGCGTTGTCCGGAATTATTGGGCGTAAAGAGCTCGTAGGCGGTTTGTCGCGTCTGCTGTGAAAACCCGAGGCTCAACCTCGGGCCTGCAGTGGGTACGGGCAGACTAGAGTGCGGTAGGGGAGAATGGAATTCCTGGTGTAGCGGTGGAATGCGCAGATATCAGGAGGAACACCGATGGCGAAGGCAGTTCTCTGGGCCGTAACTGACGCTGAGGAGCGAAAGCGTGGGG
08f5804fa8f96808ab9056c0b0b8c7e1	FALSE	FALSE	NA	k__Bacteria	p__Firmicutes	c__Bacilli	o__Bacillales	f__Bacillaceae	g__Geobacillus	s__vulcani	GCGAGCGTTGTCCGGAATTATTGGGCGTAAAGCGCGCGCAGGCGGTCTCTTAAGTCTGATGTGAAAGCCCACGGCTCAACCGTGGAGGGTCATTGGAAACTGGGGGACTTGAGGGCAGGAGAGGAGAGCGGAATTCCACGTGTAGCGGTGAAATGCGTAGAGATGTGGAGGAACACCAGTGGCGAAGGCGGCTCTCTGGCCTGCACCTGACGCTGAGGCGCGAAAGCGTGGGG
08fca60a1f8779141b394e122603340b	FALSE	Removed before data structure assessment	Removed before data structure assessment	Unassigned	Unassigned	Unassigned	Unassigned	Unassigned	Unassigned	Unassigned	TATGGTAATTGTGTGCCAGCCGCCGCGGTAACACGATTAACCCAAGTCAATAGAAGCCGGCGTAAAGAGTGTTTTAGATCACCCCCTCCCCAATAAAGCTAAAACTCACCTGAGTTGTAAAAAACTCCAGTTGACACAAAATAGACTACGAAAGTGGCTTTAACATATCTGAACACACAATAGCTAAGACCCAAACTGGGATTAGATACCCCGGTAGTCCGGCTGACTGACTCGCCAAATAACCATCTCGTATGCCGTCTTCTGCTTGAAA
09071222422b7b18145c8e204f3e25d5	FALSE	FALSE	NA	k__Bacteria	p__Proteobacteria	c__Alphaproteobacteria	o__Rhizobiales	f__Aurantimonadaceae	g__	s__	GCTAGCGTTGTTCGGAATTACTGGGCGTAAAGCGCACGTAGGCGGACATTTAAGTCAGGGGTGAAATCCCGGGGCTCAACCCCGGAACTGCCTTTGATACTGGGTGTCTTGAGTGTGGTAGAGGTGAGTGGAATTGCGAGTGTAGAGGTGAAATTCGTAGATATTCGCAGGAACACCGGTGGCGAAGGCGGCTCACTGGACCACAACTGACGCTGAGGTGCGAAAGCGTGGGG
090f22561a9d6109b0737974c8dc4e4c	FALSE	Removed before data structure assessment	Removed before data structure assessment	k__Bacteria	p__Chloroflexi	c__Anaerolineae	o__SBR1031	f__A4b	g__	s__	CCAAGCGTTATCCGGAATCATTGGGTTTAAAGGGTCCGTAGGCGGTTTAGTAAGTCAGTGGTGAAAGCTCCCGGCTAAACTGGGAGAGGACAGATGATACTGGTAGTCTTGAGGGTGTTAGAGGTGTGTGGAATTCCGCGTGTAGTGGTGAAATGCGTAGAGATGCGGAGGAACACCAGTGGCGAAGGCGGCACACTAGGACCAACCTGACGCTGAGGCGCGAAAGCATGGGT
091aa5f3446a29821f8016d1b10db62b	FALSE	FALSE	NA	k__Archaea	p__Crenarchaeota	c__Thaumarchaeota	o__Nitrososphaerales	f__Nitrososphaeraceae	g__Candidatus	s__Nitrososphaera	CCGAGTGGTCGGGACGATTATTGGGCCTAAAGCATCCGTAGCCGGTCCTGCAAGTCCTCCGTTAAATCCACCCGCTCAACGGTTGGGCCGCGGGGGATACTACAGGGCTAGGAGGCGGGAGAGGCAAGCGGTACTCGATGGGTAGGGGTAAAATCCACTGATCCATTGAAGACCACCAGTGGCGAAGGCGGCTTGCCAGAACGCGCTCGACGGTGAGGGATGAAAGCTGGGGG
091c7c923d7ebf355557c8dd736690e6	FALSE	Removed before data structure assessment	Removed before data structure assessment	k__Bacteria	p__Planctomycetes	c__Planctomycetia	o__Planctomycetales	f__Planctomycetaceae	g__Planctomyces	s__	GCGAACGTTATTCGGAATCACTGGGCTTAAAGGGTGCGCAGGCGGCTGCCCAAGCCCGAAGTGAAATGCCCCGGCCCAACCGGGGACGTGCTTCGGGGACTGGGCGGCTCGGGCGAGCTAGGGGTCCGTGGAACTCCCGGTGGAGCGGTGAAATGTGTTGAGATCGGGAGGAACGCCGGTGGCGAAAGCGACGGACTGGGGCTTTGCCGACGCTCAGGCACGAAAGCCAGGGG
0924a26c9d8a025ebf484bcaa701d964	FALSE	FALSE	NA	k__Bacteria	p__Actinobacteria	c__Actinobacteria	o__Actinomycetales	f__Microbacteriaceae	g__Unclass.Microbacteriaceae	s__Unclass.Microbacteriaceae	GCAAGCGTTGTCCGGAATTATTGGGCGTAAAGAGCTCGTAGGCGGTTTGTCGCGTCTGCTGTGAAAACTGGAGGCTCAACCTCCAGCCTGCAGTGGGTACGGGCAGACTAGAGTGCGGTAGGGGAGATTGGAATTCCTGGTGTAGCGGTGGAATGCGCAGATATCAGGAGGAACACCGATGGCGAAGGCAGATCTCTGGGCCGTAACTGACGCTGAGGAGCGAAAGCGTGGGG
092523a4aed84953633a5f48bc2f87b9	FALSE	FALSE	NA	k__Bacteria	p__Proteobacteria	c__Gammaproteobacteria	o__Pseudomonadales	f__Pseudomonadaceae	g__Pseudomonas	s__veronii	GCAAGCGTTAATCGGAATTACTGGGCGTAAAGCGCGCGTAGGTGGTTTGTTAAGTTGGATGTGAAATCCCCGGGCTCAACCTGGGAACTGCATTCAAAACTGACTGACTAGAGTATGGTAGAGGGTGGTGGAATTTCCTGTGTAGCGGTGAAATGCGTAGATATAGGAAGGAACACCAGTGGCGAAGGCGACCACCTGGACTAATACTGACACTGAGGTGCGAAAGCGTGGGG
092ca0f1ff82fd9de8f2667864876fe7	FALSE	FALSE	NA	k__Bacteria	p__Unclass.Bacteria	c__Unclass.Bacteria	o__Unclass.Bacteria	f__Unclass.Bacteria	g__Unclass.Bacteria	s__Unclass.Bacteria	GCAAGCGTTACCCGGAATCACTGGGCGTAAAGGGCGTGTAGGCGGTTATTTAAGTCTGGTTTTAAAGACCGGGGCTCAACCCCGGGAGTGGACTGGATACTGGATGACTTGACCTCTGGAGAGGGAACTGGAATTCCTGGTGTAGCGGTGGAATGCGTAGATACCAGGAGGAACACCAATGGCGAAGGCAAGTTCCTGGACAGAAGGTGACGCTGAGGCGCAAAAGTGTGGGG
092eba25acc9f3ddd7cef4244f2e7336	FALSE	FALSE	NA	k__Bacteria	p__Firmicutes	c__Bacilli	o__Lactobacillales	f__Lactobacillaceae	g__Lactobacillus	s__delbrueckii	GCAAGCGTTGTCCGGATTTATTGGGCGTAAAGCGAGCGCAGGCGGAATGATAAGTCTGATGTGAAAGCCCACGGCTCAACCGTGGAACTGCATCGGAAACTGTCATTCTTGAGTGCAGAAGAGGAGAGTGGAATTCCATGTGTAGCGGTGGAATGCGTAGATATATGGAAGAACACCAGTGGCGAAGGCGGCTCTCTGGTCTGCAACTGACGCTGAGGCTCGAAAGCGTGGGT
0931a216c9f4b7ed7d9b9e0b9a149e58	FALSE	FALSE	NA	k__Bacteria	p__Proteobacteria	c__Alphaproteobacteria	o__Rhizobiales	f__Hyphomicrobiaceae	g__Devosia	s__	GCTAGCGTTGTTCGGATTTACTGGGCGTAAAGCGCACGTAGGCGGATTGTTAAGTGAGGGGTGAAATCCCAGGGCTCAACCCTGGAACTGCCTTTCATACTGGCAATCTAGAGTCCGGAAGAGGTGAGTGGAACTCCTAGTGTAGAGGTGGAATTCGTAGATATTAGGAAGAACACCAGTGGCGAAGGCGGCTCACTGGTCCGGTACTGACGCTGAGGTGCGAAAGCGTGGGG
093b712d2c0d695a2b0d5dd6bc5b4b29	FALSE	FALSE	NA	k__Bacteria	p__Proteobacteria	c__Gammaproteobacteria	o__Pseudomonadales	f__Moraxellaceae	g__Acinetobacter	s__guillouiae	GCGAGCGTTAATCGGATTTACTGGGCGTAAAGCGTGCGTAGGCGGCTTTTTAAGTCGGATGTGAAATCCCCGAGCTTAACTTGGGAATTGCATTCGATACTGGGAAGCTAGAGTATGGGAGAGGATGGTAGAATTCCAGGTGTAGCGGTGAAATGCGTAGAGATCTGGAGGAATACCGATGGCGAAGGCAGCCATCTGGCCTAATACTGACGCTGAGGTACGAAAGCATGGGG
093d64286b0e209086c8b7a6e0555ae6	FALSE	FALSE	NA	k__Bacteria	p__Unclass.Bacteria	c__Unclass.Bacteria	o__Unclass.Bacteria	f__Unclass.Bacteria	g__Unclass.Bacteria	s__Unclass.Bacteria	TATGGTAATTGTGTGCCAGCCGCCGCGGTAACACGATTAACCCAAGTCAATAGAAGCCGGCGTAAAGAGTGTTTTAGATCACCCCCTCCCCAATAAAGCTAAAACTCACCTGAGTTGTAAAAAACTCCAGTTGACACAAAATAGACTACGAAAGTGGCTTTAACATATCTGAACACACAATAGCTAAGACCCAAACTGGGATTAGAAACCCTAGTAGTCCGGCTGACTGACTTAGCGGATCACGATCTCGTATGCCGTCTTCTGCTTGAAA
0941a15b0477af73cce285eb803a0db5	FALSE	TRUE	NA	k__Bacteria	p__Proteobacteria	c__Alphaproteobacteria	o__Rhodobacterales	f__Rhodobacteraceae	g__Paracoccus	s__	GCTAGCGTTGTTCGGAATTACTGGGCGTAAAGCGCACGTAGGCGGATCGGAAAGTTGGGGGTGAAATCCCGGGGCTCAACCTCGGAACTGCCTTCAAAACTATCGGTCTTGAGTTCGAGAGAGGTGAGTGGAATTCCGAGTGTAGAGGTGAAATTCGTAGATATTCGGAGGAACACCAGTGGCGAAGGCGGCTCACTGGCTCGATACTGACGCTGAGGTGCGAAAGCGTGGGG
09498f5ef47677ba9a376fdae136f1a8	FALSE	FALSE	NA	k__Bacteria	p__Chloroflexi	c__Thermomicrobia	o__	f__	g__	s__	GCGAGCGTTGTCCGGAGTTACTGGGCGTAAAGCGCGCGTAGGCGGCGGAGCGCGTCGCACGTGAAAGCCCCCGGCTCAACCGGGGAGGGTCGTGCGAGACGGCTTCGCTGGAGGCAGCGAGAGGCTGGTGGAATTCCCGGAGTAGTGGTGAAATGCGTAGATATCGGGAGGAACACCGGAGGCGAAGGCGGCCAGCTGGCGCTGACCTGACGCTGAGGCGCGAAGGCTTGGGG
094a248bff7748e1ba78ee4f255d922b	FALSE	FALSE	NA	k__Bacteria	p__Firmicutes	c__Clostridia	o__Clostridiales	f__Unclass.Clostridiales	g__Unclass.Clostridiales	s__Unclass.Clostridiales	GCAAGCGTTATCCGGATTTACTGGGTGTAAAGGGAGCGTAGACGGCGGCGCAAGTCTGGAGTGAAATCCCGGGGCTCAACCCCGGAACTGCTTTGGAAACTGCGCGGCTCGAGTGCAGGAGGGGCAGGCGGAATTCCTAGTGTAGCGGTGAAATGCGTAGATATTAGGAGGAACACCAGTGGCGAAGGCGGCCTGCTGGACTGTAACTGACGTTGAGGCTCGAAAGCGTGGGG
094a4e1918393c1d15d728c92014ba80	FALSE	FALSE	NA	k__Bacteria	p__Bacteroidetes	c__Unclass.Bacteroidetes	o__Unclass.Bacteroidetes	f__Chitinophagaceae	g__Flavisolibacter	s__	GCAAGCGTTATCCGGATTCACTGGGTTTAAAGGGAGCGTAGGAGGGCAGGTAAGTCAGTGGTGAAATCTTCGAGCTTAACTCGGAAACTGCCGTTGATACTATCTGTCTTGAATACCGTGGAGATGAGCGGAATATGTCATGTAGCGGTGAAATGCTTAGATATGACATAGAACACCGATTGCGAAGGCAGCTCGTTACACGAATATTGACTCTGAGGCTCGAAAGCGTGGGG
094a8cc0d8302ee9f7336afbf72701ce	FALSE	FALSE	NA	k__Bacteria	p__Firmicutes	c__Clostridia	o__Clostridiales	f__Ruminococcaceae	g__	s__	GCAAGCGTTGTCCGGATTTACTGGGTGTAAAGGGTGCGCAGGCGGGACTGCAAGTTGGATGTGAAATACCGGGGCTTAACTCCGGGGCTGCATCCAAAACTGTGGTTCTTGAGAGATGTAGAGGTAAGCGGAATTCCGAGTGTAGCGGTGAAATGCGTAGATATTCGGAGGAACACCAGTGGCGAAGGCGGCTTACTGGGCATTTTCTGACGCTGAGGCACGAAAGTGTGGGG
094f6f1bc1e7c458308f099bc52ebbec	FALSE	FALSE	NA	k__Bacteria	p__Chloroflexi	c__Thermomicrobia	o__JG30-KF-CM45	f__	g__	s__	TCGAGCGTTGTCCGGAGTTACTGGGCGTAAAGCGCATGCAGGCGGCTCATTACGCATGGCGTGAAAGCCCCCGGCTTAACCGGGGAGGGTCGTCGTGAACGGGTGAGCTTGAGGATATCAGGGGCTGGTGGAATTCCCGGTGTAGTGGTGAAATGCGTAGAGATCGGGAGGAACACCTGTGGCGAAGGCGGCCAGCTGGGATATACCTGACGCTGAGATGCGAAGGCGTGGGG
095758daae6bc595ffb67c925cddbb23	FALSE	FALSE	NA	k__Bacteria	p__Firmicutes	c__Bacilli	o__Lactobacillales	f__Lactobacillaceae	g__Lactobacillus	s__Unclass.Lactobacillus	GCAAGCGTTATCCGGATTTATTGGGCGTAAAGGGAACGCAGGCGGTCTTTTAAGTCTGATGTGAAAGCCTTCGGCTTAACCGGAGTAGTGCATTGGAAACTGGGAGACTTGAGTGCAGAAGAGGAGAGTGGAACTCCATGTGTAGCGGTGAAATGCGTAGATATATGGAAGAACACCAGTGGCGAAAGAGGCTCTCTGGTCTGTAACTGACGCTGAGGTTCGAAAGCGTGGGT
0957d033e994f5149cee01effacf72af	FALSE	Removed before data structure assessment	Removed before data structure assessment	k__Bacteria	p__Proteobacteria	c__Deltaproteobacteria	o__Spirobacillales	f__	g__	s__	CCAAGCGTTACTCGGAATTACTGGGCGTAAAGCGCGCGTAGGCGGCTTTGTATGTCGATTGTGAAAGCCCCGGGCTCAACCTGGGAACTGCAGTCGAAACTGCAAAGCTTGAATGTTGGAGAGGTTGGGGGAATACCTAGTGGAGAAGTGAAATTCGTAGAGATTAGGTGGAACACCAGAGGCGAAGGCGCCTGACTGGCCAAACATTGACGCTAAGGCGCGAAAGCGTGGGT
0958e3336fe1c2dfc30e8b3dd9852dfd	FALSE	FALSE	NA	k__Bacteria	p__Proteobacteria	c__Alphaproteobacteria	o__Sphingomonadales	f__Sphingomonadaceae	g__Sphingomonas	s__wittichii	GCTAGCGTTGTTCGGAATTACTGGGCGTAAAGCGCACGTAGGCGGCTTTGTAAGTCAGGGGTGAAAGCCCGGAGCTCAACTCCGGAATTGCCTTTGAGACTGCATCGCTTGAATCACGGAGAGGTGGGTGGAATTCCGAGTGTAGAGGTGAAATTCGTAGATATTCGGAAGAACACCAGTGGCGAAGGCGGCCCACTGGACGTGTATTGACGCTGAGGTGCGAAAGCGTGGGG
095bb5ac3d8baff4676644d86efdd9eb	FALSE	Removed before data structure assessment	Removed before data structure assessment	k__Bacteria	p__Firmicutes	c__Clostridia	o__Clostridiales	f__Unclass.Clostridiales	g__Unclass.Clostridiales	s__Unclass.Clostridiales	GCAAGCGTTATCCGGATTTACTGGGTGTAAAGGGAGCGTAGACGGCAGCGCAAGTCTGGAGTGAAATGCCGGGGCTCAACCCCGGAACTGCTTTGGAAACTGTGCAGCTCGAGTGCAGGAGAGGTAAGCGGAATTCCTAGTGTAGCGGTGAAATGCGTAGATATTAGGAGGAACACCAGTGGCGAAGGCGGCTTACTGGACTGTAACTGACGTTGAGGCTCGAAAGCGTGGGG
095f8c193be42a41ff410692fe628a62	FALSE	FALSE	NA	k__Bacteria	p__Firmicutes	c__Bacilli	o__Bacillales	f__Thermoactinomycetaceae	g__Shimazuella	s__	GCAAGCGTTGTCCGGAATTATTGGGCGTAAAGCGCGCGCAGGCGGTTTGTTAAGTTGTGGGTAAAAGGCATTGGCTCAACCAATGTAAGCCTGCAAAACTGGCAGACTTGAGTGCAGGAGAGGGGAGTGGAATTCCCGGTGTAGCGGTGGAATGCGTAGATATCGGGAGGAACACCAGTGGCGAAGGCGACTCTCTGGCCTGTAACTGACGCTGAGGCGCGAAAGCGTGGGT
0962be45cee1b05dd6b1f6b10495c150	FALSE	FALSE	NA	k__Bacteria	p__Acidobacteria	c__Acidobacteria-6	o__iii1-15	f__	g__	s__	GCAAGCGTTGTTCGGAATTACTGGGCGTAAAGGGCGCGTAGGCGGCCTGTTAAGTCGAACGTGAAATCCCCGGGCTCAACCCGGGAACTGCGTCCGATACTGGCAGGCTTGAATTCGGGAGAGGGATGTGGAATTCCAGGTGTAGCGGTGAAATGCGTAGATATCTGGAGGAACACCGGTGGCGAAGGCGGCATCCTGGACCGATATTGACGCTGATGCGCGAAAGCCAGGGG
09703d0d584e3dd7daa92bbdf1077a7b	FALSE	FALSE	NA	k__Bacteria	p__Firmicutes	c__Bacilli	o__Lactobacillales	f__Carnobacteriaceae	g__Desemzia	s__	GCAAGCGTTGTCCGGATTTATTGGGCGTAAAGCGAGCGCAGGCGGTTCTTTAAGTCCGATGTGAAAGCCCCTGGCTCAACCAGGGAGGGTCATTGGAAACTGGAGAACTTGAGTGCAGAAGAGGAAAGTGGAATTCCATGTGTAGCGGTGAAATGCGTAGATATATGGAGGAACACCAGTGGCGAAGGCGACTTTCTGGTCTGTAACTGACGCTGAGGCTCGAAAGCATGGGG
09745cd351823b102168998597a05f78	FALSE	FALSE	NA	k__Bacteria	p__Proteobacteria	c__Betaproteobacteria	o__Neisseriales	f__Neisseriaceae	g__Neisseria	s__oralis	GCGAGCGTTAATCGGAATTACTGGGCGTAAAGCGGGCGCAGACGGTTACTTAAGCAGGATGTGAAATCCCCGGGCTCAACCTGGGAATTGCGTTCTGAACTGGGTAGCTAGAGTGTGTCAGAGGGGGGTAGAATTCCACGTGTAGCAGTGAAATGCGTAGAGATGTGGAGGAATACCGATGGCGAAGGCAGCCCCCTGGGATAGCACTGACGTTCATGCCCGAAAGCGTGGGT
097d1d2056188258ffd52891b4da41f2	FALSE	FALSE	NA	k__Bacteria	p__Firmicutes	c__Bacilli	o__Bacillales	f__Staphylococcaceae	g__Staphylococcus	s__lugdunensis	TCCCTCTTTCTCCTTCCTTCTTTTGCTTCAAGCGCGCGTAGGCGGTTTTTTAAGTCTGATGTGAAAGCCCACGGCTCAACCGTGGAGGGTCATTGGAAACTGGAAAACTTGAGTGCAGAAGAGGAAAGTGGAATTCCATGTGTAGCGGTGAAATGCGCAGAGATATGGAGGAACACCAGTGGCGAAGGCGACTTTCTGGTCTGTAACTGACGCTGATGTGCGAAAGCGTGGGG
0987840c438895d70c2cd362f64d9cc3	FALSE	FALSE	NA	k__Bacteria	p__Proteobacteria	c__Alphaproteobacteria	o__Rhizobiales	f__Phyllobacteriaceae	g__Mesorhizobium	s__	GCTAGCGTTGTTCGGAATTACTGGGCGTAAAGCGCACGTAGGCGGACTATTAAGTCAGGGGTGAAATCCCGGGGCTCAACCCCGGAACTGCCTTTGATACTGGTAGTCTCGAGTCCGGAAGAGGTGAGTGGAATTCCGAGTGTAGAGGTGAAATTCGTAGATATTCGGAGGAACACCAGTGGCGAAGGCGGCTCACTGGTCCGGTACTGACGCTGAGGTGCGAAAGCGTGGGG
098a830e3f5301658dff68bbdf8ceead	FALSE	FALSE	NA	k__Bacteria	p__Chloroflexi	c__Anaerolineae	o__SBR1031	f__A4b	g__	s__	GCGAGCGTTATCCGGAGTTACTGGGCGTAAAGCGCGTGCAGGCGGCTGGGTAAGTGGCTGGTGAAAGCGCCGGGCTTAACCCGGCGAGTGCCGGTCAGACTGCCGGGCTAGAATGTCGGAGAGGGACGCGGAATTCCGGGTGTAGCGGTGAAATGTGCAGAGATCCGGAGGAACACCAGCGCCGAAAGGGGCGTCCTGGACGATGATTGACGCTGAGACGCGACAGCGTGGGG
098b96389496b0cb254e107eb4c9ae27	FALSE	Removed before data structure assessment	Removed before data structure assessment	Unassigned	Unassigned	Unassigned	Unassigned	Unassigned	Unassigned	Unassigned	TATGGTAATTGTGTGCCAGCCGCCGCGGTAACACGATTAACCCAAGTCAATAGAAGCCGGCGTAAAGAGTGTTTTAGATCACCCCCTCCCCAATAAAGCTAAAACTCACCTGAGTTGTAAAAAACTCCAGTTGACACAAAATAGACTACGAAAGTGGCTTTAACATATCTGAACACACAATAGCTAAGACCCAAACTGGGATTAGAAACCCCTGTAGTCCGGCTGACTGACTTGGAGCACGTTGATCTCGTATGCCGTCTTCTGCTTGAAA
09903ddeeffe1c5d147c81eeac332e2e	FALSE	Removed before data structure assessment	Removed before data structure assessment	k__Bacteria	p__Bacteroidetes	c__Flavobacteriia	o__Flavobacteriales	f__Flavobacteriaceae	g__Flavobacterium	s__	CCAAGCGTTATCCGGAATCATTGGGTTTAAAGGGTCCGTAGGCGGCCTTATAAGTCAGTGGTGAAAGCCCATCGCTTAACGATGGAACGGCCATTGATACTGTAGGGCTTGAATTTTTGTGAAGTAACTAGAATATGTAGTGTAGCGGTGAAATGCTTAGATATTACATGGAATACCAATTGCGAAGGCAGGTTACTAACAAACAATTGACGCTGATGGACGAAAGCGTGGGG
0994d9ac0dfc3bd8d0de357b0e692bca	FALSE	FALSE	NA	k__Bacteria	p__Actinobacteria	c__Actinobacteria	o__Actinomycetales	f__Sporichthyaceae	g__	s__	GCAAGCGTTGTCCGGAATTATTGGGCGTAAAGAGCTCGTAGGCGGTCTGTCGCGTCGGCTGTGAAAACTCGGGGCTCAACCCCGAGCCTGCAGTCGATACGGGCAGACTAGAGTGCTGTAGGGGAGACTGGAATTCCTGGTGTAGCGGTGAAATGCGCAGATATCAGGAGGAACACCGGTGGCGAAGGCGGGTCTCTGGGCAGTAACTGACGCTGAGGAGCGAAAGCGTGGGG
0994f1dfe787cc7b5125c567ec1a3890	FALSE	FALSE	NA	k__Bacteria	p__Proteobacteria	c__Gammaproteobacteria	o__Pseudomonadales	f__Moraxellaceae	g__Alkanindiges	s__	GCGAGCGTTAATCGGAATTACTGGGCGTAAAGCGCGCGTAGGCGGTTTGTTAAGTCGGATGTGAAATCCCCGGGCTCAACCTGGGAATTGCATTCGATACTGGCAAGCTAGAGTATGGGAGAGGAAGGTAGAATTCCAGGTGTAGCGGTGAAATGCGTAGAGATCTGGAGGAATACCGATGGCGAAGGCAGCCTTCTGGCCTAATACTGACGCTGAGGTGCGAAAGCGTGGGT
0995d1dfda5f489524d72b88a650f787	FALSE	FALSE	NA	k__Bacteria	p__Firmicutes	c__Clostridia	o__Clostridiales	f__Ruminococcaceae	g__Ruminococcus	s__	GCAAGCGTTGTCCGGAATTACTGGGTGTAAAGGGAGTGTAGGCGGGACGGTAAGTCAGAAGTGAAAATTATGGGCTCAACTCATAACCTGCTTTTGAAACTGCTGTTCTTGAGTGAAGTAGAGGCAAGCGGAATTCCTAGTGTAGCGGTGAAATGCGTAGATATTAGGAGGAACACCAGTGGCGAAGGCGGCTTGCTGGGCTTTTACTGACGCTGAGGCTCGAAAGCGTGGGG
099c48dfb3ff632965b19bb8d6efd478	FALSE	FALSE	NA	k__Bacteria	p__Bacteroidetes	c__Bacteroidia	o__Bacteroidales	f__S24-7	g__	s__	GCGAGCGTTATCCGGATTTATTGGGTTTAAAGGGTGCGCAGGCGGCGCGAAAAGTCAGCGGTCAAAGTTCCGGGCTCAACCCGGTGACGCCGTTGAAACTTTCGAGCTGGAGTTCGTGCGAGGGAGGCGGAATGCGTTGTGTAGCGGTGAAATGCATAGATATGACGCAGAACCCCGATTGCGAAGGCAGCTTTCCAGCACGCGACTGACGCTGAGGCACGAAAGCGTGGGG
099f2e7d962639893db0db315216e790	FALSE	FALSE	NA	k__Bacteria	p__Tenericutes	c__Mollicutes	o__RF39	f__	g__	s__	GCGAGCGTTATCCGAATTTATTGGGTGTAAAGCGTGTGTAGGCGGTTAATTAAGTCTAAGGTTTAAGTCCGAAGCTCAACTTCGGTTCGCCTTGGAAACTGATTTACTTGAGTGCGGTAGAGGCAAGTGGAATTTCTAGTGTAGCGGTAAAATGCTTAGATATTAGAAGGAACACCAGTGGCGAAGGCGACTTGCTGGGCCGTTACTGACGCTGAGACACGAAAGCGTGGGG
09a81a6a59a6d913fc8734707512266b	FALSE	FALSE	NA	k__Bacteria	p__Firmicutes	c__Clostridia	o__Clostridiales	f__	g__	s__	GCAAGCGTTATCCGGATTTATTGGGCGTAAAGGGAACGCAGGCGGTCTTTTAAGTCTGATGTGAAAGCCCGGGGCTCAACCCCGGGTCTGCATTGGAAACTGTCGAGCTAGAGTGTCGGAGGGGTAAGCGGAATTCCTAGTGTAGCGGTGAAATGCGTAGAGATCGGGAGGAACACCAGTGGCGAAGGCGGCCTACTGGGCTTTAACTGACGCTGAGGCACGAAAGCGTGGGT
09aa15b8c7befaeb5e16843b179d3660	FALSE	TRUE	NA	k__Bacteria	p__Proteobacteria	c__Gammaproteobacteria	o__Thiotrichales	f__Thiotrichaceae	g__Thiothrix	s__	GCAAGCGTTAATCGGAATTACTGGGCGTAAAGCGCACGTAGGCGGCTTTTTAAGTCAGATGTGAAATCCCTGGGCTCAACCTGGGAACTGCACCTGATACTGGGAAGCTAGAATGTGGGAGAGGAGAGTGGAATTTCCGGTGTAGCGGTGAAATGCATAGAGATCGGAAGGAACACCAGTGGCGAAGGCGGCTCTCTGGACCAACATTGACGCTGAGGTGCGAAAGCGTGGGT
09aa6d1e385f66847210b62b0231fa49	FALSE	FALSE	NA	k__Bacteria	p__Unclass.Bacteria	c__Unclass.Bacteria	o__Unclass.Bacteria	f__Unclass.Bacteria	g__Unclass.Bacteria	s__Unclass.Bacteria	ACTAGTGTTATTCATCTTTAGTAGGTTTAAAGGGTACCTAGACGGTATAATTAGTCTTAAATAGGATACGGTTATACTAGAGTTATATATGAGAAGGGGAGTATTTATGGAGTAGAGTTGAAATTCTTTGATACCATGAGGACTGATAACGGCGAAAGCAACCTTTTATCTAATAACTGACGTTGAGGGACGAAGGCTCGGGTAACGAACAGGATTAGATACCCGAGTAG
09aefe7097f833973e671962a2c1cd33	FALSE	Removed before data structure assessment	Removed before data structure assessment	k__Archaea	p__Euryarchaeota	c__Thermoplasmata	o__E2	f__Unclass.E2	g__Unclass.E2	s__Unclass.E2	ACAAGTGGTGGTCATTATTATTGGGCCTAAAGCGTCCGTAGCTGGCTTGTTAGATGCCTGGGTAAATCGATGCGCTCAACGTATCGAACTCCGGGTAGACCGGCAAGCTTGGGACCGGGAGAGGCGTGAGCTACTCGAGGGGTAGGGGTAAAATCCTGTAATCCTTCGGGGAGGACCAGTGGCGAAGGCGTCACGCTAGAACGGCTCCGACAGTGAGGGACGAAGCCCTGGGG
09b0705d501222f408c80fc877a53f64	FALSE	FALSE	NA	k__Bacteria	p__Firmicutes	c__Clostridia	o__Clostridiales	f__Lachnospiraceae	g__	s__	GCAAGCGTTATCCGGATTTACTGGGTGTAAAGGGAGCGTAGACGGTATTGCAAGTCTGAAGTGAAAGCCCGGGGCTCAACCCCGGGACTGCTTTGGAAACTGTAGAACTAGAGTGCAGGAGAGGTAAGCGGAATTCCTAGTGTAGCGGTGAAATGCGTAGATATTAGGAGGAACACCGGTGGCGAAGGCGGCTTACTGGACTGTAACTGACGTTGAGGCTCGAAAGCGTGGGG
09b49ea91303fc62f964c5dafb06d45e	FALSE	Removed before data structure assessment	Removed before data structure assessment	k__Bacteria	p__Firmicutes	c__Clostridia	o__Clostridiales	f__Lachnospiraceae	g__	s__	GCAAGCGTTATCCGGATTTACTGGGTGTAAAGGGAGCGTAGACGGTCAAGCAAGTCAGAAGTGAAAGGCTGGGGCTCAACCCCGGGACTGCTTTTGAAACTGTTTGACTAGAGTGCTGGAGAGGTAAGCGGAATTCCTAGTGTAGCGGTGAAATGCGTAGATATTAGAAGGAACACCAGTGGCGAAGGCGGCTTACTGGACAGTAACTGACGTTGAGGCTCGAAAGCGTGGGG
09b5dd791b9f07c09bfce74f2b7035bc	TRUE	Removed before data structure assessment	Removed before data structure assessment	k__Bacteria	p__Proteobacteria	c__Gammaproteobacteria	o__Pseudomonadales	f__Pseudomonadaceae	g__Pseudomonas	s__	GCAAGCGTTAATCGGAATTACTGGGCGTAAAGCGCGCGTAGGTGGTTCGTTAAGTTGGATGTGAAATCCCCGGGCTCAACCTGGGAACTGCATTCAAAACTGACGAGCTAGAGTATGGTAGAGGGTGGTGGAATTTCCTGTGTAGCGGTGAAATGCGTAGATATAGGAAGGAACACCAGTGGCGAAGGCGACCACCTGGACTGATACTGACACTGAGGTGCGAAAGCGTGGGG
09b5e326ca3c9c846a587e953e43c977	FALSE	Removed before data structure assessment	Removed before data structure assessment	k__Bacteria	p__Firmicutes	c__Bacilli	o__Lactobacillales	f__Lactobacillaceae	g__Lactobacillus	s__	GCAAGCGTTGTCCGGATTTATTGGGCGTAAAGCGAGTGCAGGCGGTTCAATAAGTCTGATGTGAAAGCCTACGGCTCAACCGGAGAATTGCATCAGAAACTGTTGAACTTGGGTGCAGAAGAGGAGAGTGGAACTCCATGTGTAGCGGTGGAATGCGTAGATATATGGAAGAACACCAGTGGCGAAGGCGGCTCTCTGGTCTGCAACTGACGCTGAGGCTCGAAAGCATGGGT
09bf475499ca9e9008781174a880b585	FALSE	FALSE	NA	k__Bacteria	p__Unclass.Bacteria	c__Unclass.Bacteria	o__Unclass.Bacteria	f__Unclass.Bacteria	g__Unclass.Bacteria	s__Unclass.Bacteria	TATGGTAATTGTGTGCCAGCAGCCGCGGTAACACGATTAACCCAAGTCAATAGAAGCCGGCGTAAAGAGTGTTTTAGATCACCCCCGCCCCAATAAAGCTAAAACTCACCTGAGTTGTAAAAAACTCCAGTTGACACAAAATAGACTACGAAAGTGGCTTTAACATATCTGAACACACAATAGCTAAGACCCAAACTGGGATTAGATACCCTAGTAGTCCGGCTGACTGACTTTGCTGGTCCTCATCTCGTATGCCGTCTTCTGCTTGAAA
09c439c5f4c7ade45148f5b4dc95cbe2	FALSE	FALSE	NA	k__Bacteria	p__Actinobacteria	c__Actinobacteria	o__Actinomycetales	f__Micrococcaceae	g__Rothia	s__mucilaginosa	GCAAGCGTTAATCGGAATTATTGGGCGTAAAGAGCTTGTAGGCGGTTTGTCGCGTCTGCTGTGAAAGGCCGGGGCTTAACCCCGTGTATTGCAGTGGGTACGGGCAGACTAGAGTGCAGTAGGGGAGACTGGAACTCCTGGTGTAGCGGTGGAATGCGCAGATATCAGGAAGAACACCGATGGCGAAGGCAGGTCTCTGGGCTGTAACTGACGCTGAGAAGCGAAAGCATGGGG
09c95cd17aee36075df0f48035434a88	FALSE	FALSE	NA	k__Bacteria	p__Planctomycetes	c__Planctomycetia	o__Pirellulales	f__Pirellulaceae	g__	s__	GCGAACGTTATTCGGAATCACTGGGCTTAAAGGGTGCGTAGGCGGCCATGTAAGTGAGGTGTGAAATCCCTCGGCTCAACCGAGGAACTGCGCTTCATACTGCATGGCTTGAGGGAGACAGGGGTAAGCGGAACTGATGGTGGAGCGGTGAAATGCGTTGATATCATCGGGAACACCGGTGGCGAAAGCGGCTTACTGGGTCTCTTCTGACGCTGAGGTACGAAAGCTAGGGT
09cca6fd746218f46e10cc0d16c568a0	FALSE	FALSE	NA	k__Bacteria	p__Bacteroidetes	c__Flavobacteriia	o__Flavobacteriales	f__Flavobacteriaceae	g__Flavobacterium	s__succinicans	CCAAGCGTTATCCGGAATCATTGGGTTTAAAGGGTCCGTAGGCGGTTTAGTAAGTCTGATGTGAAAGCCCATCGCTCAACGGTGGAACGGCCATTGATACTGCAGGACTTGAATTATTGGGAAGTAACTAGAATATGTAGTGTAGCGGTGAAATGCTTAGAGATTACATGGAATACCAATTGCGAAGGCAGGTTACTACCAATTTATTGACGCTGATGGACGAAAGCGTGGGT
09d08ae19dac1ccf150de13cbe955bca	FALSE	TRUE	Batch1_contam	k__Bacteria	p__Firmicutes	c__Clostridia	o__Clostridiales	f__Ruminococcaceae	g__Ruminococcus	s__	GCGAGCGTTGTCCGGAATTACTGGGTGTAAAGGGAGCGTAGGCGGGACTGCAAGTTGGGTGTCAAATCTACCGGCTCAACCGGTAGCCGCACTCAAAACTGCAGTTCTTGAGTGAAGTAGAGGCAGGCGGAATTCCTAGTGTAGCGGTGAAATGCGTAGATATTAGGAGGAACACCAGTGGCGAAGGCGGCCTGCTGGGCTTTTACTGACGCTGAGGCTCGAAAGTGTGGGG
09d286c97ec4026eb886a39c1fd65981	FALSE	FALSE	NA	k__Bacteria	p__Firmicutes	c__Clostridia	o__Clostridiales	f__Unclass.Clostridiales	g__Peptoniphilus	s__	GCTAGCGTTGTCCGGAATCACTGGGCGTAAAGGGTTCGCAGGCGGAAATGCAAGTCAGATGTAAAAGGCAGTAGCTTAACTACTGTAAGCATTTGAAACTGCATATCTTGAGAAGAGTAGAGGTAAGTGGAATTTTTAGTGTAGCGGTGAAATGCGTAGATATTAAAAAGAATACCGGTGGCGAAGGCGACTTACTGGGCTCATTCTGACGCTGAGGAACGAAAGCGTGGGT
09d3ed290ab304386d7fb3ca235850a1	FALSE	FALSE	NA	k__Bacteria	p__Chloroflexi	c__Thermomicrobia	o__JG30-KF-CM45	f__	g__	s__	CCGAGCGTTGTCCGGAGTTACTGGGCGTAAAGCGCGCGCAGGTGGCTCGATAAGACTGGCGTGAAAGCCCCCGGCTCAACCGGGGAGGGTCGTTGGTGACTGTCGAGCTTGAGGGCAGCAGGGGCAGGTGGAATTCCCGGTGTAGTGGTGAAATGCGTAGAGATCGGGAGGAACACCCGTGGCGAAGGCGGCCTGCTGGGCTGACCCTGACACTGAGGCGCGAAGGCGTGGGG
09d60e252a9fda2c4bcb64c1d665743e	FALSE	FALSE	NA	k__Archaea	p__Crenarchaeota	c__Thaumarchaeota	o__Nitrososphaerales	f__Nitrososphaeraceae	g__Candidatus	s__Nitrososphaera	CCGAGTGGTCGGGACGTTTATTGGGCCTAAAGCATCCGTAGCCGGTTCTACAAGTCTTCCGTTAAATCCAACTGCTTAACAGGTGGGCTGCGGAAGATACTATAGAGCTAGGAGGCGGGAGAGGCAAGCGGTACTCGATGGGTAGGGGTAAAATCCGTTGATCCATTGAAGACCACCAGTGGCGAAGGCGGCTTGCCAGAACGCGCTCGACGGTGAGGGATGAAAGCTGGGGG
09db2e5077dc536d2aa3836e7c2aaa30	FALSE	Removed before data structure assessment	Removed before data structure assessment	k__Bacteria	p__Actinobacteria	c__Actinobacteria	o__Actinomycetales	f__Nocardioidaceae	g__Marmoricola	s__Unclass.Marmoricola	GCGAGCGTTGTCCGGAATTATTGGGCGTAAAGGGCTCGTAGGCGGTCTGTTGCGTCAGGAGTGAGAACTCGGGGCTTAACCCCGAGCCTGCTTCTGATACGGGCAGACTAGAGGTATGCAGGGGAGAACGGAATTCCTGGTGTAGCGGTGAAATGCGCAGATATCAGGAGGAACACCGGTGGCGAAGGCGGTTCTCTGGGCATTACCTGACGCTGAGGAGCGAAAGTGTGGGG
09e0df2bb3f815c1a989eadb6df3dbd2	FALSE	FALSE	NA	k__Bacteria	p__Proteobacteria	c__Alphaproteobacteria	o__Rhodospirillales	f__Rhodospirillaceae	g__Azospirillum	s__	GCTAGCGTTGTTCGGAATTACTGGGCGTAAAGGGCGCGTAGGCGGCTTGTTTAGTCAGGAGTGAAATCCCCGGGCTCAACCTGGGAATTGCTTTTGATACTGGCAGGCTTGAGTTCCGGAGAGGATGGTGGAATTCCCAGTGTAGAGGTGAAATTCGTAGATATTGGGAAGAACACCGGTGGCGAAGGCGGCCATCTGGACGGACACTGACGCTGAGGCGCGAAAGCGTGGGG
09e2691eab0f080fbffd96ae47c8f5e0	FALSE	FALSE	NA	k__Bacteria	p__Firmicutes	c__Clostridia	o__Clostridiales	f__	g__	s__	GCAAGCGTTATCCGGATTTACTGGGTGTAAAGGGAGCGTAGACGGTTATGTAAGTCTGGAGTGAAAGCCCGGGGCCCAACCCCGGGACTGCTTTGGAAACTGTGTAACTGGAGTACAGGAGGAGCAGGCGGAATTCCTGGTGTAGCGGTGAAATGCGTAGATATCAGGAGGAACACCGGCGGCGAAGGCGGCCTGCTGGACTGAAACTGACGTTGAGGCTCGAAAGCGTGGGG
09e9b55f747c19de40d95fd59dcd25fa	FALSE	FALSE	NA	k__Bacteria	p__Proteobacteria	c__Alphaproteobacteria	o__Sphingomonadales	f__Sphingomonadaceae	g__Unclass.Sphingomonadaceae	s__Unclass.Sphingomonadaceae	GCTAGCGTTGTTCGGAATTACTGGGCGTAAAGCGCACGTAGGCGGTTACTCAAGTCAGAGGTGAAAGCCCGGGGCTCAACCCCGGAACTGCCTTTAAAACTAGGTAACTAGAATCCTGGAGAGGTGAGTGGAATTCCGAGTGTAGAGGTGAAATTCGTAGATATTCGGAAGAACACCAGTGGCGAAGGCGGCTCACTGGACAGGTATTGACGCTGAGGTGCGAAAGCGTGGGG
09f0fff6b6b9b3da72a8bdca085df8a2	FALSE	FALSE	NA	k__Bacteria	p__Proteobacteria	c__Alphaproteobacteria	o__Rhizobiales	f__Bradyrhizobiaceae	g__Bosea	s__genosp.	GCTAGCGTTGCTCGGAATCACTGGGCGTAAAGGGTGCGTAGGCGGGTTTTTAAGTCAGAGGTGAAATCCTGGAGCTCAACTCCAGAACTGCCTTTGATACTGAAAGTCTTGAGTATGGGAGAGGTGAGTGGAACTGCGAGTGTAGAGGTGAAATTCGTAGATATTCGCAAGAACACCAGTGGCGAAGGCGGCTCACTGGCCCATTACTGACGCTGAGGCACGAAAGCGTGGGG
09f2179dd7bf6b1054d8ca2c24c4fbda	FALSE	TRUE	Batch1_contam	k__Bacteria	p__Proteobacteria	c__Alphaproteobacteria	o__Rhodospirillales	f__Acetobacteraceae	g__Roseomonas	s__aestuarii	GCTAGCGTTACTCGGAATTACTGGGCGTAAAGGGCGCGTAGGCGGCGTTCCAAGTCAGGCGTGAAAGCCCTGGGCTCAACCTGGGGACTGCGCTTGATACTGGAGTGCTTGAGGATGGAAGAGGGTTGTGGAATTCCCAGTGTAGAGGTGAAATTCGTAGATATTGGGAAGAACACCGGTGGCGAAGGCGGCAACCTGGTCCATTTCTGACGCTGAGGCGCGATAGCGTGGGG
09f64b9287b0f61c6656e1a2e5c418ec	FALSE	FALSE	NA	k__Bacteria	p__Firmicutes	c__Erysipelotrichi	o__Erysipelotrichales	f__Erysipelotrichaceae	g__Sharpea	s__azabuensis	GCGAGCGTTATCCGGAATCATTGGGCGTAAAGAGGGAGCAGGCGGCCGTGAGGGTCTGTGGTAAAAGACTGAAGCTCAACTTCAGTGAGCCATGGAAACCGGACGGCTGGAGTGCGGCAGAGGATCGTGGAATTCCATGTGTAGCGGTGAAATGCGTAGATATATGGAGGAACACCAGTGGCGAAGGCGACGGTCTGGGCCTGCACTGACGCTCATTCCCGAAAGCGTGGGG
09fc39db34269974a0008edf1e7b9e21	FALSE	FALSE	NA	k__Bacteria	p__Chloroflexi	c__Thermomicrobia	o__	f__	g__	s__	GCGAGCGTTGTCCGGATTTACTGGGCGTAAAGCGCGCGCGGGCGGTCCCGCAGGTCGCTTGTGAAAGCCCCCGGCTCAACCGGGCGGAGGCGGGCGAAACCGCGGGACTGGAGGGCGATAGAGGGTGGTGGAATTCCCGGTGTAGTGGTGAAATGCGTAGAGATCGGGAGGAACACCCGCGGCGAAGGCGGCCACCTGGGTCGGCCCTGACGCTGAGGCGCGAAGGCCGGGGG
09ffc1febcfa95fe9e85a58575824618	FALSE	Removed before data structure assessment	Removed before data structure assessment	k__Bacteria	p__Proteobacteria	c__Alphaproteobacteria	o__Rhodospirillales	f__Rhodospirillaceae	g__	s__	GCTAGCGTTGCTCGGAATTACTGGGCGTAAAGCGCACGTAGGCGGCCATGATAGTCAGATGTGAAAGGCCTGGGCTTAACCCGGGAACTGCATTTGATACTGTATGGCTAGAGTCCAAGAGAGGGTAGTGGAATTCCCAGTGTAGAGGTGAAATTCGTAGATATTGGGAAGAACACCAGTGGCGAAGGCGGCTACCTGGCTTGGTACTGACGCTCAGGTGCGAAAGCGTGGGG
0a08a22b9e44b06ad927939803f6b62c	FALSE	FALSE	NA	k__Bacteria	p__Chloroflexi	c__Anaerolineae	o__H39	f__	g__	s__	CCGAGCGTTATCCGGATTTACTGGGCGTAAAGCGTGTTCAGGCGGTCTGGCAAGTCGGGCATGAAATCTCTCGGCTCAACCGGGAGGGGTTGTCCGATACTGCTGGGCTTGAGGGCAGCAGAGGGTGGTGGAATTCCGGGTGTAGTGGTGAAATGCGTAGATATCCGGAGGAACACCAGTGGCGAAGGCGGCCACCTGGGCTGTACCTGACGCTCAAACACGAAAGCTAGGGG
0a0912784dbca46fa803c68e875689d6	TRUE	Removed before data structure assessment	Removed before data structure assessment	k__Bacteria	p__Actinobacteria	c__Actinobacteria	o__Actinomycetales	f__Intrasporangiaceae	g__Phycicoccus	s__	GCGAGCGTTGTCCGGAATTATTGGGCGTAAAGAGCTTGTAGGCGGTTTGTCGCGTCTGCCGTGAAAATTCGAGGCTCAACCTCGAACTTGCGGTGGGTACGGGCAGACTAGAGTGTGGTAGGGGAGACTGGAATTCCTGGTGTAGCGGTGAAATGCGCAGATATCAGGAGGAACACCGATGGCGAAGGCAGGTCTCTGGGCCACTACTGACGCTGAGAAGCGAAAGCATGGGG
0a09e20a2cee01a0c4c4ab05b3ffbe4a	FALSE	Removed before data structure assessment	Removed before data structure assessment	k__Bacteria	p__Cyanobacteria	c__Chloroplast	o__Streptophyta	f__	g__	s__	GCAAGCGTTATCCGGAATGATTGGGCGTAAAGCGTCTGTAGGTGGCTTTTTAAGTTCGCCGTCAAATCCCAGGGCTCAACCCTGGACAGGTGGTGAAAACTACCAAGCTAGAGTACGGTAGGGGCAGAGGGAATTTCCGGTGGAGCGATGAAATGCGTAGAGATCGGAAGGAACACCAACGGCGAAAGCACTCTGCTGGGCCGACACTGACACTGAGAGACGAAAGCTAGGGG
0a0a4193878afe8bf823b1644e2ac4e7	FALSE	TRUE	Batch1_contam	k__Bacteria	p__Proteobacteria	c__Gammaproteobacteria	o__Pseudomonadales	f__Moraxellaceae	g__Perlucidibaca	s__	GCAAGCGTTAATCGGAATTACTGGGCGTAAAGCGCGCGTAGGTGGTTGTGTAAGTTGGATGTGAAATCCCCGGGCTTAACCTGGGAATGGCATTCAAAACTGCACGGCTAGAGTACGGGAGAGGGGGGTAGAATTCCAGGTGTAGCGGTGAAATGCGTAGAGATCTGGAGGAATACCGATGGCGAAGGCAGCCCCCTGGCCTGATACTGACACTGAGGTGCGAAAGCATGGGG
0a0aab22525c7a2e1a48d1738b46a45b	FALSE	FALSE	NA	k__Bacteria	p__Proteobacteria	c__Alphaproteobacteria	o__Caulobacterales	f__Caulobacteraceae	g__	s__	GCTAGCGTTGCTCGGATTTACTGGGCGTAAAGGGAGCGTAGGCGGAACGACAAGTCAGAGGTGAAAGCCCGGGGCTCAACCTCGGAATTGCCTTTGAGACTGTCGATCTAGAGTTTGGGAGAGGTGTGTGGAACTCCGAGTGTAGAGGTGAAATTCGTAGATATTCGGAAGAACACCAGTGGCGAAGGCGACACACTGGCCCAATACTGACGCTGAGGCTCGAAAGCGTGGGG
0a1152990a45f89ecc047ff8b94cd935	FALSE	FALSE	NA	k__Bacteria	p__Firmicutes	c__Clostridia	o__Clostridiales	f__Ruminococcaceae	g__Ruminococcus	s__	GCGAGCGTTGTCCGGAATTACTGGGTGTAAAGGGTGCGTAGGCGGCTATGTAAGTCAGGCGTGAAAACCACAGGCTTAACCTGTGGACTGCGTTTGAAACTGTGTAGCTTGAGTGGAATAGAGGCAAGCGGAATTCCCGGTGTAGCGGTGAAATGCGTAGAGATCGGGAGGAACACCAGTGGCGAAGGCGGCTTGCTGGGTTTTAACTGACGCTGATGCACGAAAGCATGGGT
0a1a414765411754c2971390cc86eb24	FALSE	Removed before data structure assessment	Removed before data structure assessment	k__Bacteria	p__Firmicutes	c__Clostridia	o__Clostridiales	f__Lachnospiraceae	g__Dorea	s__formicigenerans	GCAAGCGTTATCCGGATTTACTGGGTGTAAAGGGAGCGTAGACGGCTGTGCAAGTCTGAAGTGAAAGGCATGGGCTCAACCTGTGGACTGCTTTGGAAACTGTGCAGCTAGAGTGTCGGAGAGGTAAGTGGAATTCCTAGTGTAGCGGTGAAATGCGTAGATATTAGGAGGAACACCAGTGGCGAAGGCGGCTTACTGGACGATAACTGACGCTGAGGCTCGAAAGCGTGGGG
0a2043c69f46f558d421c7eda481983f	FALSE	FALSE	NA	k__Bacteria	p__Proteobacteria	c__Alphaproteobacteria	o__BD7-3	f__	g__	s__	GCGAGCGTTGTTCGGAATCACTGGGCGTAAAGGGTGCGCAGGCGGTCATGAAAGTTAGAAGTGAAATCCCAGGGCTTAACCCTGGAATGGCTTTTAAAACTCCATGACTAGAGTACTGGAGAGGTTGGCGGAATTCCGAGTGTAGAGGTAAAATTCGCAGATATTCGGAGGAACACCAATGGCGTAGGCAGCCAACTGGACAGTAACTGACGCTCATGCACGAAAGCGTGGGG
0a2f1d659eb15921fd7728ae16e2cf91	FALSE	FALSE	NA	k__Bacteria	p__Planctomycetes	c__Planctomycetia	o__Gemmatales	f__Isosphaeraceae	g__	s__	GCTAGCGTTGTTCGGATTTACTGGGCGTAAAGCGCGTGTAGGCGGGCGGCCGCGTCGAGTGCTGAAAGCCCCCGGCTCAACCGGGGGACCGGCGTCGAAACGGGCCGCCTGGAGGGGCGTAGGGGGAGCTGGAACTCACGGTGGAGCGGTGAAATGCGTTGAGATCGTGAGGAACGCCCGCGGCGAAAGCGAGCTCCTGGACGCCTGCTGACGCTGAGACGCGAAAGCCAGGGG
0a2f4493e1f9580b2f7e8806b661cb83	FALSE	FALSE	NA	k__Bacteria	p__Firmicutes	c__Clostridia	o__Clostridiales	f__Lachnospiraceae	g__	s__	ACAAGCGTTATCCGGATTTACTGGGTGTAAAGGGAGTGTAGACGGTAAAGCAAGTCTGGAGTGAAAGCCCACAGCTCAACTGTGGGACTGCTTTGGAAACTGTTTAACTAGAGTGCTGGAGAGGTAAGCGGAATTCCTAGTGTAGCGGTGAAATGCGTAGATATTAGGAGGAACACCAGTGGCGAAGGCGGCTTACTGGACAGTAACTGACGTTGAGGCTCGAAAGCGTGGGG
0a35594b9af4157e0a9832daae3cc84b	FALSE	FALSE	NA	k__Bacteria	p__Bacteroidetes	c__Bacteroidia	o__Bacteroidales	f__Prevotellaceae	g__Prevotella	s__	CCGGGCGTTATCCGGATTTATTGGGTTTAAAGGGAGCGCAGGCGGGCTTTTAAGCGTGACGTGAAATGTAGATGCTCAACATCTGAACTGCGTCGCGAACTGGAGGCCTTGAGTGAGTACGACGGAGGCGGAATTCGTGGTGTAGCGGTGAAATGCTTAGATATCACGAAGAACCCCGATTGCGAAGGCAGCCTCCGAGTCCTTTACTGACGCTAAAGCTCGAAAGTGCGGGT
0a396d67475e024db9f8d6b78dadd863	FALSE	FALSE	NA	k__Bacteria	p__Acidobacteria	c__iii1-8	o__32-20	f__	g__	s__	GCCAGCGTTATTCGGAATTATTGGGCGTAAAGGGCGCGTAGGCGGCCATGCGTGTCTTCCGTGAAATCCCTCGGCTCAACCGAGGACGTGCGGAAGAAACTGCAAGGCTCGAGTCCAGAAGAGGGGGGCGGAATTCCCAGTGTAGCGGTGAAATGCGTAGATATTGGGAGGAACACCGGTGGCGAAGGCGGCCCCCTGGGCTGGTACTGACGCTGAGGCGCGAAAGCGTGGGT
0a52aaba5cb03812493ba2424184caf8	FALSE	Removed before data structure assessment	Removed before data structure assessment	k__Bacteria	p__Firmicutes	c__Clostridia	o__Clostridiales	f__Ruminococcaceae	g__	s__	GCAAGCGTTATCCGGATTTACTGGGTGTAAAGGGCGTGTAGGCGGAGCTGCAAGTCAGATGTGAAATCTCTGGGCTCAACCCAGAAACTGCATTTGAAACTGTAGCCCTTGAGTATCGGAGAGGCAAGCGGAATTCCTAGTGTAGCGGTGAAATGCGTAGATATTAGGAGGAACACCAGTGGCGAAGGCGGCTTGCTGGACGACAACTGACGCTGAGGCGCGAAAGCGTGGGG
0a5764cdce3873e89308beb26777b365	FALSE	FALSE	NA	k__Bacteria	p__Firmicutes	c__Clostridia	o__Clostridiales	f__Lachnospiraceae	g__Unclass.Lachnospiraceae	s__	GCAAGCGTTATCCGGATTTACTGGGTGTAAAGGGAGCGTAGACGGAGAGGCAAGTCTGATGTGAAAACCCGGGGCTCAACCCCGGGACTGCATTGGAAACTGTTTTTCTAGAGTGTCGGAGAGGTAAGTGGAATTCCTAGTGTAGCGGTGAAATGCGTAGATATTAGGAGGAACACCAGTGGCGAAGGCGGCTTACTGGACGATGACTGACGTTGAGGCTCGAAAGCGTGGGG
0a5dfc70d1236503938ca6999012fd3f	FALSE	FALSE	NA	k__Bacteria	p__Actinobacteria	c__Actinobacteria	o__Actinomycetales	f__Corynebacteriaceae	g__Corynebacterium	s__	GCGAGCGTTGTCCGGAATTACTGGGCGTAAAGAGCTCGTAGGTGGTTTGTCGCGTCGTTTGTGTAAGTCCACAGCTTAACTGTGGGACTGCAGGCGATACGGGCATAACTTGAGTGCTGTAGGGGAGACTGGAATTCCTGGTGTAGCGGTGAAATGCGCAGATATCAGGAGGAACACCGATGGCGAAGGCAGGTCTCTGGGCAGTAACTGACGCTGAGGAGCGAAAGCATGGGT
0a63cae5d730f8eba3345be1fa476a85	FALSE	FALSE	NA	k__Bacteria	p__Unclass.Bacteria	c__Unclass.Bacteria	o__Unclass.Bacteria	f__Unclass.Bacteria	g__Unclass.Bacteria	s__Unclass.Bacteria	TATGGTAATTGTGTGCCAGCCGCCGCGGTAACACGATTAACCCAAGTCAATAGAAGCCGGCGTAAAGAGTGTTTTAGATCACCCCCTCCCCAATAAAGCTAAAACTCACCTGAGTTGTAAAAAACTCCAGTTGACACAAAATAGACTACGAAAGTGGCTTTAACATATCTGAACACACAATAGCTAAGACCCAAACTGGGATTAGAAACCCTAGTAGTCCGGCTGACTGACTGACGGAACCCATATCTCGTATGCCGTCTTCTGCTTGAAA
0a6498fed0553f81284707014bd641fb	FALSE	FALSE	NA	k__Bacteria	p__Proteobacteria	c__Gammaproteobacteria	o__Pseudomonadales	f__Moraxellaceae	g__Psychrobacter	s__	GCAAGCGTTAATCGGAATTACTGGGCGTAAAGGGAGCGTAGGTGGCTCTATAAGTCAGATGTGAAATCCCCGGGCTTAACCTGGGAACTGCATCTGAAACTGTAGAGCTAGAGTATGTGAGAGGAAGGTAGAATTCCAGGTGTAGCGGTGAAATGCGTAGAGATCTGGAGGAATACCGATGGCGAAGGCAGCCTTCTGGCATAATACTGACACTGAGGCTCGAAAGCGTGGGT
0a64bc453eb1df3f15cbcc0cebd0b214	FALSE	Removed before data structure assessment	Removed before data structure assessment	k__Bacteria	p__Proteobacteria	c__Deltaproteobacteria	o__Myxococcales	f__	g__	s__	GCAAACGTTGCTCGGAATCATTGGGCGTAAAGCGCACGTAGGCGGCCTGTTAAGTCGGGTGTGAAAGCCCTGGGCTCAACCCAGGAAGTGCACTCGAAACTGGCGGGCTTGAATATGGAAGAGGGTCGCGGAATTCCCGGTGTAGAGGTGAAATTCGTAGATATCGGGAGGAACACCAGTGGCGAAGGCGGCGACCTGGGCCAATATTGACGCTGAGGTGCGAAAGCGTGGGG
0a65fbc6edadcd7b06496759d503ae9e	FALSE	Removed before data structure assessment	Removed before data structure assessment	k__Bacteria	p__Proteobacteria	c__Gammaproteobacteria	o__Pseudomonadales	f__Moraxellaceae	g__Acinetobacter	s__	GCGAGCGTTAATCGGATTTACTGGGCGTAAAGCGTGCGTAGGCGGCTAATTGAGTCGGATGTGAAATCCCCGAGCTTAACTTGGGAATTGCATTCGATACCGGTTAGCTAGAGTGTGGGAGAGGATGGTAGAATTCCAGGTGTAGCGGTGAAATGCGTAGAGATCTGGAGGAATACCGATGGCGAAGGCAGCCATCTGGCCTAACACTGACGCTGAGGTACGAAAGCATGGGG
0a6b280353c383cb8bc2fc85ab32b077	FALSE	FALSE	NA	k__Bacteria	p__Actinobacteria	c__Thermoleophilia	o__Solirubrobacterales	f__	g__	s__	GCAAGCGTTGTCCGGAATCATTGGGCGTAAAGAGCGTGTAGGCGGCTTGATAAGTCGGCTGTGAAAGTCAAGGGCTCAACCCTTGAATGCCGGCCGATACTGTCAAGCTAGAGTCCGGAAGAGGCGAGTGGAATTCCTGGTGTAGCGGCGAAATGCGCAGATATCAGGAGGAACACCAATGGCGAAGGCAGCTCGCTGGGACGGTACTGACGCTGAGACGCGAAAGCGTGGGG
0a72ead7aa6f5978b4e992cc20a70fa1	FALSE	FALSE	NA	k__Archaea	p__Euryarchaeota	c__Halobacteria	o__Halobacteriales	f__Halobacteriaceae	g__Halalkalicoccus	s__tibetensis	TCGAGTGATGGCCACTATTATTGGGCCTAAAGCGTCCGTAGCTGGCCGAACAGGTCCGTCGGGAAATCCGCTCGCTCAACGAGCGGACGTCCGGCGGAAACCAGTCGGCTTGGGACCGGAGGACCCGAGGGGTACGTCCGGGGTAGGAGTGAAATCCTGTAATCCTGGACGGACCACCGGTGGCGAAAGCGCCTCGGGAGGACGGATCCGACAGTGAGGGACGAAAGCTTGGGT
0a76a6d1f83a4bc035a9a207fbb88d7b	FALSE	FALSE	NA	k__Bacteria	p__Bacteroidetes	c__Bacteroidia	o__Bacteroidales	f__Prevotellaceae	g__Prevotella	s__	CCGGGCGTTATCCGGATTTATTGGGTTTAAAGGGAGCGCAGGCGGGCTTTTAAGCGTGACGTGAAATGTAGATGCTCAACATCTGCACTGCGTCGCGAACTGGGGGCCTTGAGTGCAGTCGACGTTGGCGGAATTCGTGGTGTAGCGGTGAAATGCTTAGATATCACGAAGAACTCCGATTGCGAAGGCAGCCGACGAGAGTGTAACTGACGCTAAAGCTCGAAAGTGCGGGT
0a77c12817e1c3df888c092e50002f54	FALSE	FALSE	NA	k__Bacteria	p__Firmicutes	c__Clostridia	o__Clostridiales	f__Unclass.Clostridiales	g__Unclass.Clostridiales	s__Unclass.Clostridiales	GCAAGCGTTATCCGGATTTACTGGGTGTAAAGGGAGCGTAGGCGGCATGGCAAGCCCGATGTGAAAGCCCGGGGCCCAACCCCGGGACTGCATTGGGAACTGCCGCGCTTGAGTGCCGGAGAGGCAGGCGGAATTCCTGGTGTAGCGGTGAAATGCGTAGATATCAGGAGGAACACCAGTGGCGAAGGCGGCCTGCTGGACGGCAACTGACGCTGAGGCTCGAAAGCGTGGGG
0a7b8173f67d4b867e57f14f450f3010	FALSE	FALSE	NA	k__Bacteria	p__Proteobacteria	c__Alphaproteobacteria	o__Sphingomonadales	f__Sphingomonadaceae	g__Sphingomonas	s__wittichii	GCTAGCGTTGTTCGGAATTACTGGGCGTAAAGCGCACGTAGGCGGCTTGGTAAGTTAGAGGTGAAAGCCTGGAGCTCAACTCCAGAATTGCCTTTAAGACTGCCGAGCTAGCAGGTGAGAGAGGTAAGTGGAATTCCGAGTGTAGAGGTGAAATTCGTAGATATTCGGAAGAACACCAGTGGCGAAGGCGGCTTACTGGCTCATACTGGACGCTGAGGTGCGAAAGCGTGGGG
0a7c4cd9967692e5b54b454f494dfce6	FALSE	Removed before data structure assessment	Removed before data structure assessment	k__Bacteria	p__Cyanobacteria	c__Synechococcophycideae	o__Synechococcales	f__Acaryochloridaceae	g__Acaryochloris	s__	GCAAGCGTTATCCGGAATTATTGGGCGTAAAGCGTCCGCAGGTGGCAATTCAAGTCTGCTGTCAAAGTCCAGGGCTCAACTCTGGGAAGGCAGTGGAAACTGGATAGCTAGAGTGCGGTAGGGGCAGAGGGAATTCCCGGTGTAGCGGTGAAATGCGTAGATATCGGGAAGAACACCAGTGGCGAAGGCGCTCTGCTGGGCCGCAACTGACACTCATGGACGAAAGCTAGGGG
0a875cc55090c7cc587d8fd2ce124450	FALSE	FALSE	NA	k__Bacteria	p__Proteobacteria	c__Alphaproteobacteria	o__Rhizobiales	f__Hyphomicrobiaceae	g__Devosia	s__	GCTAGCGTTGTTCGGATTTACTGGGCGTAAAGCGCACGTAGGCGGATTGGTCAGTTAGAGGTGAAATCCCAGAGCTCAACTCTGGAACTGCCTTTAATACTGCCAGTCTAGAGTCCGGAAGAGGTGAGTGGAACTCCTAGTGTAGAGGTGGAATTCGTAGATATTAGGAAGAACACCAGTGGCGAAGGCGGCTCACTGGTCCGGTACTGACGCTGAGGTGCGAAAGCGTGGGG
0a87cdeff36c551a5124f5f5756f7c8a	FALSE	FALSE	NA	k__Bacteria	p__Bacteroidetes	c__Cytophagia	o__Cytophagales	f__Cytophagaceae	g__Spirosoma	s__	GCAAGCGTTGTCCGGATTTATTGGGTTTAAAGGGTGCGTAGGTGGGACAGTAAGTCTGATTTGAAAGCAGGCGGCTTAACCGTCTGATGTGGTTGGAAACTGCGGTTCTTGAATGGGTTGGCGGTAGCCGGAATGGGTCATGTAGCGGTGAAATGCATAGATATGACCCGGAACACCGATTGCGAAGGCAGGCTACTACGACTTGATTGACACTGAGGCACGAGAGCATGGGT
0a891a794bc7070f5fb49aca3885facd	FALSE	Removed before data structure assessment	Removed before data structure assessment	k__Bacteria	p__Firmicutes	c__Bacilli	o__Lactobacillales	f__Lactobacillaceae	g__Lactobacillus	s__mucosae	GCAAGCGTTATCCGGATTTATTGGGCGTAAAGCGAGCGCAGGCGGTTTGATAAGTCTGATGTGAAAGCCTTTGGCTTAACCAAAGAAGTGCATCGGGAACTGTCAGACTTGAGTGCAGAAGAGGACAGTGGAACTCCATGTGTAGCGGTGGAATGCGTAGATATATGGAAGAACACCAGTGGCGAAGGCGGCTGTCTGGTCTGCAACTGACGCTGAGGCTCGAAAGCATGGGT
0a8b1f6c0691326547942c9c93b54344	FALSE	Removed before data structure assessment	Removed before data structure assessment	k__Bacteria	p__Proteobacteria	c__Deltaproteobacteria	o__Bdellovibrionales	f__Bdellovibrionaceae	g__Bdellovibrio	s__	CCAAGCGTTGTTCGGAATTATTGGGCGTAAAGCGGGTGTAGGTGGCTCTATAAGTCAGGAGTGAAAGCCCCAAGCTTAACTTGGGAAGTGCTTTTGATACTGCAGAGCTTGAATGTGGGAGAGGGTAGTAGAATTCCAGGTGTAGTGGTGAAATACGTAGATATCTGGAGGAATACCGGTGGCGAAGGCGGCTACCTGGCCCAACATTGACACTGAGACCCGAAAGCGTGGGG
0a8b9410d41b4fd6199574af0c840b70	FALSE	FALSE	NA	k__Bacteria	p__Actinobacteria	c__Acidimicrobiia	o__Acidimicrobiales	f__	g__	s__	GCAAGCGTTGTCCGGATTCATTGGGCGTAAAGAGCTCGTAGGCGGCTTGGCAAGCCGGGTGTGAAAACTCCAGGCTCAACCTGGAGACGCCACCCGGGACTGCTATGGCTAGAGTCCGGTAGGGGATCACGGAATTCCTGGTGTAGCGGTGAAATGCGCAGATATCAGGAGGAACACCGGTGGCGAAGGCGGTGATCTGGGCCGGCACTGACGCTGAGGAGCGAAAGCGTGGGT
0a8db8151433a58f0496759592cd32f5	FALSE	FALSE	NA	k__Bacteria	p__Unclass.Bacteria	c__Unclass.Bacteria	o__Unclass.Bacteria	f__Unclass.Bacteria	g__Unclass.Bacteria	s__Unclass.Bacteria	GCTAGTGTTAGTTATCTTTATTGGGTTTAAAGGGTAAGTAGACGGTAAATTAAACTCTAAAAGAGTACTTTTTTACTAGAGTTATATGAGAGAAGGAAGAATTCCTGGAGTAGAGATAGAATACGTTAATACCAGGAGGACTGTCAACGGCGAAGGCGTCCTTCTATGTAATAACTGACGTTGAGAGACGAAGGCTTGGGTAGCAAATAGGATTAGAAACCCTAGTAGTC
0a8fdfdb099828d169b741f3bf43edfa	FALSE	FALSE	NA	k__Bacteria	p__Actinobacteria	c__Actinobacteria	o__Actinomycetales	f__Micromonosporaceae	g__Actinoplanes	s__deccanensis	GCGAGCGTTGTCCGGATTTATTGGGCGTAAAGAGCTCGTAGGCGGCTTGTCGCGTCGACCGTGAAAACTCGCAGCTCAACTGCGAGCCTGCGGTCGATACGGGCAGGCTAGAGTTCGGTAGGGGAGACTGGAATTCCTGGTGTAGCGGTGAAATGCGCAGATATCAGGAGGAACACCGGTGGCGAAGGCGGGTCTCTGGGCCGATACTGACGCTGAGGAGCGAAAGCGTGGGG
0a9266c7c49ba1da12c49cf9be1dca2e	FALSE	FALSE	NA	k__Bacteria	p__Actinobacteria	c__Actinobacteria	o__Actinomycetales	f__Micrococcaceae	g__Renibacterium	s__	GCAAGCGTTATCCGGAATTATTGGGCGTAAAGAGCTCGTAGGCGGTTTGTCGCGTCTGTCGTGAAAGTCCGGGGCTCAACTCCGGATCTGCGGTGGGTACGGGCAGACTAGAGTGATGTAGGGGAGACTGGAATTCCTGGTGTAGCGGTGGAATGCGCAGATATCAGGAGGAACACCGATGGCGAAGGCAGGTCTCTGGGCATTAACTGACGCTGAGGAGCGAAAGCATGGGG
0a93848c4e1f898f5b2ccee3a07dd1da	FALSE	TRUE	Batch1_contam	k__Bacteria	p__Bacteroidetes	c__Cytophagia	o__Cytophagales	f__Cytophagaceae	g__	s__	GCAAGCGTTGTCCGGATTTATTGGGTTTAAAGGGTGCGTAGGCGGCCTGTTAAGTCAGCGGTGAAAGCCCGGGGCTCAACCCCGGAACTGCCGTTGATACTGGCGGGCTTGAGTATGGACGAGGTTGGCGGAATTGAGGGTGTAGCGGTGAAATGCTTAGATACCCTCAAGAACACCAATTGCGTAGGCAGCTAACTAGGCCATAACTGACGCTGAGGCACGAAAGCGTGGGG
0a96375ebf5d774da3f5a3d0960cd439	FALSE	FALSE	NA	k__Bacteria	p__OP11	c__OP11-3	o__	f__	g__	s__	GCAAGCGTTGTCCGAATTTACTGGGCGTAAAGCGTTTCGCAGGTCGCTTTACAAGTCGTGCTTCAAAGATTCCGGCTTAACCGGGAGAAGGGGCGCGATACTGTAAAGCTTAGAAGAATATCGGGGTTACTGGAACTGTCGGTGTAGGGGTGAAATCCGTTGATATCGACAGGAACTCCAAGGGCGAAGGCAGGTAACTAGGTATTTCTTGACACTCATGAACGAAAGCTAGGGG
0a971dc7a6678b93043e45652ed384f1	FALSE	FALSE	NA	k__Bacteria	p__Acidobacteria	c__Sva0725	o__Sva0725	f__	g__	s__	GCGAGCGTTATTCGGAATTATTGGGCGTAAAGGGCGCGTAGGCGGCCTTGTAAGTCAAAGGTGAAATCCCTCGGCTCAACTGAGGAACTGCCTTTGAAACTGCAAGGCTTGAGGCCGGGAGGGGGTAGCGGAATTCCCAATGTAGCGGTGAAATGCGTAGATATTGGGAGGAACACCAGTGGCGAAGGCGGCTACCTGGACCGGTTCTGACGCTGAGGCGCGAAAGCGTGGGT
0a9986247551fb0df4c76d9faf7ee84a	FALSE	FALSE	NA	k__Bacteria	p__Proteobacteria	c__Gammaproteobacteria	o__Pseudomonadales	f__Moraxellaceae	g__Acinetobacter	s__	GCGAGCGTTAATCGGATTTACTGGGCGTAAAGCGCGCGTAGATGGCTAATTAAGTCAAATGTGAAATCCCCGAGCTTAACTTGGGAATTGCATTCGATACTGGTTAGCTAGAGTATGGGAGAGGATGGTAGAATTCCAGGTGTAGCGGTGAAATGCGTAGAGATCTGGAGGAATACCGATGGCGAAGGCAGCCATCTGGCCTAATACTGACACTGAGGTGCGAAAGCATGGGG
0a9b1a547935c26658c8c53e16cc572a	FALSE	FALSE	NA	k__Bacteria	p__Proteobacteria	c__Betaproteobacteria	o__Burkholderiales	f__Comamonadaceae	g__Tepidimonas	s__	GCGAGCGTTAATCGGAATTACTGGGCGTAAAGCGTGCGCAGGTGGTCTTGTAAGACAGAGGTGAAATCCCTGGGCTCAACCTAGGAATGGCCTTTGTGACTGCAAGGCTGGAGTGCGGCAGAGGGGGATGGAATTCCGCGTGTAGCAGTGAAATGCGTAGATATGCGGAGGAACACCGATGGCGAAGGCAGTCCCCTGGGCCTGCACTGACGCTCATGCACGAAAGCGTGGGG
0a9ffa7af7c187cd7aea0b0dce55407a	FALSE	FALSE	NA	k__Bacteria	p__Firmicutes	c__Clostridia	o__Clostridiales	f__Ruminococcaceae	g__	s__	GCAAGCGTTGTCCGGATTTACTGGGTGTAAAGGGCGTGTAGGCGGAGATGCAAGTTGGGAGTGAAATACCGGGGCTCAACCCCGGAACTGCTTTCAAAACTGTATCCCTTGAGTGTCGGAGAGGCAAGCGGAATTCCTAGTGTAGCGGTGAAATGCGTAGATATTAGGAGGAACACCAGTGGCGAAGGCGGCTTGCTGGACGATAACTGACGCTGAGGCGCGAAAGCGTGGGG
0aa77d4a7429082345bedb1b5390a9f6	FALSE	FALSE	NA	k__Bacteria	p__Proteobacteria	c__Alphaproteobacteria	o__Rhizobiales	f__Unclass.Rhizobiales	g__Unclass.Rhizobiales	s__Unclass.Rhizobiales	GCTAGCGTTGCTCGGAATCACTGGGCGTAAAGGGCGCGTAGGCGGACTTTTAAGTCGGGGGTGAAAGCCCAGGGCTCAACCCTGGAATTGCCTTCGATACTGGGAGTCTTGAGTTCGGAAGAGGTTGGTGGAACTGCGAGTGTAGAGGTGAAATTCGTAGATATTCGCAAGAACACCGGTGGCGAAGGCGGCCAACTGGTCCGATACTGACGCTGAGGCGCGAAAGCGTGGGG
0aa8fae3dc331230e543b85d1f6e6e1f	FALSE	FALSE	NA	k__Bacteria	p__Planctomycetes	c__OM190	o__agg27	f__	g__	s__	GCAAACGTTGTTCGGAATCACTGGGCATAAAGCGCACGTAGGCGGTCCGCTAAGTCAGTTGTGAAATCCCTCGGCTCAACCGAGGAGCTGCACCTGATACTGGCGGGCTCGAGAACGGTAGGGGTGAGTGGAACTCCAGGTGGAGCGGTGAAATGCGTAGATATCTGGAGGAACACCGGTGGCGAAGGCGGCTCACTGGACCGTATCTGACGCTGAGGTGCGAAAGCTAGGGT
0aacc8d364eec7210de89995842a7a67	FALSE	FALSE	NA	k__Bacteria	p__Proteobacteria	c__Alphaproteobacteria	o__Sphingomonadales	f__Sphingomonadaceae	g__Sphingomonas	s__	GCTAGCGTTATTCGGAATTACTGGGCGTAAAGCGCACGTAGGCGGCTTTGTAAGTCAGGGGTGAAAGCCTGGAGCTCAACTCCAGAACTGCCTTTGAGACTGCATCGCTTGAATCCGGGAGAGGTGAGTGGAATTCCGAGTGTAGAGGTGAAATTCGTAGATATTCGGAAGAACACCAGTGGCGAAGGCGGCTCACTGGACCGGTATTGACGCTGAGGTGCGAAAGCGTGGGG
0aae149bc35f8652fd94712a1144260c	FALSE	Removed before data structure assessment	Removed before data structure assessment	k__Bacteria	p__Firmicutes	c__Clostridia	o__Clostridiales	f__Lachnospiraceae	g__Roseburia	s__Unclass.Roseburia	GCAAGCGTTATCCGGATTTACTGGGTGTAAAGGGAGCGTAGACGGAATGGCAAGTCTGATGTGAAAGCCCGGGGCTCAACCCCGGTACTGCATTGGAAACTGTCGTACTAGAGTGTCGGAGGGGTAAGCGGAATTCCTAGTGTAGCGGTGAAATGCGTAGATATTAGGAGGAACACCAGTGGCGAAGGCGGCTTACTGGACGATAACTGACGCTGAGGCTCGAAAGCGTGGGG
0ab116c34ff93a123c66b39683f66b18	FALSE	FALSE	NA	k__Bacteria	p__Fusobacteria	c__Fusobacteriia	o__Fusobacteriales	f__Fusobacteriaceae	g__Fusobacterium	s__	ACGAGCGTTATCCGGATTTATTGGGCGTAAAGCGCGTCTAGGTGGTTATGTAAGTCTGATGTGAAAATGCAGGGCTCAACTCTGTATTGCGTTGGAAACTGTATAACTAGAGTACTGGAGAGGTAAGTGGAACTACAAGTGTAGAGGTGAAATTCGTAGATATTTGTAGGAATGCCGATGGGGAAGCCAGCTTACTGGACAGATACTGACGCTAAAGCGCGAAAGCGTGGGT
0ab492d2e77030f847af4ea3545422e7	FALSE	FALSE	NA	k__Bacteria	p__Firmicutes	c__Erysipelotrichi	o__Erysipelotrichales	f__Erysipelotrichaceae	g__Bulleidia	s__	GCGAGCGTTATCCGGAATTATTGGGCGTAAAGGGTGCGTAGGCGGCCGACTAAGTTCAAGGTGAAAGCGTGGGGCTCAACCCCATAAAGCCTTGGATACTGGTTGGCTGGAGTACTGGAGAGGGTAGTGGAATTCCATGTGTAGCGGTAAAATGCGTAGATATATGGAGGAACACCGGAGGCGAAGGCGGCTACCTGGACAGTAACTGACGCTGAGGCACGAAAGCGTGGGG
0ab601ffd85ee5ef12429e38e2c834aa	FALSE	FALSE	NA	k__Bacteria	p__Firmicutes	c__Bacilli	o__Lactobacillales	f__Lactobacillaceae	g__Unclass.Lactobacillaceae	s__Unclass.Lactobacillaceae	GCAAGCGTTATCCGGATTTATTGGGCGTAAAGAGAACGCAGGCGGTCTTTTAAGTCTGATGTGAAAGCCTTCGGCTTAACCGGAGTAGTGCATTGGAAACTGGGAGACTTGAGTGCAGAAGAGGAGAGTGGAACTCCATGTGTAGCGGTGAAATGCGTAGATATTGGGAGGAACACCAGTGGCGAAGGCGGCCTGCTGGACATTAACTGACGCTGAGGCGCGAAAGCGTGGGG
0ab879382881aa40b2294fa5d8c563d3	FALSE	Removed before data structure assessment	Removed before data structure assessment	k__Bacteria	p__Firmicutes	c__Clostridia	o__Clostridiales	f__Ruminococcaceae	g__	s__	GCGAGCGTTGTCCGGATTTACTGGGTGTAAAGGGCGTGTAGCCGGGCTGGCAAGTCAGATGTGAAATCCCGTGGCTCAACCACGGAACTGCATTTGAAACTGCTGGTCTTGAGTATCGGAGAGGCAGGCGGAATTCCTAGTGTAGCGGTGAAATGCGTAGATATTAGGAGGAACACCAGTGGCGAAGGCGGCTTGCTGGACAGTAACTGACGTTGAGGCTCGAAAGCGTGGGG
0aba711e9eacbeee13f196095cecffae	FALSE	FALSE	NA	k__Bacteria	p__Firmicutes	c__Clostridia	o__Clostridiales	f__Lachnospiraceae	g__	s__	GCAAGCGTTATCCGGATTTACTGGGTGTAAAGGGAGCGCAGGCGGTGCGGCAAGTCTGATGTGAAAGCCCGGGGCTCAACCCCGGGACTGCTTTGGAAACTGTAGAGCTAGAGTGCTGGAGAGGCAAGCGGAATCCCTAGTGTAGCGGTGAAATGCGTAGATATTAGGAAGAACACCAGTGGCGAAGGCGGCTTACTGGACGGTAACTGACGTTGAGGCTCGAAAGCATGGGG
0abe8dfbb8677306b963672226312506	FALSE	FALSE	NA	k__Bacteria	p__Proteobacteria	c__Gammaproteobacteria	o__Xanthomonadales	f__Xanthomonadaceae	g__Unclass.Xanthomonadaceae	s__Unclass.Xanthomonadaceae	GCAAGCGTTACTCGGAATTACTGGGCGTAAAGCGTGCGTAGGTGGTGGTTTAAGTCCGTTGTGAAAGCCCTGGGCTCAACCTGGGAATTGCAGTGGATACTGGGTCACTAGAGTGTGGTAGAGGGTAGCGGAATTCCCGGTGTAGCAGTGAAATGCGTAGAGATCGGGAGGAACATCTGTGGCGAAGGCGGCTACCTGGACCAACACTGACACTGAGGCACGAAAGCGTGGGG
0abec1a5998d0ff699f5096a8d975c7d	FALSE	FALSE	NA	k__Bacteria	p__Firmicutes	c__Bacilli	o__Unclass.Bacilli	f__Unclass.Bacilli	g__Unclass.Bacilli	s__Unclass.Bacilli	GCAAGCGTTGTCCGGAATTATTGGGCGTAAAGGGCTCGCAGGCGGTTCCTTAAGTCAGATGTGAAAGCCCACGGCTCAACCGTGGAGGGTCATTGGAAACTGGGAGACTTGAGTGCAGAAGAGGAGAGTGGAATTCCATGTGTAGCGGTGAAATGCGTAGATATATGGAGGAACACCAGTGGCGAAGGCGGCTCTCTGGTCTGTAACTGACGCTGAGGCTCGAAAGCGTGGGG
0ac0c8a50557a4e710eec489f7cfe8ab	FALSE	FALSE	NA	k__Bacteria	p__Firmicutes	c__Bacilli	o__Lactobacillales	f__Streptococcaceae	g__Streptococcus	s__	CCGAGCGTTGTCCGGATTTATTGGGCGTAAAGCGAGCGCAGGCGGTTTGATAAGTCTGAAGTTAAAGGCTGTGGCTCAACCATAGTTCGCTTTGGAAACTGTCATACTTGAGTGCAGAAGGGGAGAGTGGAATTCCATGTGTAGCGGTGAAATGCGTAGATATATGGAGGAACACCGGTGGCGAAAGCGGCTCTCTGGTCTGTAACTGACGCTGAGGCTCGAAAGCGTGGGG
0ac482d63e5226f0627367745954c192	FALSE	FALSE	NA	k__Bacteria	p__Firmicutes	c__Clostridia	o__Clostridiales	f__Ruminococcaceae	g__	s__	GCAAGCGTTGTCCGGATTTACTGGGTGTAAAGGGCGTGTAGGCGGAGATGCAAGTCAGGAGTGAAATCCCGGGGCTCAACCCCGGAACTGCTTTTGAAACTGCATCCCTTGAGTATCGGAGAGGCAAGCGGAATTCCTAGTGTAGCGGTGAAATGCGTAGATATTAGGAGGAACACCAGTGGCGAAGGCGGCTTGCTGGACGACAACTGACGCTGAGGCGCGAAAGCGTGGGG
0aca5aab354c8d72bd5fcc450ba0bc39	FALSE	FALSE	NA	k__Bacteria	p__Proteobacteria	c__Gammaproteobacteria	o__Chromatiales	f__Unclass.Chromatiales	g__Unclass.Chromatiales	s__Unclass.Chromatiales	GCAAGCGTTAATCGGAATTACTGGGCGTAAAGCGCGCGTAGGTGGCTGCGTAAGTCGGATGTGAAAGCCCCGGGCTTAACCTGGGAACTGCATTCGATACTGCGCGACTAGAGTATGGTAGAGGAAAGCGGAATTCCCGGTGTAGCGGTGAAATGCGTAGATATCGGGAGGAACACCAGTGGCGAAGGCGGCTTTCTGGACCAATACTGACGCTGAGGCGCGAAAGCGTGGGT
0acc0cc00bc394a4e79604f2696cb057	FALSE	FALSE	NA	k__Bacteria	p__Bacteroidetes	c__Bacteroidia	o__Bacteroidales	f__Bacteroidaceae	g__Bacteroides	s__	CCGAGCGTTATCCGGATTTATTGGGTTTAAAGGGAGCGTAGATGGATGTTTAAGTCAGTTGTGAAAGTTTGCGGCTCAACCGTAAAATTGCAGTTGATACTGGATGTCTTGAGTGCAGTTGAGGCAGGCGGAATTCGTGGTGTAGCGGTGAAATGCTTAGATATCACGAAGAACCCCGATTGCGAAGGCAGCCTGCTAAGCTGCAACTGACATTGAGGCTCGAAAGTGTGGGT
0acceda19ce70f2bcfcf1a48a2cf7130	FALSE	FALSE	NA	k__Bacteria	p__Actinobacteria	c__Acidimicrobiia	o__Acidimicrobiales	f__	g__	s__	GCGAGCGTTGTCCGGAATTATTGGGCGTAAAGGGCTCGTAGGCGGTTCGGTAAGTCGGATGTGAAAACTTAGGGCTCAACCCTGAGACGCCATCCGATACTGCTGTGACTTGAGTTCGGTAGAGGAGTGTGGAATTCCTGGTGTAGCGGTGAAATGCGCAGATATCAGGAGGAACACCTACGGCGAAGGCAGCACTCTGGGCCGAAACTGACGCTGAGGAGCGAAAGCGTGGGT
0acdd8144c918cafcb91eb6a06ca8be6	FALSE	FALSE	NA	k__Bacteria	p__Unclass.Bacteria	c__Unclass.Bacteria	o__Unclass.Bacteria	f__Unclass.Bacteria	g__Unclass.Bacteria	s__Unclass.Bacteria	TATGGTAATTGTGTGCCAGCAGCCGCGGTAACACGATTAACCCAAGTCAATAGAAGCCGGCGTAAAGAGTGTTTTAGATCACCCCCTCCCCAATAAAGCTAAAACTCACCTGAGTTGTAAAAAACTCCAGTTGACACAAAATAGACTACGAAAGTGGCTTTAACATATCTGAACACACAATAGCTAAGACCCAAACTGGGATTAGAAACCCGGGTAGTCCGGCTGACTGACTAGCTATCCACGAATCTCGTATGCCGTCTTCTGCTTGAAA
0ad152e3c08f7ad1db5307421e220447	FALSE	FALSE	NA	k__Bacteria	p__Proteobacteria	c__Gammaproteobacteria	o__Pseudomonadales	f__Moraxellaceae	g__Enhydrobacter	s__	GCGAGCGTTAATCGGAATTACTGGGCGTAAAGCGAGCGTAGGTGGTTGATTAAGTCAGCTGTGAAATCCCCGGGCTTAACCTGGGAAAGTCAGCTGATACTGGTTAACTAGAGTATGTGAGAGGAAAGTAGAATTCCAGGTGTAGCGGTGAAATGCGTAGAGATCTGGAGGAATACCGATGGCGAAGGCAGCTTTCTGGCATAATACTGACACTGAGGTTCGAAAGCGTGGGT
0ad57d8ce3fadf8e8dc17a65bb6176cd	FALSE	FALSE	NA	k__Bacteria	p__Bacteroidetes	c__Cytophagia	o__Cytophagales	f__Cytophagaceae	g__Hymenobacter	s__	GCAAGCGTTGTCCGGATTTATTGGGTTTAAAGGGTGCGTAGGCGGCCCGTTAAGTCCGGGGTGAAAGCCCACAGCTCAACTGTGGAACTGCCCTGGATACTGGCGGGCTTGAGTCCAGACGAGGTTGGCGGAATGGATGGTGTAGCGGTGAAATGCATAGATACCATCCAGAACCCCGATTGCGAAGGCAGCTGACTAGGCTGGTACTGACGCTGAGGCACGAAAGCGTGGGG
0adbc32b6c9a78a589bb57dad0f9a077	FALSE	FALSE	NA	k__Bacteria	p__Fusobacteria	c__Fusobacteriia	o__Fusobacteriales	f__Leptotrichiaceae	g__Leptotrichia	s__	GCGAGCGTTATCCGGAATTATTGGGCATAAAGGGCATCTAGGCGGTCGGATAAGTCTGGGGTGAAAACTTGCGGCTCAACCGCAAGCCTGCCCTGGAAACTATGCGGCTAGAGTACTGGAGAGGTGGACGGAACTGCACGAGTAGAGGTGAAATTCGTAGATATGTGCAGGAATGCCGATGATGAAGATAGTTCACTGGACGGTAACTGACGCTGAAGTGCGAAAGCTAGGGG
0add3f95e84f6ed9158ebb78940a3015	FALSE	FALSE	NA	k__Bacteria	p__Bacteroidetes	c__Bacteroidia	o__Bacteroidales	f__Unclass.Bacteroidales	g__Unclass.Bacteroidales	s__	CCAGGCGTTATCCGGATTTATTGGGTTTAAAGGGAGCGTAGGCGGGCTATTAAGTCAGCGGTTAAAGCGTGTGGCTCAACCATACATTGCCGTTGAAACTGGTGGTCTTGAGTGCACACAGGGATGCTGGAACTCGTGGTGTAGCGGTGAAATGCTTAGATATCACGATGAACTCCGATCGCGAAGGCAGGTGTCCGGGGTGCTACTGACGCTGAGGCTCGAAAGTGTGGGT
0ae36a2640fae0d500277b922f96389e	FALSE	FALSE	NA	k__Bacteria	p__Firmicutes	c__Clostridia	o__Clostridiales	f__Lachnospiraceae	g__	s__	GCAAGCGTTATCCGGATTTATTGGGTGTAAAGGGAGCGTAGACGGTTCTGCAAGTCTGAAGTGAAAGCCCGTGGCTTAACCGCGGAACGGCTTTGGAAACTGTGGAACTGGAGTGCTGGAGAGGCAAGCGGAATTCCTAGTGTAGCGGTGAAATGCGTAGATATTAGGAGGAACACCAGTGGCGAAGGCGGCTTACTGGACTGTAACTGACGTTGAGGCTCGAAAGCGTGGGG
0ae4277f5d4b8ce9f2151381d40bd7bc	FALSE	FALSE	NA	k__Bacteria	p__Proteobacteria	c__Gammaproteobacteria	o__Thiotrichales	f__Piscirickettsiaceae	g__	s__	GCGAGCGTTAATCGGAATTACTGGGCGTAAAGCGCACGTAGGTGGTTGGGTAAGTCGGATGTGAAAGCCCTGGGCTTAACCTGGGAACTGCATTCGATACTGCCCGACTAGAGTATGGGAGAGGGAAGCGGAATTTCCGGTGTAGCGGTGAAATGCGTAGATATCGGAAGGAACACCAATGGCGAAGGCAGCTTCCTGGCCCAATACTGACACTCAGGTGCGAAAGCGTGGGG
0aeb3084560d65ede2a13257e91e9ec7	FALSE	Removed before data structure assessment	Removed before data structure assessment	Unassigned	Unassigned	Unassigned	Unassigned	Unassigned	Unassigned	Unassigned	TATGGTAATTGTGTGCCAGCAGCCGCGGTAACACGATTAACCCAAGTCAATAGAAGCCGGCGTAAAGAGTGTTTTAGATCACCCCCTCCCCAATAAAGCTAAAACTCACCTGAGTTGTAAAAAACTCCAGTTGACACAAAATAGACTACGAAAGTGGCTTTAACATATCTGAACACACAATAGCTAAGACCCAAACTGGGATTAGAAACCCCAGTAGTCCGGCTGACTGACTTGCGGCATCGAAATCTCGTATGCCGTCTTCTGCTTGAAA
0aeb87096ccd2c18eb75bb2e1b493f25	FALSE	TRUE	Batch1_contam	k__Bacteria	p__Proteobacteria	c__Alphaproteobacteria	o__Rhodospirillales	f__Acetobacteraceae	g__	s__	GCTAGCGTTGCTCGGAATCACTGGGCGTAAAGGGCGCGTAGGCGGCGCCGCTTGTCGGGCGTGAAATCCCCGGGCTCAACCCTGGGACTGCGCCCGAGACGGCGGTGCTGGAGGACGGGAGAGGGCCGCGGAATTCCCAGTGTAGAGGTGAAATTCGTAGATATTGGGAAGAACACCGGTGGCGAAGGCGGCGGCCTGGCCCGTGCCTGACGCTGAGGCGCGACAGCGTGGGG
0aedcfe057dce5b1ee1e714b91af136b	FALSE	FALSE	NA	k__Bacteria	p__Proteobacteria	c__Gammaproteobacteria	o__Pseudomonadales	f__Moraxellaceae	g__Acinetobacter	s__Unclass.Acinetobacter	GCGAGCGTTAATCGGATTTACTGGGCGTAAAGCGTGCGTAGGCGGCTTCTTAAGTCGGATGTGAAATCCCTGAGCTTAACTTAGGAATTGCATTCGATACTAGGAAGCTAGAGTATGGGAGAGGATGGTAGAATTCCAGGTGTAGCGGTGAAATGCGTAGAGATCTGGAGGAATACCGATGGCGAAGGCAGCCATCTGGCCTAATACTGACGCTGAGGTACGAAAGCATGGGG
0af42602338761f1b639b8615e6b872f	FALSE	FALSE	NA	k__Bacteria	p__Proteobacteria	c__Alphaproteobacteria	o__Rhodospirillales	f__Acetobacteraceae	g__	s__	GCTAGCGTTGCTCGGAATGACTGGGCGTAAAGGGCGCGTAGGCGGATTATACAGTCAGATGTGAAATTCCTGGGCTCAACCTGGGGGCTGCATTTGATACGTGTAGTCTAGAGTCCGGAAGAGGGTGGTGGAATTCCCAGTGTAGAGGTGAAATTCGTAGATATTGGGAAGAACACCGGTGGCGAAGGCGGCCACCTGATCCGGAACTGACGCTGAGGCGCGAAAGCGTGGGG
0af54a9ad08c35d79c9499263e48e3e0	FALSE	FALSE	NA	k__Bacteria	p__Firmicutes	c__Clostridia	o__Clostridiales	f__Lachnospiraceae	g__Clostridium	s__colinum	GCAAGCGTTATCCGGATTTACTGGGTGTAAAGGGTGAGTAGGCGGTTATGCAAGTCATATGTGAAATTCTGGGGCTCAACTTCAGAGCTGCATAAGAAACTGTGTAACTAGAGTACAGGAGAGGTAAGCGGAATTCCTAGTGTAGCGGTGAAATGCGTAGATATTAGGAAGAACACCGGTGGCGAAGGCGGCTTACTGGACTGAAACTGACGCTGAGTCACGAAAGCGTGGGG
0af7f4ec8c2aa0732d892a106878cf85	FALSE	FALSE	NA	k__Bacteria	p__Firmicutes	c__Clostridia	o__Clostridiales	f__Lachnospiraceae	g__	s__	GCAAGCGTTATCCGGATTTACTGGGTGTAAAGGGAGCGTAGACGGTTCGGCAAGTCTGATGTGAAAGCCCGGGGCTTAACCCCGGGACTGCATTGGAAACTGTCGGACTAGAGTGCAGGAGAGGTAAGTGGAATTCCTAGTGTAGCGGTGAAATGCGTAGATATTAGGAGGAACACCAGTGGCGAAGGCGGCTTACTGGACTGTAACTGACGTTGAGGCTCGAAAGCGTGGGG
0afa830b37d5d50f28541ee644fc76ce	FALSE	FALSE	NA	k__Bacteria	p__Planctomycetes	c__Planctomycetia	o__Pirellulales	f__Pirellulaceae	g__	s__	ACAAACGTTATTCGGAATTACTGGGCTTAAAGGGTGCGTAGGCTGCGCAGTAAGTTGGGTGTGAAATACCTCGGCTCAACCGAGGAACTGCGCCCAAAACTACTGTGCTTGAGGAAGATAGAGGTGAGCGGAACTTACGGTGGAGCGGTGAAATGCGTTGATATCGTAAGGAACACCTGTGGCGAAAGCGGCTCACTGGGTCTTTTCTGACGCTGATGCACGAAAGCTAGGGG
0b00a9c7c568eb979b7443b8a6f317e3	FALSE	Removed before data structure assessment	Removed before data structure assessment	k__Bacteria	p__Proteobacteria	c__Gammaproteobacteria	o__	f__	g__	s__	GCAAGCGTTAATCGGAATTACTGGGCGTAAAGCGCACGTAGGCGGTTGGTTAAGTTGGATGTGAAAGCCCCGGGCTTAACTTGGGAATTGCATTCGATACTGGTTAGCTAGAGTGTGGGAGAGGATGGTAGAATTCCAGGTGTAGCGGTGAAATGCGTAGATATGCGGAGGAACACCGATGGCGAAGGCAATCCCCTGGACCTGTACTGACGCTCATGCACGAAAGCGTGGGG
0b01d2158a028c462a89254aae0bcc60	FALSE	FALSE	NA	k__Bacteria	p__Firmicutes	c__Clostridia	o__Clostridiales	f__Veillonellaceae	g__	s__	GCGAGCGTTGTCCGGAATTATTGGGCGTAAAGGGAGCGCAGGCGGGCGAGTAAGTCTTTCTTAAAAGTGCGGGGCTCAACCCCGTGAGGGGAGAGAAACTACTCATCTTGAGTGCAGGAGAGGAAAGCGGAATTCCTAGTGTAGCGGTGAAATGCGTAGATATTAGGAAGAACACCAGTGGCGAAGGCGGCTTTCTGGACTGTAACTGACGCTGAGGCTCGAAAGCCAGGGG
0b1d8a492ee232f76fe104e25db7f18c	FALSE	FALSE	NA	k__Bacteria	p__Proteobacteria	c__Gammaproteobacteria	o__Enterobacteriales	f__Enterobacteriaceae	g__Proteus	s__	GCAAGCGTTAATCGGAATTACTGGGCGTAAAGCGCACGCAGGCGGTCAATTAAGTCAGATGTGAAAGCCCCGAGCTTAACTTGGGAATTGCATCTGAAACTGGTTGGCTAGAGTCTTGTAGAGGGGGGTAGAATTCCATGTGTAGCGGTGAAATGCGTAGAGATGTGGAGGAATACCGGTGGCGAAGGCGGCCCCCTGGACAAAGACTGACGCTCAGGTGCGAAAGCGTGGGG
0b27327481da66e9abe57a580a6ec016	FALSE	FALSE	NA	k__Bacteria	p__Proteobacteria	c__Gammaproteobacteria	o__Xanthomonadales	f__Xanthomonadaceae	g__Luteibacter	s__rhizovicinus	GCAAGCGTTAATCGGAATTACTGGGCGTAAAGCGTGCGTAGGCGGTTCGTTAAGTCTGCTGTGAAAGCCCCGGGCTCAACCTGGGAATGGCAGTGGATACTGGCGAGCTAGAGTGTGTCAGAGGATGGTGGAATTCCCGGTGTAGCGGTGAAATGCGTAGAGATCGGGAGGAACATCAGTGGCGAAGGCGGCCATCTGGGACAACACTGACGCTGAGGCACGAAAGCGTGGGG
0b32f20a2beadf2ee92da69bfde11c01	FALSE	Removed before data structure assessment	Removed before data structure assessment	k__Bacteria	p__Gemmatimonadetes	c__Gemm-1	o__	f__	g__	s__	GCGAGCGTTGTCCGGAATCACTGGGCGTAAAGGGCGCGTAGGCGGCTCGGTAAGTAGGGGGTGGAATCTCACGGCTCAACTGTGAGGCTGCCTTCTAGACTGTCGGGCTTGAGCACAGTAGAGGCTGGTGGAATTCCCGGTGTAGCGGTGGAATGCGTAGAGATCGGGAAGAACATCTGTGGCGAAGGCGGCCAGCTGGGCTGTTGCTGACGCTGATGCGCGACAGCGTGGGG
0b3bdfae6145465c3162350bebcd5804	FALSE	FALSE	NA	k__Bacteria	p__Bacteroidetes	c__Unclass.Bacteroidetes	o__Unclass.Bacteroidetes	f__Rhodothermaceae	g__	s__	GCAAGCGTTGTCCGGATTTATTGGGTGTAAAGGGTGTGCAGGCGGGACGGTAAGTCAGAGGTGAAAGCCCGCAGCTTAACTGTGGAACTGCCTTTGATACTGCCGACCTTGAGTCCCGGAGAGGTGGCTGGAATTCGTGGTGTAGCGGTGAAATGCGTAGATATCACGAGGAACACCAAAGGCGTAGGCAGGTCACTGGACGGGTACTGACGCTGAGGCACGAAAGCGTGGGG
0b41ab8b3886379ed4739e6a0863626a	FALSE	TRUE	Batch1_contam	k__Bacteria	p__Firmicutes	c__Clostridia	o__Clostridiales	f__Ruminococcaceae	g__	s__	GCAAGCGTTATCCGGATTTACTGGGTGTAAAGGGCGAGTAGGCGGGATTGCAAGTCAGATGTGAAAACTATGGGCTCAACCGATAGAGTGCATTTGAAACTGCAGTTCTTGAGTGATGGAGAGGCAGGCGGAATTCCCGGTGTAGCGGTGGAATGCGTAGATATCGGGAGGAACACCAGTGGCGAAGGCGGCCTGCTGGACATTAACTGACGCTGAGGCGCGAAAGCGTGGGG
0b456c6d2efdc6eb54083aaec372e2fe	FALSE	Removed before data structure assessment	Removed before data structure assessment	Unassigned	Unassigned	Unassigned	Unassigned	Unassigned	Unassigned	Unassigned	TATGGTAATTGTGTGCCAGCAGCCGCGGTAACACGATTAACCCAAGTCAATAGAAGCCGGCGTAAAGAGTGTTTTAGATCACCCCCTCCCCAATAAAGCTAAAACTCACCTGAGTTGTAAAAAACTCCAGTTGACACAAAATAGACTACGAAAGTGGCTTTAACATATCTGAACACACAATAGCTAAGACCCAAACTGGGATTAGAAACCCTAGTAGTCCGGCTGACTGACTAGATAGGACAGGATCTCGTATGCCGTCTTCTGCTTGAAA
0b472cde62542bf912de36047cfe8102	FALSE	FALSE	NA	k__Bacteria	p__Firmicutes	c__Clostridia	o__Clostridiales	f__Ruminococcaceae	g__	s__	GCAAGCGTTGTCCGGATTTACTGGGTGTAAAGGGCGTGTAGGCGGGCTGATAAGTCAGATGTGAAATACCGGGGCTTAACCCCGGGGCTGCATTTGAAACTGTCAGTCTTGAGTGTCGGAGAGGTAAGCGGAATTCCTAGTGTAGCGGTGAAATGCGTAGATATTAGGAGGAACACCAGTGGCGAAGGCGGCTTACTGGACGATAACTGACGCTGAGGCGCGAAAGCGTGGGT
0b4e370cd2f7d23744164c5d363e2800	FALSE	FALSE	NA	k__Bacteria	p__Bacteroidetes	c__Bacteroidia	o__Bacteroidales	f__Prevotellaceae	g__Prevotella	s__copri	ACGGGCGTTATCCGGATTTATTGGGTTTAAAGGGAGCGTAGGCCGGAGATTAAGCGTGTTGTGAAATGTAGACGCTCAACGTCTGCACTGCAGCGCGAACTGGTTTCCTTGAGTACGCACAAAGTGGGCGGAATTCGTGGTGTAGCGGTGAAATGCTTAGATATCACGAAGAACTCCGATTGCGAAGGCAGCTCACTGGAGCGCAACTGACGCTGAAGCTCGAAAGTGCGGGT
0b4fcbf6ae402daf43e4c8ddde39d020	FALSE	FALSE	NA	k__Bacteria	p__Proteobacteria	c__Deltaproteobacteria	o__Bdellovibrionales	f__Bdellovibrionaceae	g__Bdellovibrio	s__bacteriovorus	CCTAGCGTTGTTCGGAATCATTGGACGTAAAGCGGATGTAGGTGGCTTTGTAAGTCAGGTGTGAAAGCCTGGGGCTCAACCCCAGAAGTGCATTTGATACTGCGAAGCTTGAGTGTCGGAGAGGTTACTAGAATTGTTGGTGTAGTGGTGAAATACGTAGATATCAACAGGAATACCGGAGGCGAAGGCGGGTAACTGGCCGAACACTGACACTGAGATCCGAAAGCGTGGGG
0b52c80be6267c42eb7a27444f98abea	FALSE	FALSE	NA	k__Bacteria	p__Firmicutes	c__Clostridia	o__Clostridiales	f__	g__	s__	GCAAGCGTTATCCGGATTTATTGGGTGTAAAGGGTGCGTAGACGGGAAGACAAGTTGGTTGTGAAATCCCTCGGCTTAACTGAGGAACTGCAACCAAAACTATCTTTCTTGAGTGCAGGAGAGGAAAGAGGAATTCCTAGTGTAGCGGTGAAATGCGTAGATATTAGGAGGAACACCAGTGGCGAAGGCGTCTTTCTGGACTGTAACTGACGTTGAGGCACGAAAGTGTGGGG
0b59b4a79ec72a5d34217d398d99cb03	FALSE	TRUE	Batch1_contam	k__Bacteria	p__Firmicutes	c__Bacilli	o__Bacillales	f__Planococcaceae	g__Chryseomicrobium	s__imtechense	GCAAGCGTTGTCCGGAATCATTGGGCGTAAAGCGCGCGCAGGCGGTCCCTTAAGTCTGATGTGAAAGCCCACGGCTCAACCGTGGAGGGTCATTGGAAACTGGGGGACTTGAGTGCAGAAGAGGAAAGCGGAATTCCAAGTGTAGCGGTGAAATGCGTAGAGATTTGGAGGAACACCAGTGGCGAAGGCGGCTTTCTGGTCTGTAACTGACGCTGAGGCGCGAAAGCGTGGGG
0b59d2023977e4ee9d50c12ce796ce24	FALSE	Removed before data structure assessment	Removed before data structure assessment	k__Bacteria	p__Firmicutes	c__Clostridia	o__Clostridiales	f__Lachnospiraceae	g__Roseburia	s__	GCAAGCGTTATCCGGATTTACTGGGTGTAAAGGGAGCGCAGGCGGTGCGGCAAGTCTGATGTGAAAGCCAGGGGCTCAACCCCGGTACTGCATTGGAAACTGTCGTACTAGAGTGTCGGAGGGGTAAGTGGAATTCCTAGTGTAGCGGTGAAATGCGTAGATATTAGGAGGAACACCAGTGGCGAAGGCGGCTTTCTGGACTGTAACTGACGCTGAGGCTCGAAAGCTAGGGT
0b5a5c75693c37f76285797bf4200947	FALSE	FALSE	NA	k__Bacteria	p__Firmicutes	c__Clostridia	o__Clostridiales	f__Unclass.Clostridiales	g__Unclass.Clostridiales	s__Unclass.Clostridiales	GCAAGCGTTATCCGGATTTACTGGGTGTAAAGGGAGCGTAGACGGCAGCACAAGTCTGGAGTGAAATGCCGGGGCTTAACCCCGGAACTGCTTTAGAAACTGTGCAGCTAGAGTGCAGGAGAGGTAAGTGGAATTCCTAGTGTAGCGGTGAAATGCGTAGATATTAGGAGGAACACCAGTGGCGAAGGCGGCTTACTGGACTGTAACTGACGTTGAGGCTCGAAAGCGTGGGG
0b5abdf9c839870d5f48528aa693c3ae	FALSE	TRUE	Batch1_contam	k__Bacteria	p__Proteobacteria	c__Betaproteobacteria	o__Burkholderiales	f__Comamonadaceae	g__Unclass.Comamonadaceae	s__Unclass.Comamonadaceae	GCGAGCGTTAATCGGAATTACTGGGCGTAAAGCGTGCGCAGGCGGCTTTGCAAGACAGAGGTGAAATCCCCGGGCTCAACCTGGGAACTGCCTTTGTGACTGCAAGGCTAGAGTACGGCAGAGGGGGATGGAATTCCGCGTGTAGCAGTGAAATGCGTAGATATGCGGAGGAACACCGATGGCGAAGGCAATCCCCTGGGCCTGTACTGACGCTCATGCACGAAAGCGTGGGG
0b5e06c05074483b8e425bdc93b9e348	FALSE	Removed before data structure assessment	Removed before data structure assessment	k__Bacteria	p__Proteobacteria	c__Alphaproteobacteria	o__Rhodospirillales	f__Acetobacteraceae	g__Roseomonas	s__aquatica	GCTAGCGTTGCTCGGAATTACTGGGCGTAAAGGGCGCGTAGGCGGCTTAGTTAGTCAGGCGTGAAATTCCTGGGCTCAACCTGGGGACTGCGCTTGATACGGCTAGGCTAGAGGATGGAAGAGGGTCGCGGAATTCCCAGTGTAGAGGTGAAATGCGTAGAGATCTGGAGGAATACCGGTGGCGAAGGCGGCCCCCTGGACAAAGACTGACGCTCAGGTGCGAAAGCGTGGGG
0b5f41059c3e2979e3969f18b952312f	FALSE	FALSE	NA	k__Bacteria	p__Bacteroidetes	c__Unclass.Bacteroidetes	o__Unclass.Bacteroidetes	f__Chitinophagaceae	g__Niabella	s__	GCAAGCGTTATCCGGATTCACTGGGTTTAAAGGGAGCGTAGGTGGGTTGGTAAGTCAGAGGTGAAATCTCCGAGCTTAACTCGGAAACTGCCTTTGATACTATCAGTCTTGAATATTGTGGAGGTTAGCGGAATATGTCATGTAGCGGTGAAATGCTTAGATATGACATAGAACACCAATTGCGAAGGCAGCTGGCTACACATATATTGACACTGAGGCTCGAAAGCGTGGGG
0b5f62da82fead2de6e53035e5fdbb42	TRUE	Removed before data structure assessment	Removed before data structure assessment	k__Bacteria	p__Actinobacteria	c__Actinobacteria	o__Actinomycetales	f__Nocardioidaceae	g__Nocardioides	s__Unclass.Nocardioides	GCGAGCGTTGTCCGGAATTATTGGGCGTAAAGGGCTCGTAGGCGGTTTGTCGCGTCGGGAGTGAAAACCAGGTGCTTAACACCTGGCTTGCTTTCGATACGGGCAGACTAGAGGTATTCAGGGGAGAACGGAATTCCTGGTGTAGCGGTGAAATGCGCAGATATCAGGAGGAACACCGGTGGCGAAGGCGGTTCTCTGGGAATGACCTGACGCTGAGGAGCGAAAGTGTGGGG
0b60840865c32a828d31a5f5f3c1c790	FALSE	FALSE	NA	k__Bacteria	p__Chloroflexi	c__Chloroflexi	o__Unclass.Chloroflexi	f__	g__	s__	GCAAGCGTTATCCGGATTGACTGGGCGTAAAGCGTCTGTAGGTGGCAACGTAGGTGGGGTGTAACATCTCCCGGCTTAACCGGGAGCGGCCGCTCCAAACCACGTCGCTCGAGCCGTGCAGAGGTCGGTGGAATTGCCGGTGTAGTGGTGAAATGCGTAGAGATCGGCAGGAACACCAAGGGCGTAAGCAGCCGACTGGGCACGTGCTGACACTGAGGGACGAGAGCGTGGGG
0b6c91d49bbf522bb90da38f0e5d7e8c	FALSE	FALSE	NA	k__Bacteria	p__Firmicutes	c__Bacilli	o__Bacillales	f__Staphylococcaceae	g__Staphylococcus	s__Unclass.Staphylococcus	GCAAGCGTTATCCGGAATTATTGGGCGTAAAGCGCGCGTAGGCGGTTTTTTAAGTCTGATGTGAAAGCCCACGGCTCAACCGTGGAGGGTCATTGGAAACTGGAAAACTTGAGTGCAGAAGAGGAAAGTGGAATTCCATGTGTAGCGGTGAAATGCGCAGAGATATGGAGGAACTCCAGTGGCGAAGGCGACTTTCTGGTCTGTAACTGACGCTGATGTGCGAAAGCGTGGGG
0b711c221417f03c4512102287cf21d6	FALSE	FALSE	NA	k__Bacteria	p__Proteobacteria	c__Gammaproteobacteria	o__Alteromonadales	f__Unclass.Alteromonadales	g__Rheinheimera	s__	GCAAGCGTTAATCGGAATTACTGGGCGTAAAGCGCACGTAGGCGGTTTTTTAAGTCAGATGTGAAAGCCCCGGGCTCAACCTGGGAATTGCATTTGAAACTGGGGAACTAGAGTGTGTGAGAGGGGGGTAGAATTCCAAGTGTAGCGGTGAAATGCGTAGAGATTTGGAGGAATACCAGTGGCGAAGGCGGCCCCCTGGCACAACACTGACGCTCAGGTGCGAAAGCGTGGGG
0b74f3ab1aab6a39288e90212f4faca6	FALSE	Removed before data structure assessment	Removed before data structure assessment	k__Bacteria	p__Firmicutes	c__Clostridia	o__Clostridiales	f__	g__	s__	GCAAGCGTTATCCGGAATTACTGGGTGTAAAGGGAGCGTAGACGGTTAAGCAAGTCTGGAGTGAAAGGCGGGGGCCCAACCCCCGGACTGCTCTGGAAACTGTGTAACTGGAGTGCAGGAGAGGTAAGCGGAATTCCTAGTGTAGCGGTGAAATGCGTAGATATTAGGAGGAACACCAGTGGCGAAGGCGGCTTACTGGACTGTAACTGACGTTGAGGCTCGAAAGCGTGGGG
0b77347ea277e7cb55f9041f56f6801f	FALSE	FALSE	NA	k__Bacteria	p__Actinobacteria	c__Actinobacteria	o__Actinomycetales	f__Microbacteriaceae	g__Leucobacter	s__	GCAAGCGTTGTCCGGAATTATTGGGCGTAAAGAGCTCGTAGGCGGCTTGTCGCGTCTGCTGTGAAATCCCGGAGCTCAACTCCGGGCGTGCAGTGGGTACGGGCAGGCTAGAGTGCGGTAGGGGAGATTGGAATTCCTGGTGTAGCGGTGGAATGCGCAGATATCAGGAGGAACACCGATGGCGAAGGCAGATCTCTGGGCCGCTACTGACGCTGAGGAGCGAAAGCATGGGG
0b7df37035c45250975672b3f6e4a589	FALSE	FALSE	NA	k__Bacteria	p__Proteobacteria	c__Gammaproteobacteria	o__Pseudomonadales	f__Moraxellaceae	g__Acinetobacter	s__	GCGAGCGTTAATCGGATTTACTGGGCGTAAAGCGTGCGTAGGTGGTCTTTTAAGTCGGATGTGAAATCCCTGAGCTTAACTTAGGAATTGCATTCGATACTGGGAGACTAGAGTATGGGAGAGGATGGTAGAATTCCAGGTGTAGCGGTGAAATGCGTAGAGATCTGGAGGAATACCGATGGCGAAGGCAGCCATCTGGCCTAATACTGACACTGAGGTACGAAAGCATGGGG
0b85c6257dd73b9a0c36f9ed653998cf	FALSE	FALSE	NA	k__Bacteria	p__Proteobacteria	c__Gammaproteobacteria	o__Xanthomonadales	f__Sinobacteraceae	g__	s__	GCAAGCGTTAATCGGAATTACTGGGCGTAAAGCGTGCGTAGACGGTTATTTAAGTCAGGTGTGAAAGCCCCGGGCTCAACCTGGGAATTGCATTTGAGACTGAATAGCTAGGGTGCGGAAGAGGGAAGCGGAATTTCCGGTGTAGCGGTGAAATGCGTAGATATCGGAAGGAACACCAGTGGCGAAAGCGGCTTCCTGGTCCAGCACCGACGTTCAGGCACGAAAGCGTGGGG
0b8e54159eb8f8403d33d655e77ad2d0	FALSE	FALSE	NA	k__Bacteria	p__Actinobacteria	c__Actinobacteria	o__Actinomycetales	f__Micrococcaceae	g__Arthrobacter	s__	GCAAGCGTTATCCGGATTTATTGGGCGTAAAGAGCTCGTAGGCGGTTTGTCGCGTCTGCCGTGAAAGTCCGAGGCTCAACCTCGGATCTGCGGTGGGTACGGGCAGACTAGAGTGATGTAGGGGAGACTGGAATTCCTGGTGTAGCGGTGAAATGCGCAGATATCAGGAGGAACACCGATGGCGAAGGCAGGTCTCTGGGCATTTACTGACGCTGAGGAGCGAAAGCATGGGG
0b8fa2000ab3ed8ea838cb655c81cac1	FALSE	FALSE	NA	k__Bacteria	p__Proteobacteria	c__Gammaproteobacteria	o__Vibrionales	f__Pseudoalteromonadaceae	g__Pseudoalteromonas	s__Unclass.Pseudoalteromonas	GCGAGCGTTAATCGGAATTACTGGGCGTAAAGCGTACGCAGGCGGTTTGTTAAGCGAGATGTGAAAGCCCCGGGCTCAACCTGGGAACTGCATTTCGAACTGGCAAACTAGAGTGTGATAGAGGGTGGTAGAATTTCAGGTGTAGCGGTGAAATGCGTAGATATCTGAAGGAATACCGATGGCGAAGGCAGCCACCTGGGTCAACACTGACGCTCATGTACGAAAGCGTGGGG
0b951992094462c4f3438361c49910fa	FALSE	FALSE	NA	k__Bacteria	p__Proteobacteria	c__Alphaproteobacteria	o__Rhodospirillales	f__Acetobacteraceae	g__	s__	GCGAGCGTTGCTCGGAATGACTGGGCGTAAAGGGCGCGTAGGCGGCTCGATTTGTCAGGCGTGAAAGTCCTGGGCTCAACCTGGGGACGGCGCTTGGGACGGTTGGGCTTGAGTGGGGAAGAGGGTCGTGGAATTCCCAGTGTAGAGGTGAAATTCGTAGATATTGGGAAGAACACCGGTGGCGAAGGCGGCGACCTGGTCCTTGACTGACGCTGAGGCGCGAGAGCGTGGGG
0b996b42f6bfb16d5a74b72021ac12a9	FALSE	FALSE	NA	k__Bacteria	p__Bacteroidetes	c__Bacteroidia	o__Bacteroidales	f__Prevotellaceae	g__Prevotella	s__melaninogenica	CCGGGCGTTATCCGGATTTATTGGGTTTAAAGGGAGCGTAGGCTGGAGATTAAGTGTGTTGTGAAATGTAGACGCTCAACGTCTGACTTGCAGCGCATACTGGTTTTCTTGAGTACGCACAACGTTGGCGGAATTCGTCGTGTAGCGGTGAAATGCTTAGATATGACGAAGAACTCCGATTGCGAAGGCAGCTGACGGGAGCGCAACTGACGCTGAAGCTCGAAGGTGCGGGT
0b9b0cc431ca45252967242e358559d6	FALSE	FALSE	NA	k__Bacteria	p__Unclass.Bacteria	c__Unclass.Bacteria	o__Unclass.Bacteria	f__Unclass.Bacteria	g__Unclass.Bacteria	s__Unclass.Bacteria	TATGGTAATTGTGTGCCAGCCGCCGCGGTAACACGATTAACCCAAGTCAATAGAAGCCGGCGTAAAGAGTGTTTTAGATCACCCCCTCCCCAATAAAGCTAAAACCCACCTGAGTTGTAAAAAACTCCAGTTGACACAAAATAGACTACGAAAGTGGCTTTAACATATCTGAACACACAATAGCTAAGACCCAAACTGGGATTAGAAACCCCTGTAGTCCGGCTGACTGACTATCTCTGGCATAATCTCGTATGCCGTCTTCTGCTTGAAA
0ba4043288cddbbaa9cbdc86f3a60733	FALSE	FALSE	NA	k__Bacteria	p__Acidobacteria	c__Acidobacteria-6	o__iii1-15	f__mb2424	g__	s__	GCAAGCGTTGTTCGGAATTACTGGGCGTAAAGGGCGCGTAGGCGGCCTACTAAGTCGGACGTGAAAGCCCCAGGCTTAACCTGGGAACTGCGTCCGATACTGGGAGGCTTGGATTCGGGAGAGGGATGTGGAATTCCAGGTGTAGCGGTGAAATGCGTAGATATCTGGAGGAACACCGGTGGCGAAGGCGGCATCCTGGACCGAGATCGACGCTGAGGCGCGAAAGCTAGGGG
0babb281bcfa3da811871d502bb19059	FALSE	FALSE	NA	k__Bacteria	p__Proteobacteria	c__Alphaproteobacteria	o__Rhodospirillales	f__Rhodospirillaceae	g__	s__	GCGAGCGTTGTTCGGATTTACTGGGCGTAAAGGGCGCGCAGGCGGCTCATTTTGTCAGGCGTGAAAGCCCCGGGCTTAACCTGGGAACTGCGTTTGATACGGATGGGCTAGAGTTCGGGAGAGGAGAGTGGAATTCCCAGTGTAGAGGTGAAATTCGTAGATATTGGGAAGAACACCGGTGGCGAAGGCGGCTCTCTGGACCGAGACTGACGCTGAGGCGCGAAAGCGTGGGG
0bb2b07fd0e3e4aaf30b342b3c665bc0	FALSE	FALSE	NA	k__Bacteria	p__Bacteroidetes	c__Cytophagia	o__Cytophagales	f__Cytophagaceae	g__Hymenobacter	s__	GCAAGCGTTGTCCGGATTTATTGGGTTTAAAGGGTGCGTAGGCGGCCCGTTAAGTCCGGGGTGAAAGCCCACAGCTCAACTGTGGAACTGCCCTGGATACTGGCGGGCTTGAGTCCAGACGAGGTTGGCGGAATGGATGCTGTAGCGGTGAAATGCATAGATAGCATCCAGAACCCCGATTGCGTAGGCAGCTGACTAGGCTGGTACTGACGCTGAGGCACGAAAGCGTGGGG
0bb6fe7bb1050acedb1e0c39802c5496	FALSE	FALSE	NA	k__Bacteria	p__Firmicutes	c__Bacilli	o__Lactobacillales	f__Lactobacillaceae	g__Lactobacillus	s__	GCAAGCGTTGTCCGGATTTATTGGGCGTAAAGCGAGCGCAGGCGGAAAGATAAGTCTGAAGTGAAAGCCCCCGGCTTAACCGGGGAACTGCTTCGGAAACTGTCCTTCTTGAGTGCAGAAGAGGAGAGTGGAACTCCATGTGTAGCGGTGGAATGCGTAGATATATGGAAGAACACCAGTGGCGAAGGCGGCTCTCTGGTCTGCAACTGACGCTGAGGCTCGAAAGCATGGGT
0bb84ef18112b68597d012dd6c11e0c6	FALSE	Removed before data structure assessment	Removed before data structure assessment	k__Bacteria	p__Firmicutes	c__Clostridia	o__Clostridiales	f__Lachnospiraceae	g__Unclass.Lachnospiraceae	s__	GCAAGCGTTATCCGGATTTACTGGGTGTAAAGGGAGCGTAGACGGAGTGGCAAGTCTGATGTGAAAACCCGGGGCTCAACCCTGGGACTGCATTGGAAACTGTCAATCTAGAGTACCGGAGAGGTAAGCGGAATTCCTAGTGTAGCGGTGAAATGCGTAGATATTAGGAGGAACACCAGTGGCGAAGGCGACTTACTGGACGGTAACTGACGTTGAGGCTCGAAAGCGTGGGG
0bb8db1e94ec04b27d7f0b2ce3fe43c8	FALSE	FALSE	NA	k__Bacteria	p__Firmicutes	c__Bacilli	o__Lactobacillales	f__Lactobacillaceae	g__Pediococcus	s__Unclass.Pediococcus	GCAAGCGTTATCCGGATTTATTGGGCGTAAAGAGAACGCAGGCGGTCTTTTAAGTCTGATGTGAAAGCCTTCGGCTTAACCGGAGTAGTACATTGGAAACTGGGAGACTTGAGTGCAGAAGAGGAGAGTGGAACTCCATGTGTAGCGGTGAAATGCTTAGATATCACGAAGAACTCCGATTGCGAAGGCAGCCTGCTAAGCTGCAACTGACATTGAGGCTCGAAAGTGTGGGT
0bbb6cbbe989675dd5b4b44790116c24	FALSE	FALSE	NA	k__Bacteria	p__Firmicutes	c__Bacilli	o__Bacillales	f__Bacillaceae	g__Bacillus	s__endophyticus	GCAAGCGTTGTCCGGAATTATTGGGCGTAAAGCGCGCGCAGGCGGTTCCTTAAGTCTGATGTGAAAGCCCACGGCTCAACCGTGGAGGGTCATTGGAAACTGGGGAACTTGAGTGCAGAAGAGGAGAGCGGAATTCCACGTGTAGCGGTGAAATGCGTAGAGATGTGGAGGAACACCAGTGGCGAAGGCGGCTCTCTGGTCTGTAACTGACGCTGAGGCGCGAAAGCGTGGGG
0bbfd441045218f6f863348a2a25cbca	FALSE	FALSE	NA	k__Bacteria	p__Unclass.Bacteria	c__Unclass.Bacteria	o__Unclass.Bacteria	f__Unclass.Bacteria	g__Unclass.Bacteria	s__Unclass.Bacteria	TATGGTAATTGTGTGCCAGCCGCCGCGGTAACACGATTAACCCAAGTCAATAGAAGCCGGCGTAAAGAGTGTTTTAGATCACCCCCTCCCCAATAAAGCTAAAACTCACCTGAGTTGTAAAAAACTCCAGTTGACACAAAATAGACTACGAAAGTGGCTTTAACATATCTGAACACACAATAGCTAAGACCCAAACTGGGATTAGATACCCTGGTAGTCCGGCTGACTGACTGACCCAATGTGGATCTCGTATGCCGTCTTCTGCTTGAAA
0bc640ddca0e153acd70459bf9517161	FALSE	FALSE	NA	k__Bacteria	p__Proteobacteria	c__Gammaproteobacteria	o__Enterobacteriales	f__Enterobacteriaceae	g__Unclass.Enterobacteriaceae	s__Unclass.Enterobacteriaceae	GCAAGCGTTAATCGGAATTACTGGGCGTAAAGCGCACGCAGGCGGTCTGTCAAGTCAGATGTGAAATCCCCGGGCTTAACCTGGGAACTGCATTTGAAACTGGCAGGCTAGAGTCTTGTAGAGGGGGGTAGAATTCCAGGTGTAGCGGTGAAATGCGTAGAGATCTGGAGGAATACCGGTGGCGAAGGCGGCCCCCTGGACAAAGACTGACGCTCAGGTGCGAAAGCGTGGGG
0bcac0a11ae7e70dc956ee20654208a9	TRUE	Removed before data structure assessment	Removed before data structure assessment	k__Bacteria	p__Firmicutes	c__Clostridia	o__Clostridiales	f__Veillonellaceae	g__Succiniclasticum	s__	GCAAGCGTTGTCCGGAATTATTGGGCGTAAAGCGCATGTAGGCGGTAATTTAAGTCTGTCGTGAAACTGCGGGGCTCAGCCCCGTATGGCGATGGAAACTGGGTTACTTGAGTGCAGGAGAGGAAAGGGGAACTCCCAGTGTAGCGGTGAAATGCGTAGATATTGGGAAGAACACCGGTGGCGAAGGCGCCTTTCTGGACTGTGTCTGACGCTGAGATGCGAAAGCCAGGGT
0bd1c66991be46ed3e4dbd4c109ae42d	FALSE	FALSE	NA	k__Bacteria	p__Proteobacteria	c__Gammaproteobacteria	o__Pseudomonadales	f__Moraxellaceae	g__Acinetobacter	s__rhizosphaerae	GCAAGCGTTAATCGGATTTACTGGGCGTAAAGCGCGCGTAGGCGGCTAATTAAGTCAAATGTGAAATCCCCGAGCTTAACTTGGGAATTGCATTCGATACTGGTGAGCTAGAGTGTGGGAGAGGATGGTAGAATTCCAGGTGTAGCGGTGAAATGCGTAGAGATCTGGAGGAATACCGATGGCGAAGGCAGCCATCTGGCCTAACACTGACGCTGAGGTGCGAAAGCATGGGG
0bd1e10f3142d6c4b169fa41e8cdab14	FALSE	FALSE	NA	k__Bacteria	p__Firmicutes	c__Bacilli	o__Bacillales	f__Paenibacillaceae	g__Paenibacillus	s__chondroitinus	GCAAGCGTTGTCCGGAATTATTGGGCGTAAAGCGCGCGCAGGCGGTTAATTAAGTTGGGTGTTTAAGCCCGGGGCTCAACCCCGGTTCGCATCCAAAACTGGTTGACTTGAGTGTAGGAGAGGAAAGTGGAATTCCACGTGTAGCGGTGAAATGCGTAGAGATGTGGAGGAACACCAGTGGCGAAGGCGACTTTCTGGCCTATAACTGACGCTGAGGCGCGAAAGCGTGGGG
0bd66a53868ad9691b50ad5eb2290612	FALSE	FALSE	NA	k__Bacteria	p__Firmicutes	c__Clostridia	o__Clostridiales	f__Unclass.Clostridiales	g__Anaerococcus	s__	CCGAGCGTTGTCCGGAATCATTGGGCGTAAAGGGTACGTAGGCGGCCTAGTAAGTTAGAAGTGAAAGAATATAGCTCAACTATATAAAGCTTTTAAAACTGCTAGGCTTGAGAGATGAAAGGGAAAGTGGAATTCCTAGTGTAGCGGTGAAATGCGCAGATATTAGGAAGAATACCGGTGGCGAAGGCGACTTTCTGGTCATCATCTGACGCTGAGGTACGAAAGCGTGGGT
0be7377518eef273a8fb3f112311e6a7	FALSE	FALSE	NA	k__Bacteria	p__Firmicutes	c__Bacilli	o__Lactobacillales	f__Lactobacillaceae	g__Lactobacillus	s__	GCAAGCGTTATCCGGAATTATTGGGCGTAAAGAGAGTGCAGGCGGTTTTCTAAGTCTGATGTGAAAGCCTTCGGCTTAACCGGAGAAGTGCATCGGAAACTGGATAACTTGAGTGCAGAAGAGGGTAGTGGAACTCCATGTGTAGCGGTGGAATGCGTAGATATATGGAGGAACACCAGTGGCGAAGGCGGCTCTCTGGTCTGTAACTGACGCTGAGGCTCGAAAGCGTGGGG
0beb4d8fc9035024161a12683726a124	FALSE	FALSE	NA	k__Bacteria	p__Firmicutes	c__Bacilli	o__Lactobacillales	f__Carnobacteriaceae	g__Granulicatella	s__	GCAAGCGTTGTCCGGATTTATTGGGCGTAAAGTGAGCGCAGGCGGTCAATTAAGTCTGATGTGAAAGCCCCCGGCTCAACCGGGGAGGGTCATTGGAAACTGGTTGACTTGAGTGCAGAAGAGGAGAGTGGAATTCCATGTGTAGCGGTGAAATGCGTAGATATATGGAGGAACACCAGTGGCGAAGGCGACTCTCTGGTCTGTAACTGACGCTGAGGCTCGAAAGCGTGGGT
0bee112326338dfc96b8f05121a1519d	FALSE	FALSE	NA	k__Bacteria	p__Actinobacteria	c__Thermoleophilia	o__Solirubrobacterales	f__	g__	s__	GCTAGCGTTGTCCGGAATTATTGGGCGTAAAGCGCGCGTAGGCGGCCCGGTAAGTCCGTTGTAAAAGTCAAAGGCTCAACCTTTGAAAGCCGATGGATACTGTCGGGCTAGAGTCCGGAAGAGGCGAGTAGAATTCCTGGTGTAGCGGTGGAATGCGCAGATATCAGGAGGAATACCCATAGCGAAGGCAGCTCGCTGGGACGGTACTGACGCTGAGGCGCGAAAGCGTGGGG
0bef61277af7d2002c192d7130ca6c32	FALSE	FALSE	NA	k__Bacteria	p__Proteobacteria	c__Epsilonproteobacteria	o__Campylobacterales	f__Campylobacteraceae	g__Campylobacter	s__rectus	GCAAGCGTTACTCGGAATCACTGGGCGTAAAGGACGCGTAGGCGGATTATCAAGTCTCTTGTGAAATCTAACGGCTTAACCGTTAAACTGCTTGGGAAACTGATAATCTAGAGTAAGGGAGAGGCAGATGGAATTCTTGGTGTAGGGGTAAAATCCGTAGAGATCAAGAAGAATACCCATTGCGAAAGCGATCTGCTGGAACTTAACTGACGCTAATGCGTGAAAGCGTGGGG
0bef61dc0ab403a9b4093692dfb4445d	FALSE	FALSE	NA	k__Bacteria	p__Proteobacteria	c__Betaproteobacteria	o__Burkholderiales	f__Oxalobacteraceae	g__Janthinobacterium	s__	GCAAGCGTTAATCGGAATTACTGGGCGTAAAGCGTGCGCAGGCGGTTTTGTAAGTCTGTCGTGAAATCCCCGGGCTCAACCTGGGAATGGCGATGGAGACTGCAAGGCTAGAATCTGGCAGAGGGGGGTAGAATTCCACGTGTAGCAGTGAAATGCGTAGATATGTGGAGGAACACCGATGGCGAAGGCAGCCCCCTGGGCTAAGATTGACGCTCATGCACGAAAGCGTGGGG
0bf3398ad3c5f59874d7decd1d868699	FALSE	FALSE	NA	k__Bacteria	p__Planctomycetes	c__Planctomycetia	o__Gemmatales	f__Gemmataceae	g__Gemmata	s__	GCGAACGTTGTTCGGAATCACTGGGCTTAAAGGGCGCGTAGGCGGGCTGCCAAGTCCGGGGTGAAAGCCTCCGGCTCAACCGGAGAACGGCCTCGGATACTGGCGGCCTGGAGGCGGGTAGGGGCGTGCGGAACTGTGGGTGGAGCGGTGAAATGCGTTGAGATCCACAGGAACTCCGGTGGCGAAGGCGGCACGCTGGACCCGAACTGACGCTGAGGCGCGAAAGCCAGGGG
0bfccb910f12c6ac7b42c48d79739705	FALSE	FALSE	NA	k__Bacteria	p__Proteobacteria	c__Gammaproteobacteria	o__Aeromonadales	f__Aeromonadaceae	g__Aeromonas	s__Unclass.Aeromonas	GCAAGCGTTAATCGGATTTACTGGGCGTAAAGCGTGCGTAGGTGGCCAATTAAGTCAAATGTGAAAGCCCCGGGCTCAACCTGGGAATTGCATTTAAAACTGTCCAGCTAGAGTCTTGTAGAGGGGGGTAGAATTCCAGGTGTAGCGGTGAAATGCGTAGAGATCTGGAGGAATACCGGTGGCGAAGGCGGCTTACTGGACTGCAACTGACGTTGAGGCTCGAAAGTGTGGGT
0bff427adafc7a62f409b28f06ef8e79	FALSE	Removed before data structure assessment	Removed before data structure assessment	k__Bacteria	p__Planctomycetes	c__Planctomycetia	o__Gemmatales	f__Isosphaeraceae	g__	s__	GCGAACGTTATTCGGAATCACTGGGCTTAAAGCGCGTGTAGGCGGGCCGCCGCGTCGGCTGCTGAAATCCCCCGGCTCAACCGGGGAACGGGCACCGATACGGGCGGCCTCGAGGGGGGTAGGGGGGTCTGGAACTTCCGGTGGAGCGGTGAAATGCGTTGAGATCGGAAGGAACGCCCGTGGCGAAAGCGAGGCCCTGGACCCTTTCTGACGCTGAGACGCGAAAGCCAGGGG
0c016fffeaf9af5a33c4c762da1765e7	FALSE	FALSE	NA	k__Bacteria	p__Actinobacteria	c__Actinobacteria	o__Actinomycetales	f__Microbacteriaceae	g__Leucobacter	s__	GCAAGCGTTGTCCGGAATTATTGGGCGTAAAGAGCTCGTAGGCGGCTTGTCGCGTCTGCTGTGAAAACCCGAGGCTCAACCTCGGGCTTGCAGTGGGTACGGGCAGGCTAGAGTGCGGTAGGGGAGATTGGAATTCCTGGTGTAGCGGTGGAATGCGCAGATATCAGGAGGAACACCGATGGCGAAGGCAGATCTCTGGGCCGCTACTGACGCTGAGGAGCGAAAGCATGGGG
0c030da40f4f90ef8d57a233e349eb69	FALSE	FALSE	NA	k__Bacteria	p__Gemmatimonadetes	c__Gemm-3	o__	f__	g__	s__	GCGAGCGTTGTTCGGAATTACTGGGCGTAAAGCGCGCGCAGGCGGCTTTTTAAGTCCGACGGTGAAATGCCGGGGCTCAACCCCGTGCCCGCCGCGGATACTGGGAAGCTGGAGACGAGTAGAGGCAAGCGGAATTCCGGGTGTAGCGGTGGAATGCGTAGAGATCCGGAAGAACACCGGAGGCGAAGGCGGCTTGCTGGGCTCGGTCTGACGCTGAGGCGCGAAAGCGTGGGG
0c0a925cae7aa49704bc9013d180d2de	FALSE	FALSE	NA	k__Bacteria	p__Bacteroidetes	c__Unclass.Bacteroidetes	o__Unclass.Bacteroidetes	f__Chitinophagaceae	g__Flavisolibacter	s__	GCAAGCGTTATCCGGATTCACTGGGTTTAAAGGGTGCGTAGGAGGGCAGGTAAGTCAGTGGTGAAATCTCCGAGCTTAACTTGGAAACTGCCGTTGATACTATCTGTCTTGAATACCGTGGAGGTGAGCGGAATATGTCATGTAGCGGTGAAATGCTTAGATATGACATAGAACACCAATTGCGAAGGCAGCTCACTACACGAATATTGACTCTGAGGCACGAAAGCGTGGGG
0c0b3fc6795a0fe4f18bfc592967dbfb	FALSE	FALSE	NA	k__Bacteria	p__Proteobacteria	c__Alphaproteobacteria	o__Rhizobiales	f__Hyphomicrobiaceae	g__Devosia	s__	GCTAGCGTTGTTCGGATTTACTGGGCGTAAAGCGCACGTAGGCGGATCTTTAAGTCGGGGGTGAAATCCTGGAGCTCAACTCCAGAACTGCCTTCGATACTGGGGATCTAGAGTCCGGAAGAGGTGAGTGGAACTCCTAGTGTAGAGGTGGAATTCGTAGATATTAGGAAGAACACCAGTGGCGAAGGCGGCTCACTGGTCCGGTACTGACGCTGAGGTGCGAAAGCGTGGGG
0c0ee3b5a6ccb0c5735f7ace8b915434	FALSE	FALSE	NA	k__Bacteria	p__Proteobacteria	c__Betaproteobacteria	o__Burkholderiales	f__Comamonadaceae	g__Variovorax	s__	GCAAGCGTTAATCGGAATTACTGGGCGTAAAGCGTGCGCAGGCGGTGATGTAAGACAGATGTGAAATCCCCGGGCTCAACCTGGGAACTGCATTTGTGACTGCATTGCTGGAGTGCGGCAGAGGGGGATGGAATTCCGCGTGTAGCAGTGAAATGCGTAGATATGCGGAGGAACACCGATGGCGAAGGCAATCCCCTGGGCCTGCACTGACGCTCATGCACGAAAGCGTGGGG
0c1440091acb3b8ee3c2f61f113b534e	FALSE	FALSE	NA	k__Bacteria	p__Armatimonadetes	c__Unclass.Armatimonadetes	o__Unclass.Armatimonadetes	f__Unclass.Armatimonadetes	g__Fimbriimonas	s__	CCAAGCGTTGTCCGGATTTACTGGGCGTAAAGAGCGCGTAGGCGGTCCGTTAAGTGTAGAGTGAAAGCTCCGGGCTCAACTCGGAAATTGCTCTGCATACTGGCGGACTCGAGGACGGAAGAGGTTTGTGGAATTCCTGGTGTAGCGGTGAAATGCGTAGATATCAGGAGGAACACCCATGGCGAAGGCAGCAAACTGGTCCGTATCTGACGCTGAGGCGCGAAAGCGTGGGT
0c162d75d05573d80fdffaf5a6e6c987	FALSE	FALSE	NA	k__Bacteria	p__Planctomycetes	c__Planctomycetia	o__Planctomycetales	f__Planctomycetaceae	g__Planctomyces	s__	GCGAACGTTATTCGGAATCACTGGGCTTAAAGGGTGCGTAGGCGGCTCGTTAAGTAGGGTGTGAAATCCCCCAGCTCAACTGGGGAACTGCGCTCTAAACTGGCGGGCTGGAGTGAGACAGGGGTGCATGGAACTTCCAGTGGAGCGGTGAAATGTGTTGATATTGGAAGGAACGCCGGAGGCGAAAGCGATGCACTGGGTCTCAACTGACGCTGAGGCACGAAAGCCAGGGG
0c1facbe7fdc6f6bbeb4092c5b2eaa88	FALSE	Removed before data structure assessment	Removed before data structure assessment	Unassigned	Unassigned	Unassigned	Unassigned	Unassigned	Unassigned	Unassigned	TATGGTAATTGTGTGCCAGCCGCCGCGGTAACACGATTAACCCAAGTCAATAGAAGCCGGCGTAAAGAGTGTTTTAGATCACCCCCTCCCCAATAAAGCTAAAACTCACCTGAGTTGTAAAAAACTCCAGTTGACACAAAATAGACTACGAAAGTGGCTTTAACATATCTGAACACACAATAGCTAAGACCCAAACTGGGATTAGAAACCCTAGTAGTCCGGCTGACTGACTATTCATGGACGCATCTCGTATGCCGTCTTCTGCTTGAAA
0c213668c90a7c32a6667ffeb75b6aa9	FALSE	FALSE	NA	k__Bacteria	p__Unclass.Bacteria	c__Unclass.Bacteria	o__Unclass.Bacteria	f__Unclass.Bacteria	g__Unclass.Bacteria	s__Unclass.Bacteria	GTAAGCATTATTCATCATTAATGGGTCTAAAGGGTACGTAGGCTGTATCATAAGACTGAAAGGTATCGAACTAAATGAATAAGAGCTTTTCAGTAACTATGAAACTAGAGTGTAATGGAGGAAAGAGGAACTCCGAGAGTAGGGATGGAATCTGTTGATCCTCGGAAGACCGCTTAAGGCGAAGGCTTCTTTCTAACTAAACACTGACGCTGAGGTACGAAAGTATGGGG
0c221b7fda721fd5125cf4ce4d7b4b5b	FALSE	FALSE	NA	k__Bacteria	p__Firmicutes	c__Bacilli	o__Lactobacillales	f__Aerococcaceae	g__Facklamia	s__	GCAAGCGTTGTCCGGATTTATTGGGCGTAAAGGGAGCGCAGGTGGTGACTTAAGTCTGATGTGAAAGCCCACGGCTCAACCGTGGAGGGTCATTGGAAACTGGGTCACTTGAGTACAGAAGAGGAAAGTGGAATTCCATGTGTAGCGGTGAAATGCGTAGATATATGGAGGAACACCAGTGGCGAAGGCGACTTTCTGGTCTGACACTGACACTGAGGCTCGAAAGCGTGGGG
0c23df9e29a97c01af9fc4dc5822887e	FALSE	FALSE	NA	k__Archaea	p__Euryarchaeota	c__Methanomicrobia	o__Methanosarcinales	f__Methanosarcinaceae	g__Methanosarcina	s__	CCGAGTGGTGATCGTGATTATTGGGTCTAAAGGGTCCGTAGCCGGTTTGGTCAGTCCTCCGGGAAATCTGACAGCTCAACTGTTAGGCTTTCGGAGGATACTGCCAGACTTGGAACCGGGAGAGGTAAGAGGTACTACAGGGGTAGGAGTGAAATCTTGTAATCCCTGTGGGACCACCTGTGGCGAAGGCGTCTTACCAGAACGGGTTCGACGGTGAGGGACGAAAGCTGGGGG
0c24b394d643d917ddbff5261382f676	FALSE	FALSE	NA	k__Bacteria	p__Unclass.Bacteria	c__Unclass.Bacteria	o__Unclass.Bacteria	f__Unclass.Bacteria	g__Unclass.Bacteria	s__Unclass.Bacteria	GCAAGCGTTATCCGGATTTACTGGGTGTAAAGGGTGCGTAGGCGGCATGGTAAGTCAGTCGTTAAAGACCAGTGCTTAACACTGGATAGGCGATTGAAACTATCAAGCTAGAGTACAGGAGAGGTAAGCGGAATTACTAGTGTAGAGGTGGAATTCGTAGATATTAGTAAGAACACCAATGGCGAAGGCAGCTTACTGGCCTGAAACAGACGCTGAGGCACGAAAGTGTGGGG
0c26ffba00795ace7ffd056c190a9dcc	FALSE	FALSE	NA	k__Bacteria	p__Actinobacteria	c__MB-A2-108	o__0319-7L14	f__	g__	s__	ACGAGCGTTGTCCGGATTCATTGGGCGTAAAGCGCGCGTAGGCGGCCCGGAAAGTCGGTTGTGAAATCCTGGGGCTCAACCCCAGGACTGCGTCCGATACTTCCGGGCTGGAGGCAGGTAGGGGAGATCGGAATTCCTGGTGTAGCGGTGAAATGCGCAGATATCAGGAGGAACACCGGTGGCGAAGGCGGATCTCTGGGCCTTGCCTGACGCTGATGCGCGAAAGCTAGGGG
0c2c6c096e9b69a2bd0b159faea2df5a	FALSE	FALSE	NA	k__Bacteria	p__Proteobacteria	c__Alphaproteobacteria	o__Rhizobiales	f__Beijerinckiaceae	g__	s__	GCTAGCGTTGCTCGGAATCACTGGGCGTAAAGGGCGCGTAGGCGGCTATTCAAGTCAGGGGTGAAAGCCTGAGGCTCAACCTCAGAATTGCCTTTGATACTGTTTAGCTAGAGACCGGAAGAGGTTAGTGGAACTGCGAGTGTAGAGGTGAAATTCGTAGATATTCGCAAGAACACCAGTGGCGAAGGCGGCTAACTGGTCCGGTTCTGACGCTGAGGCGCGAAAGCGTGGGG
0c2f4157418d351c6fbd28f3b8d592c4	FALSE	Removed before data structure assessment	Removed before data structure assessment	Unassigned	Unassigned	Unassigned	Unassigned	Unassigned	Unassigned	Unassigned	TATGGTAATTGTGTGCCAGCAGCCGCGGTAACACGATTAACCCAAGTCAATAGAAGCCGGCGTAAAGAGTGTTTTAGATCACCCCCTCCCCAATAAAGCTAAAACTCACCTGAGTTGTAAAAAACTCCAGTTGACACAAAATAGACTACGAAAGTGGCTTTAACATATCTGAACACACAATAGCTAAGACCCAAACTGGGATTAGAAACCCCAGTAGTCCGGCTGACTGACTACAATCGGTTGCATCTCGTATGCCGTCTTCTGCTTGAAA
0c35ddaa9ad3980b318b7a5dd5ddfdad	FALSE	FALSE	NA	k__Bacteria	p__Actinobacteria	c__Actinobacteria	o__Actinomycetales	f__Micrococcaceae	g__Arthrobacter	s__Unclass.Arthrobacter	GCAAGCGTTATCCGGAATTATTGGGCGTAAAGAGCTCGTAGGCGGTTTGTCGCGTCTGCTGTGAAAGACCGGGGCTCAACTCCGGTTCTGCAGTGGGTACGGGCAGACTAGAGTGCAGTAGGGGAGACTGGAATTCCTGGTGTAGCGGTGAAATGCGCAGATATCAGGAGGAACACCGATGGCGAGGGCAGGTCTCTGGGCTGTAACTGACGCTGAGGAGCGAAAGCATGGGG
0c3617fb2cf3079a1aaae7ff3f3ad0b0	FALSE	FALSE	NA	k__Bacteria	p__Proteobacteria	c__Betaproteobacteria	o__Burkholderiales	f__Comamonadaceae	g__Rubrivivax	s__	GCGAGCGTTAATCGGAATTACTGGGCGTAAAGCGTGCGCAGGCGGTCTTGCAAGACAGGTGTGAAATCCCCGGGCTTAACCTGGGAACTGCACTTGTGACTGCAAGGCTGGAGTACGGCAGAGGGGGATGGAATTCCGCGTGTAGCAGTGAAATGCGTAGATATGCGGAGGAACACCGATGGCGAAGGCAATCCCCTGGGCCTGTACTGACGCTCATGCACGAAAGCGTGGGG
0c3aea642189ad0eab12fa494b904a51	FALSE	FALSE	NA	k__Bacteria	p__Firmicutes	c__Clostridia	o__Clostridiales	f__Ruminococcaceae	g__	s__	GCAAGCGTTGTCCGGATTTACTGGGTGTAAAGGGTGCGCAGGCGGGACTGCAAGTTGGATGTGAAATACCGAAGCTTAACTTCGGGGCTGCATCCAAAACTGTAGTTCTTGAGTGAAGTAGAGGTAAGCGGAATTCCGAGTGTAGCGGTGAAATGCGTAGATATTCGGAGGAACACCAGTGGCGAAGGCGGCTTACTGGGCTTTAACTGACGCTGAGGCACGAAAGTGTGGGT
0c3b6c436b855cc8e1cf2719ae85de84	FALSE	FALSE	NA	k__Bacteria	p__Firmicutes	c__Bacilli	o__Lactobacillales	f__Streptococcaceae	g__Streptococcus	s__	CCGAGCGTTGTCCGGATTTATTGGGCGTAAAGCGAGCGCAGGCGGTTTGATAAGTCAGAAGTTAAAGGCTGTGGCTCAACCATAGTTCGCTTTGGAAACTGTCAAACTTGAGTGCAGAAGGGGAGAGTGGAATTCCATGTGTAGCGGTGAAATGCGTAGATATATGGAGGAACACCGGTGGCGAAAGCGGCTCTCTGGTCTGTAACTGACGCTGAGGCTCGAAAGCGTGGGG
0c3d2038714f019f70fdc3b6f4b40419	FALSE	FALSE	NA	k__Bacteria	p__Firmicutes	c__Clostridia	o__Clostridiales	f__Ruminococcaceae	g__Oscillospira	s__	GCAAGCGTTATCCGGATTTACTGGGTGTAAAGGGCGTGTAGGCGGGAGTGCAAGTCAGATGTGAAAACTATGGGCTCAACCCATAGCCTGCATTTGAAACTGTACTTCTTGAGTACTGGAGAGGCAGGCGGAATTCCGTGTGTAGCGGTGAAATGCGTAGATATACGGAGGAACACCAGTGGCGAAGGCGGCCTGCTGGACAGCAACTGACGCTAAGGCGCGAAAGCGTGGGG
0c3d31d839e5abc1ceb9adae88e8f739	FALSE	FALSE	NA	k__Bacteria	p__Firmicutes	c__Bacilli	o__Lactobacillales	f__Aerococcaceae	g__Facklamia	s__	GCAAGCGTTGTCCGGATTTATTGGGCGTAAAGGGAGCGCAGGCGGTGACTTAAGTCTGATGTGAAAGCCCACGGCTTAACCGTGGAGGGTCATTGGAAGCTGGGTCACTTGAGTGCAGAAGAGGAAAGCGGAATTCCATGTGTAGCGGTGAAATGCGTAGATATATGGAGGAACACCAGTGGCGAAGGCGGCTTTCTGGTCTGTAACTGACGCTGAGGCTCGAAAGCGTGGGG
0c43deba3814cf5838432c9918bf98da	FALSE	FALSE	NA	k__Bacteria	p__Gemmatimonadetes	c__Gemmatimonadetes	o__Gemmatimonadales	f__	g__	s__	GCGAGCGTTGTCCGGAATCACTGGGCGTAAAGGGCGCGTAGGCGGTCGGGTAAGCGTGGGGTGAAAGCTCGGAGCTCAACTCCGAGTCGGCCTTGCGAACTGCTCGACTGGAGCATACCAGAGGCAGGCGGAATTCCGGGTGTAGCGGTGGAATGCGTAGAGATCCGGAAGAACACCGGTGGCGAAGGCGGCCTGCTGGGGTGGTGCTGACGCTGAGGCGCGACAGCGTGGGG
0c48f9694f01177ee2d2e28bdef927eb	FALSE	FALSE	NA	k__Bacteria	p__Actinobacteria	c__Acidimicrobiia	o__Acidimicrobiales	f__Iamiaceae	g__Iamia	s__	GCAAGCGTTGTCCGGATTCATTGGGCGTAAAGAGCTCGTAGGCGGCTCAGTAAGTCGGGTGTGAAACCTCCAGGCTCAACCTGGAGACGCCACCCGATACTGCTGTGGCTAGAGTCCAGTAGGGGAGCGTGGAATTCCTGGTGTAGCGGTGAAATGCGCAGATATCAGGAGGAACACCAGTGGCGAAGGCGGCGCTCTGGGCTGGAACTGACGCTGAGGAGCGAAAGCGTGGGG
0c4e48bb524a68aa3317128fbfc2a00b	FALSE	FALSE	NA	k__Bacteria	p__Bacteroidetes	c__Cytophagia	o__Cytophagales	f__Cytophagaceae	g__Spirosoma	s__	GCAAGCGTTGTCCGGATTTATTGGGTTTAAAGGGTGCGTAGGTGGTCATTTAAGTCTGATTTGAAAGCAGGCGGCTTAACCGTCTGATGTGGTTGGAAACTGAATGACTTGAATGGGTTGGCGGTAGCCGGAATGGGTCATGTAGCGGTGAAATGCATAGATATGACCCGGAACACCGATTGCGAAGGCAGGCTACTACGACTTGATTGACACTGAGGCACGAGAGCATGGGT
0c4fac74ff907866a36c225031668e50	FALSE	FALSE	NA	k__Bacteria	p__Chloroflexi	c__Chloroflexi	o__Unclass.Chloroflexi	f__	g__	s__	GCAAGCGTTGTCCGGACTTACTGGGCGTAAAGCGCACGCAGGTGGCCGCGCAAGTGTTATGTGAAAGCCCCGCGCTCAACGCGGGGAGGCCACGACAGACTGCGCAGCTCGAGGGATGCAGAGGATGGTGGAATTGCCGGTGTAGTGGTGAAATGCGTAGAGATCGGCAGGAACACCAAGGCCGAAGGGAGCCATCTGGGCATCACCTGACACTCATGTGCGACAGCGTGGGG
0c54fe9d7ac60775439012b1f13419d6	TRUE	Removed before data structure assessment	Removed before data structure assessment	k__Bacteria	p__Proteobacteria	c__Betaproteobacteria	o__Ellin6067	f__	g__	s__	GCGAGCGTTAATCGGAATTACTGGGCGTAAAGCGTGCGCAGGCGGTTTTGTAAGCCAGATGTGAAAGCCCCGGGCTTAACCTGGGAATGGCATTTGGGACTGCAAGGCTTGAGTGCGGCAGAGGAGACTGGAATTCCTGGTGTAGCAGTGAAATGCGTAGATATCAGGAGGAATACCGATGGCGAAGGCAGGTCTCTGGGCTGACACTGACGCTCATGCACGAAAGCGTGGGG
0c5a402aac69605caa540b07427c8add	FALSE	FALSE	NA	k__Bacteria	p__Unclass.Bacteria	c__Unclass.Bacteria	o__Unclass.Bacteria	f__Unclass.Bacteria	g__Unclass.Bacteria	s__Unclass.Bacteria	GCGAGCGTTACCCGGATTTACTGGGCGTAAAGGGCGTGTAGGCGGCTTGGGGCGTCCCATGTGAAAGGCCACGGCTCAACCGTGGAGGAGCGTGGGATACGCTCAGGCTAGAGGGTGGGAGAGGGTGGTGGAATTCCCGGAGTAGCGGTGAAATGCGCAGATACCGGGAGGAACGCCGATGGCGAAGGCAGCCACCTGGTCCACTTCTGACGCTGAGGCGCGAAAGCGTGGGG
0c5eb46955eff375581069d6cae3c42a	FALSE	FALSE	NA	k__Bacteria	p__Unclass.Bacteria	c__Unclass.Bacteria	o__Unclass.Bacteria	f__Unclass.Bacteria	g__Unclass.Bacteria	s__Unclass.Bacteria	TATGGTAATTGTGTGCCAGCCGCCGCGGTAACACGATTAACCCAAGTCAATAGAAGCCGGCGTAAAGAGTGTTTTAGATCACCCCCTCCCCAATAAAGCTAAAACTCACCTGAGTTGTAAAAAACTCCAGTTGACACAAAATAGACTACGAAAGTGGCTTTAACATATCTGAACACACAATAGCTAAGACCCAAACTGGGATTAGAAACCCCGGTAGTCCGGCTGACTGACTATTATACCTCGGATCTCGTATGCCGTCTTCTGCTTGAAA
0c5fd55775dda07665fd6a6afc8ada00	FALSE	Removed before data structure assessment	Removed before data structure assessment	k__Bacteria	p__	c__	o__	f__	g__	s__	GCAAGCGTTGTTCGGAATTACTGGGCGTAAAGCGCGCGTAGGCGGCTCGTAAAGTCGGCTGTGAAAGCCTGAGGCTTAACTTCAGAAAGTCAGCCGATACTCACGAGCTAGAGTTCGGAAGAGGTAGCTAGAATTCCCGGTGTAGCGGTGAAATGCGTAGATATCGGGAGGAATACCGGCGGCGAAGGCGGGCTACTGGGCCGAAACTGACGCTGAGGCGCGAAAGCTAGGGG
0c660909e252cac1325198454aac964e	FALSE	FALSE	NA	k__Bacteria	p__Firmicutes	c__Bacilli	o__Bacillales	f__Staphylococcaceae	g__Staphylococcus	s__Unclass.Staphylococcus	GCAAGCGTTATCCGGAATTATTGGGCGTAAAGCGCGCGTAGGCGATTTTTTAAGTCTGATGTGAAAGCCCACGGCTCAACCGTGGAGGGTCATTGGAAACTGGAAAACTTGAGTGCAGAAGAGGAAAGTGGAATTCCATGTGTAGCGGTGAAATGCGCAGAGATATGGAGGAACACCAGTGGCGAAGGCGACTTTCTGGTCTGTAACTGACGCTGATGTGCGAAAGCGTGGGG
0c66e1505a4e8e6e70f51984ad293ee0	FALSE	Removed before data structure assessment	Removed before data structure assessment	k__Bacteria	p__Armatimonadetes	c__SHA-37	o__	f__	g__	s__	GCGAGCGTTGTCCGAATTTATTGGGCGTAAAGCGCGTGTAGGCGGACCAACAAGCCTGGGGTGAAAGGTCGGGGCTCAACCCCGTACAGTGCCTTGGGGACTGTTGGTCTGGAGGCAGGCAGAGGAGTGTGGAATTCCTGGTGTAGCGGTGGAATGCGTAGAGATCAGGAAGAACACCCGTGGCGAAGGCGGCACTCTGGGCCTGTACTGACGCTGAGACGCGAAAGCGCGGGG
0c6743a5cb09a0ef59e189aaf48964e3	TRUE	Removed before data structure assessment	Removed before data structure assessment	k__Bacteria	p__Firmicutes	c__Clostridia	o__Clostridiales	f__Ruminococcaceae	g__Oscillospira	s__	GCAAGCGTTGTCCGGATTTACTGGGTGTAAAGGGCGTGTAGCCGGGAAGGCAAGTCAGATGTGAAATCCACGGGCTTAACTCGTGAACTGCATTTGAAACTGTTTTTCTTGAGTATCGGAGAGGCAATCGGAATTCCTAGTGTAGCGGTGAAATGCGTAGATATTAGGAGGAACACCAGTGGCGAAGGCGGATTGCTGGACGACAACTGACGGTGAGGCGCGAAAGCGTGGGG
0c6dd00e4574ee79c9a3a2aacffa97ba	FALSE	FALSE	NA	k__Bacteria	p__Firmicutes	c__Clostridia	o__Clostridiales	f__Unclass.Clostridiales	g__Unclass.Clostridiales	s__Unclass.Clostridiales	GCAAGCGTTATCCGGATTTACTGGGTGTAAAGGGCGTGTAGGCGGGCAGGCAAGTCAGATGTGAAATACCGGGGCTCAACCCCGGGGCTGCATTTGAAACTACCAGTCTTGAGTGTCGGAGAGGAAAGCGGAATTCCTAGTGTAGCGGTGAAATGCGTAGATATTAGGAGGAACACCAGTGGCGAAGGCGGCTTTCTGGACGATAACTGACGCTGAGGCGCGAAAGCGTGGGT
0c707d3a45f73ad380e1a6f5d37c7e19	FALSE	FALSE	NA	k__Bacteria	p__Firmicutes	c__Clostridia	o__Clostridiales	f__Ruminococcaceae	g__Butyricicoccus	s__pullicaecorum	GCAAGCGTTATCCGGATTTACTGGGTGTAAAGGGCGTGTAGGCGGGCCTGCAAGTCAGAAGTGAAATCTGGGGGCTTAACCCCCAAACTGCTTTTGAAACTGTGGGTCTTGAGTGATGGAGAGGCAGGCGGAATTCCCAGTGTAGCGGTGAAATGCGTAGATATTGGGAGGAACACCAGTGGCGAAGGCGGCCTGCTGGACATTAACTGACGCTGAGGTTCGAAAGCGTGGGT
0c7a0305682b41d7c9f4635d32dccfc0	FALSE	FALSE	NA	k__Bacteria	p__Proteobacteria	c__Alphaproteobacteria	o__Rhizobiales	f__Unclass.Rhizobiales	g__Unclass.Rhizobiales	s__Unclass.Rhizobiales	GCTAGCGTTGTTCGGATTTACTGGGCGTAAAGCGCACGTAGGCGGATCTTTAAGTCAGAGGTGAAATCCCAAGGCTCAACCTTGGAACTGCCTTTGATACTGGAGATCTTGAGTCCGGGAGAGGTGAGTGGAACTGCGAGTGTAGAGGTGAAATTCGTAGATATTCGCAAGAACACCAGTGGCGAAGGCGGCTCACTGGCCCGGTACTGACGCTGAGGTGCGAAAGCGTGGGG
0c8353a4f8e34b79022432be1742a21c	FALSE	FALSE	NA	k__Bacteria	p__Proteobacteria	c__Alphaproteobacteria	o__Unclass.Alphaproteobacteria	f__Unclass.Alphaproteobacteria	g__Unclass.Alphaproteobacteria	s__Unclass.Alphaproteobacteria	GCAAGCGTTGTTCGGATTTACTGGGCGTAAAGGGTGTGTAGGCGGTTTTGCAAGTTGGATGTGAAAGCCCCGGGCTTAACTCGGGAATTGCATTCAAGACTGCATCACTTGAGTATGGAAGAGGTTGGTGGAATTCCTAGTGTAGAGGTGAAATTCGTAGATATTAGGAAGAACACCTGTGGCGAAGGCGGCCAACTGGTCCATAACTGACGCTGAGACACGAAAGCGTGGGG
0c8ae39ed12ccbf1f3362dff26f5c530	FALSE	Removed before data structure assessment	Removed before data structure assessment	k__Bacteria	p__Firmicutes	c__Clostridia	o__Clostridiales	f__Lachnospiraceae	g__Unclass.Lachnospiraceae	s__Unclass.Lachnospiraceae	GCAAGCGTTATCCGGATTTACTGGGTGTAAAGGGAGCGCAGGCGGTCTGGCAAGTCTGATGTGAAAATCCGGGGCTCAACTCCGGAACTGCATTGGAAACTGTCAGACTAGAGTGTCGGAGAGGTAAGTGGAATTCCTAGTGTAGCGGTGAAATGCGTAGATATTAGGAGGAACACCAGTGGCGAAGGCGGCTTACTGGACGATAACTGACGCTGAGGCTCGAAAGCGTGGGG
0c8c45b92fe6ba7e9bd32220ee7124f6	FALSE	FALSE	NA	k__Bacteria	p__Firmicutes	c__Clostridia	o__Clostridiales	f__	g__	s__	GCAAGCGTTATCCGGAATTATTGGGTGTAAAGGGTGCGTAGACGGGAAAATAAGTTAGTTGTGAAATCCCACGGCTCAACTGTGGAACTGCAACTAAAACTGTTTTTCTTGAGTATCGGAGAGGAAAGTGGAATTCCTAGTGTAGCGGTGAAATGCGTAGATATTAGGAGGAACACCAGTGGCGAAGGCGACTTTCTGGACGATAACTGACGTTGAGGCACGAAAGTGTGGGG
0c91d0be9373ee4a5e4fc2ad84cdbc2b	FALSE	FALSE	NA	k__Bacteria	p__Planctomycetes	c__Planctomycetia	o__Gemmatales	f__Gemmataceae	g__Gemmata	s__	GCGAACGTTGTTCGGAATCACTGGGCTTAAAGGGCGCGTAGGCGGGCGGTCAAGTCCGGGGTGAAATCCCCCAGCTCAACTGGGGAACCGCCCCGGATACTGGCCGCCTCGAGGGGGGTAGGGACGTGCGGAACGTTTGGTGGAGCGGTGAAATGCGTTGATATCAAACGGAACTCCGGTGGCGAAGGCGGCACGCTGGGCCCTTTCTGACGCTGAGGCGCGAAAGCCAGGGG
0c93000c81b3c5928eafb35961b88d21	FALSE	Removed before data structure assessment	Removed before data structure assessment	k__Bacteria	p__Firmicutes	c__Clostridia	o__Clostridiales	f__	g__	s__	GCAAGCGTTATCCGGAATGACTGGGCGTAAAGGGTGCGTAGGTGGTTTGACAAGTTGGTAGCGTAACTCCGGAGCTCAACTTCGGAACTACTACCAAAACTGTTGGACTCGAGTGCAGGAGGGGCAACTGGAATTTCTAGTGTAGCGGTGGAATGCGTAGATATTAGGAAGAACACCGGTGGCGAAGGCGAGTTGCTGGACTGTAACTGACACTGAGGCACGAAAGCGTGGGG
0c93f3971414926f302098d9fd9a05d3	FALSE	FALSE	NA	k__Bacteria	p__Proteobacteria	c__Alphaproteobacteria	o__Rhodobacterales	f__Rhodobacteraceae	g__Paracoccus	s__marcusii	GCTAGCGTTGTTCGGAATTACTGGGCGTAAAGCGCACGTAGGCGGACTGGAAAGTCAGAGGTGAAATCCCAGGGCTCAACCTTGGAACTGCCTTTGAAACTATCAGTCTGGAGTTCGAGAGAGGTGAGTGGAACTCCGAGTGTAGAGGTGAAATTCGTAGATATTCGGAGGAACACCAGTGGCGAAGGCGGCTCACTGGCTCGATACTGACGCTGAGGTGCGAAAGCGTGGGG
0c940243b74c0ab4136aa8ce55aed04b	FALSE	FALSE	NA	k__Bacteria	p__Firmicutes	c__Clostridia	o__Clostridiales	f__Unclass.Clostridiales	g__	s__	GCGAACGTTATCCGGAATGATTGGGCGTAAAGGGTACGTAGGCGGCACTTTAAGTCAGGTGTGAAAGGCATGGGCTCAACCCATGTAAGCACTTGAAACTGGAGCGCTTGAGGGAAGGAGAGGAAAGTGGAATTCCTAGTGTAGCGGTGAAATGCGTAGATATTAGGAGGAATACCGGTGGCGAAGGCGACTTTCTGGACTTTTTCTGACGCTGAGGTACGAAAGCGTGGGG
0c9474d3dafe21cd5fcaa49783f84fe4	FALSE	FALSE	NA	k__Bacteria	p__Firmicutes	c__Bacilli	o__Bacillales	f__Thermoactinomycetaceae	g__Thermoactinomyces	s__	GCGAGCGTTATCCGGAATTATTGGGCGTAAAGCGCGCGCAGGCGGCCGATTAAGTCAGGTGTGAAAGGCTGCGGCTCAACCGCAGAGCGGCACCTGAAACTGGTCGGCTTGAGTGCAGGAGAGGGGAGCGGAATTCCCGGTGTAGCGGTGGAATGCGTAGAGATCGGGAGGAACACCAGTGGCGAAGGCGGCTCTCTGGCCTGTAACTGACGCTGAGGCGCGAAAGCGTGGGG
0c9ab97fd5464ee3ba4bb3f96fd1e3af	FALSE	FALSE	NA	k__Bacteria	p__Actinobacteria	c__Actinobacteria	o__Actinomycetales	f__Cellulomonadaceae	g__Demequina	s__	GCGAGCGTTGTCCGGAATTATTGGGCGTAAAGAGCTCGTAGGCGGTTCGTCGCGTCTGCTGTGAAATCCCGAGGCTCAACCTCGGGCCTGCAGTGGGTACGGGCGAACTAGAGTGCAGTAGGGGAGACTGGAATTCCTGGTGTAGCGGTGGAATGCGCAGATATCAGGAGGAACACCGATGGCGAAGGCAGGTCTCTGGGCTGTAACTGACGCTGAGGAGCGAAAGCGTGGGG
0c9afed75eed368ccb11bae9b6ae532e	FALSE	FALSE	NA	k__Bacteria	p__Bacteroidetes	c__Bacteroidia	o__Bacteroidales	f__S24-7	g__	s__	GCGAGCGTTATCCGGATTTATTGGGTTTAAAGGGTGCGTAGGCGGCACGTCAAGTCAGCGGTTAAATGTCGGGGCTCAACCTCGGCCTGCCGTTGAAACTGATGAGCTAGAGAGGATGAGAAGTATGCGGAATGCGTGGTGTAGCGGTGAAATGCATAGATATCACGCAGAACTCCGATTGCGAAGGCAGCATGCCGGCATCTATCTGACGCTGAGGCACGAAAGCGTGGGG
0c9b30327945bfb4519c946eb7197879	FALSE	FALSE	NA	k__Bacteria	p__Proteobacteria	c__Gammaproteobacteria	o__Unclass.Gammaproteobacteria	f__Unclass.Gammaproteobacteria	g__Unclass.Gammaproteobacteria	s__Unclass.Gammaproteobacteria	GCAAGCGTTAATCGGAATTACTGGGCGTAAAGCGCGCGTAGGTGGTTTGTTAAGTTGGATGTGAAAGCCCCGGGCTCAACCTGGGAACTGCATTCAAAACTGACAAGCTAGAGTATGGTAGAGGGTGGTGGAATTTCCTGTGTAGCGGTGAAATGCGTAGATATTGGGTGGAACACCGGTGGCGAAAGCGGCTCTCTGGTCCGGACCTGACGCTGAGGCGCGAAAGCGTGGGG
0c9d6d91badd26f17f523b0887403cd4	FALSE	FALSE	NA	k__Bacteria	p__Proteobacteria	c__Alphaproteobacteria	o__Sphingomonadales	f__Sphingomonadaceae	g__Sphingomonas	s__	GCTAGCGTTGTTCGGAATTACTGGGCGTAAAGCGCACGTAGGCGGCTTCCTAAGTCAGAGGTGAAAGCCTGGAGCTCAACTCCAGAACTGCCTTTGAGACTGGGTCGCTTGAATCCGGGAGAGGTGAGTGGAATTCCGAGTGTAGAGGTGAAATTCGTAGATATTCGGAAGAACACCAGTGGCGAAGGCGGCTCACTGGACCGGTATTGACGCTGAGGTGCGAAAGCGTGGGG
0c9e307c718d5aac84f2a63e106a6181	FALSE	FALSE	NA	k__Bacteria	p__Proteobacteria	c__Deltaproteobacteria	o__Myxococcales	f__	g__	s__	GCAAGCGTTAATCGGAATCACTGGGCGTAAAGGGCGCGTAGGCGGGAATGTAAGTCGGGCGTGAAATCCCCAGGCTCAACCTGGGAACTGCACTCGAAACTGCGTTTCTTGAGTATCGGAGAGGAAAGCGGAATTCCTGGTGTAGAGGTGAAATTCGTAGATATCAGGAGGAACACCAGTGGCGAAGGCGGCTTTCTGGACGGTAACTGACGCTGAGGCGCGAAAGCGTGGGG
0ca167d2db8fc6128ccc004e05e64e05	FALSE	FALSE	NA	k__Bacteria	p__Unclass.Bacteria	c__Unclass.Bacteria	o__Unclass.Bacteria	f__Unclass.Bacteria	g__Unclass.Bacteria	s__Unclass.Bacteria	GCGAGCGTTACCCGGATTTACTGGGTGTAAAGGGCGTGTAGGCGGCTTTCTAAGTCCGGTGCTAAAGACTGGGGCTCAACCCCAGGAGTGCGCTGGGTACTGGGAGGCTAGACGGTCGGAGAGGGCAGCGGAATTCTCGGAGTAGCGGTGAAATGCGCAGATACCGAGAGGAACGCCGATAGCGAAAGCAGCTGCCTGGACGATATTGTGACGCTGAGGCGCGAAAGCGTGGGG
0ca229a455c0196a1c97a82549693c1a	FALSE	Removed before data structure assessment	Removed before data structure assessment	k__Bacteria	p__Firmicutes	c__Bacilli	o__Lactobacillales	f__Lactobacillaceae	g__Lactobacillus	s__	GCAAGCGTTGTCCGGATTTATTGGGCGTAAAGCGAGCGCAGGCGGAAAAATAAGTCTAATGTGAAAGCCTTCGGCTTAACCGAAGAAGTGCATCGGAAACCGGGCAACTTGAGTGCAGAAGAGGACAGTGGAACTCCATGTGTAGCGGTGGAATGCGTAGATATATGGAAGAACACCAGTGGCGAAGGCGGCTCTCTGGTCTGCAACTGACGCTGAGGCTCGAAAGCATGGGT
0ca697d4fbdac84af80540956b3261b9	FALSE	Removed before data structure assessment	Removed before data structure assessment	k__Bacteria	p__Cyanobacteria	c__Oscillatoriophycideae	o__Chroococcales	f__Xenococcaceae	g__	s__	GCAAGCGTTATCCGGAATTATTGGGCGTAAAGCGTCCGCAGGTGGCAATTCAAGTCTGCTGTCAAAGGTTCTGGCTCAACCAGAAACAGGCAGTGGAAACTGAACAGCTAGAGTGCGGTAGGGGCAGAGGGAATTCCCAGTGTAGCGGTGAAATGCGTAGAGATTGGGAAGAACACCGGTGGCGAAAGCGCTCTGCTAGACCGCAACTGACACTCATGGACGAAAGCTAGGGG
0ca7463d4b71fa44899727267633a093	FALSE	FALSE	NA	k__Bacteria	p__Acidobacteria	c__Acidobacteriia	o__Acidobacteriales	f__Acidobacteriaceae	g__	s__	GCAAGCGTTGTTCGGAATTATTGGGCGTAAAGGGTGCGTAGGCGGTTTGACAAGTCATCTGTGAAATCTATGGGCTCAACCCATAGTCTGCAGGCGAAACTGTCGGGCTTGAGTATGGGAGAGGTGAGTGGAATTTCCGGTGTAGCGGTGAAATGCGTAGATATCGGAAGGAACACCTGTGGCGAAAGCGGCTCACTGGACCATAACTGACGCTGAGGCACGAAAGCTAGGGG
0ca8d760508fa440b947b62b14a0bf98	FALSE	FALSE	NA	k__Bacteria	p__Proteobacteria	c__Betaproteobacteria	o__Neisseriales	f__Neisseriaceae	g__Neisseria	s__Unclass.Neisseria	GCGAGCGTTAATCGGAATTACTGGGCGTAAAGCGAGCGCAGACGGTTACTTAAGCAGGATGTGAAATCCCCGGGCTCAACCTGGGAACTGCGTTCTGAACTGGGTGGCTAGAGTGTGTCAGAGGGAGGTAGAATTCCACGTGTAGCAGTGAAATGCGTAGAGATGTGGAGGAATACCGATGGCGAAGGCAGCCTCCTGGGATAACACTGACGTTCATGCTCGAAAGCGTGGGT
0cad002167ae1e0b3cab22748658bb98	FALSE	FALSE	NA	k__Bacteria	p__Proteobacteria	c__Deltaproteobacteria	o__Bdellovibrionales	f__Bdellovibrionaceae	g__Bdellovibrio	s__	CCTAGCGTTGTTCGGAATCATTGGGCGTAAAGAGGGCGTAGGTGGCTTTGTAAGTCAGGTGTGAAAGCCCTGGGCTCAACCCAGGAAGTGCATTTGAAACTGCGAAGCTTGAGTGTTGGAGAGGTCATCGGAATACCTGGTGTAGTGGTGAAATACGTAGATATCAGGTGGAACACCGGAGGCGAAGGCGGGTGACTGGCCAAACACTGACACTGAGGCCCGAAAGCGTGGGG
0cafe143a6dc275f5805cc80d7e859fc	FALSE	Removed before data structure assessment	Removed before data structure assessment	k__Bacteria	p__Cyanobacteria	c__Chloroplast	o__Streptophyta	f__	g__	s__	GCAAGCGTTATCCGGAATGATTGGGCGTAAAGCGTCTGTAGGTGGCTTTTTAAGTCCGCCGTCAAATCCCAGGGCTCAACCCTGGACAGGCGGTGGAAACTACCAAGCTGGAGTACGGTAGGGGCAGAGGGAATTTCCGGTGGAGCGGTTAAATGCGTAGAGATCGGAAAGAACACCAACGGCGAAAGCACTCTGCTGGGCCGACACTGACACTGAGAGACGAAAGCTAGGGG
0cb388393b73dcc4143b16f083cb35f9	FALSE	FALSE	NA	k__Bacteria	p__Proteobacteria	c__Alphaproteobacteria	o__Sphingomonadales	f__Sphingomonadaceae	g__Kaistobacter	s__	GCTAGCGTTGTTCGGAATTACTGGGCGTAAAGCGCACGTAGGCGGCTTTGTAAGTTAGAGGTGAAAGCCCGGGGCTCAACTCCGGAATTGCCTTTAAGACTGCATCGCTTGAGTTGTGGAGAGGTAAGTGGAATTCCGAGTGTAGAGGTGAAATTCGTAGATATTCGGAAGAACACCAGTGGCGAAGGCGACTTACTGGACACATACTGACGCTGAGGTGCGAAAGCGTGGGG
0cbd1e2e215b7d5118a9e4c2d3862505	FALSE	FALSE	NA	k__Bacteria	p__Bacteroidetes	c__Bacteroidia	o__Bacteroidales	f__Prevotellaceae	g__Prevotella	s__	CCAGGCGTTATCCGGATTTATTGGGTTTAAAGGGAGCGTAGGCCGTTTTTTAAGCGTGTTGTGAAATACTGTCGCTCAACGACAGAGGTGCAGCGCGAACTGGAGGACTTGAGTGCGCGGAATGTAGGCGGAATTCGTCGTGTAGCGGTGAAATGCTTAGATATGACGAAGAACTCCGATTGCGAAGGCAGCTTACAGTAGCGTAACTGACGCTGAAGCTCGAAAGTGCGGGT
0cbd2a8eb289b7c1f73c6f96d3727f0a	FALSE	FALSE	NA	k__Bacteria	p__Unclass.Bacteria	c__Unclass.Bacteria	o__Unclass.Bacteria	f__Unclass.Bacteria	g__Unclass.Bacteria	s__Unclass.Bacteria	GCAAGCGTTATTGATCTTAAATGGGTCTAAAGGGTCCGTAAAACGGTAAATTAAGCGATAAGGTAAAGCTTATAATCGAACTGATTTACTAGAGTCTTATAGAGGAACAGAGGAATTGCAAGAGTAAGGATGAAATCTATTGATACTTGTAGGACCGCCAAAGGCGAAGGCATCGTTCCAGGTAATGACTGACGTTGAGGGACGTAGGCGTTGGGAGCGAAAAGGATTAG
0cc070ea98c5128db49df27a4bcaba14	FALSE	FALSE	NA	k__Bacteria	p__Bacteroidetes	c__Flavobacteriia	o__Flavobacteriales	f__Unclass.Flavobacteriales	g__	s__	GCAAGCGTTATCCGGATTTATTGGGTTTAAAGGGTCCGTAGGCGGGCTTATAAGTCAGCGGTGAAATCCGACAGCTTAACTGTCGAACTGCCATTGATACTGTAGGCCTTGAGTATATTTGAGGTAGCTGGAATAAGTAGTGTAGCGGTGAAATGCATAGATATTACTTAGAACACCAATTGCGAAGGCAGGTTACCAAGTTATAACTGACGCTGATGGACGAAAGCGTGGGG
0cca2549af8b4db613863eb3c8b073cc	FALSE	FALSE	NA	k__Bacteria	p__Proteobacteria	c__Gammaproteobacteria	o__Pasteurellales	f__Pasteurellaceae	g__Unclass.Pasteurellaceae	s__Unclass.Pasteurellaceae	GCGAGCGTTAATCGGAATAACTTGGCGTAAAGGGCACGCAGGCGGACTTTTAAGTGAGATGTGAAAGCCCCGGGCTTAACCTGGGAATTGCATTTCAGACTGGGAGTCTAGAGTACTTTAGGGAGGGGTAGAATTCCACGTGTAGCGGTGAAATGCGTAGAGATGTGGAGGAATACCGAAGGCGAAGGCAGCCCCTTGGGAATGTACTGACGCTCATGTGCGAAAGCGTGGGG
0ccb11d540a820f489b1dac379bf72c8	FALSE	FALSE	NA	k__Bacteria	p__Proteobacteria	c__Alphaproteobacteria	o__BD7-3	f__	g__	s__	GCGAGCGTTGTTCGGAATTACTGGGCGTAAAGCGTATGTAGGCGGTTTTGTAAGACAGATGTGAAATCCCAGAGCTTAACTTTGGAACTGCATTTGTGACTGCAAGACTTGAGGATCGGAGAGGTTGGCGGAATTCCAAGTGTAGAGGTGAAATTCGCAGATATTTGGAGGAACACCGATGGCGTAAGCAGCCAACTGGACGATTACTGACGCTGAGATACGAAAGCGTGGGG
0cd08da4f7f7f766d1893f4a93b90e57	FALSE	FALSE	NA	k__Bacteria	p__Proteobacteria	c__Deltaproteobacteria	o__Myxococcales	f__	g__	s__	GCAAACGTTGCTCGGAATCACTGGGCGTAAAGGGCGTGTAGGCGGGTAGGCAAGTCGGGCGTGAAATCCCTGAGCTCAACTCAGGAACTGCACTCGAAACTGCTTATCTTGAGTACCGGAGAGGAAAGCGGAATACCTGGTGTAGAGGTGAAATTCGTAGATATCAGGTGGAACACCAGTGGCGAAGGCGGCTTTCTGGACGGTAACTGACGCTGAGACGCGAAAGCGTGGGG
0cd27212faed093d1375ca9c2ab3606e	FALSE	FALSE	NA	k__Bacteria	p__Firmicutes	c__Clostridia	o__Clostridiales	f__Ruminococcaceae	g__Faecalibacterium	s__prausnitzii	ACGAGCGTTGTCCGGAATTACTGGGTGTAAAGGGAGCGCAGGCGGGTATGCAAGTTGGGAGTGAAATACATGGGCTCAACCCATGAACTGCTCTCAAAACTGTGTATCTTGAGTAGTGCAGAGGTAGGCGGAATTCCCGGTGTAGCGGTGGAATGCGTAGATATCGGGAGGAACACCAGTGGCGAAGGCGGCCTACTGGGCACCAACTGACGCTGAGGCTCGAAAGTGTGGGT
0cd2dfa709ea3b21e7b0cd539aec4c5f	FALSE	FALSE	NA	k__Bacteria	p__Firmicutes	c__Clostridia	o__Clostridiales	f__	g__	s__	GCAAGCGTTATCCGGAATTACTGGGTGTAAAGGGAGAGTAGGCGGCAAGGTAAGCGATATGTGAAAGCCTTAGGCTTAACCTGAGGATTGCATAACGAACTATCTAGCTAGAGTACAGGAGAGGAAAGCGGAATTCTTAGTGTAGCGGTGAAATGCGTAGATGTTAGGAAGAACACCAGTGGCGAAGGCGGCTTTCTGGACTGAAACTGACGCTGAGGCTCGAAAGCGTGGGG
0cda5548f5fa86c4da52fd222f117883	FALSE	Removed before data structure assessment	Removed before data structure assessment	k__Bacteria	p__Firmicutes	c__Clostridia	o__Clostridiales	f__Ruminococcaceae	g__Oscillospira	s__	GCAAGTGTTATCCGGATTTATTGGGTGTAAAGGGTGCGTAGACGGGATAATAAGTCAGATGTGAAATCCGCGGGCTCAACCCGCGAACTGCATTTGAAACTGCTTCCCTTGAGTATCGGAGAGGTAACCGGAATTCCTAGTGTAGCGGTGAAATGCGTAGATATTAGGAAGAACACCAGTGGCGAAGGCGGGTTACTGGACGACAACTGACGGTGAGGCGCGAAAGCGTGGGG
0ce4f7d1e35ce5c8cc54b5be832b94b6	FALSE	FALSE	NA	k__Bacteria	p__Proteobacteria	c__Gammaproteobacteria	o__Xanthomonadales	f__Xanthomonadaceae	g__Thermomonas	s__	GCAAGCGTTACTCGGAATTACTGGGCGTAAAGCGTGCGTAGGTGGTCTGCTAAGTCTGATGTGAAAGCCCTGGGCTCAACCTGGGAATGGCATTGGAAACTGGCGGGCTAGAGTGCGGTAGAGGGTAGTGGAATTCCCGGTGTAGCAGTGAAATGCGTAGAGATCGGGAGGAACATTCGTGGCGAAGGCGGCTACCTGGACCAGCACTGACACTGAGGCACGAAAGCGTGGGG
0ce8c3a69628763c34239c1f8b09dfa0	FALSE	TRUE	Batch1_contam	k__Bacteria	p__Proteobacteria	c__Deltaproteobacteria	o__Bdellovibrionales	f__Bacteriovoracaceae	g__Peredibacter	s__starrii	GCAAGCGTTGTTCGGAATCATTGGGCGTAAAGCGCGCGCAGGCGGATTGGTAAGTCAGATGTGAAATCTCGAAGCTCAACTTCGAAACTGCGTCTGAAACTACTAGTCTAGAATGTCGGAGGGGGCAGGGGAATTTCACGTGTAGGGGTAAAATCCGTAGAGATGTGAAGGAACACCGGAGGCGAAGGCGCCTGCCTGGACGACTATTGACGCTGAGGCGCGAAAGCGTGGGG
0ceea355b813adaf3f67dde48a64301f	FALSE	FALSE	NA	k__Bacteria	p__Actinobacteria	c__Actinobacteria	o__Actinomycetales	f__Intrasporangiaceae	g__Unclass.Intrasporangiaceae	s__Unclass.Intrasporangiaceae	GCGAGCGTTGTCCGGAATTATTGGGCGTAAAGAGCTTGTAGGCGGCTTGTCGCGTCTGCTGTGAAAGCCCGGGGCTTAACCCCGGGTCTGCAGTGGGTACGGGCAGGCTAGAGTATGGTAGGGGAGACTGGAATTCCTGGTGTAGCGGTGGAATGCGCAGATATCAGGAGGAACACCGATGGCGAAGGCAGGTCTCTGGGCCATAACTGACGCTGAGAAGCGAAAGCGTGGGG
0cef3aaa4e5b20707a9f315806a456d8	FALSE	FALSE	NA	k__Bacteria	p__Actinobacteria	c__Thermoleophilia	o__Solirubrobacterales	f__Solirubrobacteraceae	g__	s__	GCTAGCGTTGTCCGGAATCATTGGGCGTAAAGCGCGTGTAGGCGGCCCGGTAAGTCCGCTGTGAAAGTCAAGGGCTCAACCCTTGAAAGCCGGTGGATACTGTCGGGCTAGAGTGCGGGAGAGGCGAGTGGAATTCCTGGTGTAGCGGTGAAATGCGCAGATATCAGGAGGAACACCGATTGCGAAGGCAGCTCGCTGGAACGTAACTGACGCTGAGACGCGAAAGCGTGGGG
0cf3e6437d6d833554e827f5bbf2b683	FALSE	FALSE	NA	k__Bacteria	p__Firmicutes	c__Bacilli	o__Bacillales	f__Bacillaceae	g__Bacillus	s__Unclass.Bacillus	GCACGCGTTCTCCGGCCTTCTTGGGCGTAAAGCGCGCGCAGGTGGTTTCTTAAGTCTGATGTGAAAGCCCACGGCTCAACCGTGGAGGGTCATTGGAAACTGGGAGACTTGAGTGCAGAAGAGGAAAGTGGAATTCCATGTGTAGCGGTGAAATGCGTAGAGATATGGAGGAACACCAGTGGCGAAGGCGACTTTCTGGTCTGTAACTGACACTGAGGCGCGAAAGCGTGGGG
0cf648dc6d5059cc34ec2e458c817906	TRUE	Removed before data structure assessment	Removed before data structure assessment	k__Bacteria	p__Fusobacteria	c__Fusobacteriia	o__Fusobacteriales	f__Fusobacteriaceae	g__	s__	GCAAGCGTTATCCGGATTTATTGGGCGTAAAGCGCGTCTAGGCGGCTTGGTAAGTCTGATGTGAAAATGCGGGGCTTAACTCCGTATTGCGTTGGAAACTGCCAAACTAGAGTACTGGAGAGGTGGGCGGAACTACAAGTGTAGAGGTGAAATTCGTAGATATTTGTAGGAATGCCGATGGGGAAGCCAGCCCACTGGACAGATACTGACGCTAAAGCGCGAAAGCGTGGGT
0cffd20f96090396661058c829eb0eaf	FALSE	FALSE	NA	k__Bacteria	p__Actinobacteria	c__Thermoleophilia	o__Solirubrobacterales	f__	g__	s__	GCAAGCGTTGTCCGGAATCATTGGGCGTAAAGCGCGTGTAGGCGGTCCGATAAGTCGGTTGTGAAAGTCCAGGGCTCAACCCTGGGATGCCGACCGATACTGTCGGACTAGAGTTCGGAAGAGGCGAGTGGAATTCCCGGTGTAGCGGTGAAATGCGCAGATATCGGGAGGAACACCAATGGCGAAGGCAGCTCGCTGGGACGTTACTGACGCTGAGACGCGAAAGCGTGGGG
0d067e7766fe0598e88e76e0b2bc77ca	FALSE	FALSE	NA	k__Bacteria	p__Proteobacteria	c__Alphaproteobacteria	o__Rhodospirillales	f__Acetobacteraceae	g__Roseomonas	s__vinacea	GCTAGCGTTGCTCGGAATTACTGGGCGTAAAGGGCGCGTAGGCGGCTTGGTTAGTCAGGCGTGAAATTCCCGGGCTTAACCTGGGGACTGCGCTTGATACTGCTGGGCTTGAGGGTGGAAGAGGGTCGTGGAATTCCCAGTGTAGAGGTGAAATTCGTAGATATTGGGAAGAACACCGGTGGCGAAGGCGGCGACCTGGTCCATTACTGACGCTGAGGCGCGACAGCGTGGGG
0d06e1795c0116dbae0d0ece228efbef	FALSE	FALSE	NA	k__Bacteria	p__Proteobacteria	c__Gammaproteobacteria	o__Pasteurellales	f__Pasteurellaceae	g__Mannheimia	s__	GCAAGCGTTAATCGGAATAACTGGGCGTAAAGGGCACGCAGGCGGTTGTTTAAGTGAGGTGTGAAAGCCCCGGGCTTAACCTGGGAATTGCATTTCAGACTGGACAACTAGAGTACTTTAGGGAGGGGTAGAATTCCACGTGTAGCGGTGAAATGCGTAGAGATGTGGAGGAATACCGAAGGCGAAGGCAGCCCCTTGGGAATGTACTGACGCTCATGTGCGAAAGCGTGGGG
0d080384cd9a0bb4fbdeb2215de351a6	FALSE	FALSE	NA	k__Bacteria	p__Firmicutes	c__Clostridia	o__Clostridiales	f__Veillonellaceae	g__Veillonella	s__dispar	GCAAGCGTTGTCCGGAATTATTGGGCGTAAAGCGCGCGCAGGCGGATTGGTCAGTCTGTCTTAAAAGTTCGGGGCTTAACCCTGTGATGGGATGGAAACTGCCAATCTAGAGTATCGGAGAGGAAAGTGGAATTCCTAGTGTAGCGGTGAAATGCGTAGATATTAGGAAGAACACCAGTGGCGAAGGCGACTTTCTGGACGAAAACTGACGCTGAGGCGCGAAAGCCAGGGG
0d0cfd9e93d3cb894a163028423c55e4	FALSE	TRUE	Batch1_contam	k__Bacteria	p__Proteobacteria	c__Alphaproteobacteria	o__Rhodobacterales	f__Rhodobacteraceae	g__Rubellimicrobium	s__	GTTAGCGTTGTTCGGAATGACTGGGCGTAAAGCGCGCGTAGGCGGATCGGAAAGTTGGGGGTGAAATCCCGGGGCTCAACCCCGGAACTGCCTTCAAAACTCCTGGTCTTGAGTTCGAGAGAGGTGGGTGGAATTCCGAGTGTAGAGGTGAAATTCGTAGATATTCGGAGGAACACCAGTGGCGAAGGCGGCCCACTGGCTCGATACTGACGCTGAGGTGCGAAAGCGTGGGG
0d1e36e21fddb40394074c86dec31ed8	FALSE	FALSE	NA	k__Bacteria	p__Proteobacteria	c__Alphaproteobacteria	o__Rhodospirillales	f__Rhodospirillaceae	g__Inquilinus	s__	GCAAGCGTTGTTCGGAATTACTGGGCGTAAAGGGCGCGTAGGCGGTATGTCGCGTCAGGTGTGAAAGCCCCGGGCTCAACCTGGGATGTGCACTTGATACGGGCATGCTTGAGTTCGAGAGAGGTGAGTGGAATTCCCAGTGTAGAGGTGAAATTCGTAGATATTGGGAAGAACACCAGCGGCGAAGGCGGCTCACTGGCTCGAAACTGACGCTGAGGCGCGAAAGCGTGGGG
0d2157af7ed9a00191139dbb6f6b41b4	FALSE	FALSE	NA	k__Bacteria	p__Chloroflexi	c__Ellin6529	o__	f__	g__	s__	GCAAGCGTTGTCCGGATTTACTGGGCGTAAAGAGCGCGCAGGCGGTCTTTTAAGTCGAATGTGAAAGCCCCCGGCTTAACTGGGGAGGGTCATTCGATACTGATCGACTTGAAGGCAGGAGAGAGAAGCAGAATTCCCGGTGTAGTGGTGAAATGCGTAGATATCGGGAGGAATACCAGTGGCGAAGGCGGCTTCTTGGCCTGTTCTTGACGCTGAGGCGCGAAAGCTGGGGG
0d2245a297abc9d7d5cae472b058f4c9	TRUE	Removed before data structure assessment	Removed before data structure assessment	k__Bacteria	p__Bacteroidetes	c__Bacteroidia	o__Bacteroidales	f__Rikenellaceae	g__Alistipes	s__onderdonkii	TCAAGCGTTATCCGGATTTATTGGGTTTAAAGGGTGCGTAGGCGGTTTGATAAGTTAGAGGTGAAATCCCGGGGCTTAACTCCGGAACTGCCTCTAATACTGTTAGACTAGAGAGTAGTTGCGGTAGGCGGAATGTATGGTGTAGCGGTGAAATGCTTAGAGATCATACAGAACACCGATTGCGAAGGCAGCTTACCAAACTATATCTGACGTTGAGGCACGAAAGCGTGGGG
0d28641860a68054e4f5461041cb8ec2	FALSE	FALSE	NA	k__Bacteria	p__Firmicutes	c__Clostridia	o__Clostridiales	f__Ruminococcaceae	g__Ruminococcus	s__Unclass.Ruminococcus	GCGAGCGTTGTCCGGAATTACTGGGTGTAAAGGGAGCGCAGGCGGGATTGCAAGTCAGATGTGAAAACCACGGGCTCAACCTGTGGACTGCATTTGAAACTGTAGTTCTTGAGTGAAGTAGAGGTAAGCGGAATTCCTAGTGTAGCGGTGAAATGCGTAGATATTAGGAGGAACATCGGTGGCGAAGGCGGCTTACTGGGCTTTTACTGACGCTGAGGCTCGAAAGCGTGGGG
0d2ac9298586dcac537dc946d236ad52	FALSE	FALSE	NA	k__Bacteria	p__Firmicutes	c__Clostridia	o__Clostridiales	f__Unclass.Clostridiales	g__Sedimentibacter	s__	GCGAGCGTTGTCCGGATTTACTGGGCGTAAAGGGTGAGTAGGCGGTAATATGTGTCAGATGTAAAAGGCTAAGGCTTAACCATAGTTAGCATTTGAAACTGTATTACTTGAGTGCAGGAGAGGTAAGTGGAATTCCTAGTGTAGCGGTGAAATGCGTAGATATTAGGAGGAACACCAGTGGCGAAGGCGACTTACTGGACTGTAACTGACGCTGAGTCACGAAAGCGTGGGT
0d2e5bba274fae4324b5f6c439d01db1	FALSE	FALSE	NA	k__Bacteria	p__Bacteroidetes	c__Cytophagia	o__Cytophagales	f__Cytophagaceae	g__Dyadobacter	s__	GCGAGCGTTGTCCGGATTTATTGGGTTTAAAGGGTGCGTAGGTGGCTTTATAAGTCAGTGGTGAAATACGGTTGCTCAACAATCGAGGTGCCATTGATACTGTAAAGCTTGAAATAATTGGAGGCTGCCGGAATGGATGGTGTAGCGGTGAAATGCATAGATATCATCCAGAACACCGATTGCGAAGGCAGGTGGCTACGATTTGTTTGACACTGAGGCACGAAAGCATGGGG
0d346714ccde4bbc8e4b8a531d54d011	FALSE	FALSE	NA	k__Bacteria	p__Chloroflexi	c__Ellin6529	o__	f__	g__	s__	GCTAGCGTTGTCCGGATTTACTGGGCGTAAAGAGCGCGCAGGCGGTCGTTCAAGTCGAGTGTGAAAGCCCCCGGCTCAACTGGGGAGGGTCACTCGATACTGGTCGACTTGAAGGTGGGAGAGGGAAGCGGAATTCCCGGTGTAGTGGTGAAATGCGTAGATATCGGGAGGAACACCAGTGGCGAAGGCGGCTTTCTGGCCCATTCTTGACGCTGAGGCGCGAAAGCTAGGGT
0d3546721e970a14576e36a3e118989b	FALSE	FALSE	NA	k__Bacteria	p__Chloroflexi	c__Anaerolineae	o__SBR1031	f__oc28	g__	s__	GCAAGCGTTATCCGGATTTACTGGGCGTAAAGCATGTGCAGACGGGTTGGTAAGTGGTGTATGAAAGCGTCCGGCTTAACCGGGCAAGCGTAGGCCAGACTGCCAGTCTTGAGAGTGGGAGAGGGATGTGGAATTCCGGGTGTAGTGGTGAAATGCGTAGAGATCCGGAGGAACCCCAGAGGCGAAGGCGGCGTCCTGGCCCATTTCTGACGTTCAGACATGACAGCATGGGG
0d355a2fb95f30c383d7809e8e526f6b	FALSE	FALSE	NA	k__Bacteria	p__Spirochaetes	c__Spirochaetes	o__Spirochaetales	f__Spirochaetaceae	g__Treponema	s__amylovorum	GCGAGCGTTGTTCGGAATTATTGGGCGTAAAGGGCATGCAGGCGGTCGTGCAAGCCCGGCGTGAAAGGCGGGGGCTCAACTCCCGAACTGCGCTGGGAACTGCAAGGCTTGAGTTTCTGAAGGGTAGTCGGAATTCCACGTGTAGGGGTGAAATCTGTAGATATGTGGAAGAACACCAATGGCGAAGGCAGGCTACCGGCAGAAGACTGACGCTGAGGTGCGAAGGTGCGGGG
0d386e8b32d8980af9fc1aa4ca040b8c	FALSE	FALSE	NA	k__Bacteria	p__Bacteroidetes	c__Sphingobacteriia	o__Sphingobacteriales	f__Sphingobacteriaceae	g__	s__	CCAAGCGTTATCCGGATTTATTGGGTTTAAAGGGTGCGTAGGTGGCTTAATAAGTCAGGGGTGAAAGACATCGGCTCAACCGATGCAGTGCCTTTGATACTGTTGAGCTTGAATTATGTTGAAGATGGCGGAATGAGACAAGTAGCGGTGAAATGCATAGATATGTCTCAGAACACCGATTGCGAAGGCAGCTGTCTAAACATGGATTGACACTGATGCACGAAAGCGTGGGG
0d3a4c8981a95a22969faa6971965062	FALSE	FALSE	NA	k__Bacteria	p__Actinobacteria	c__Actinobacteria	o__Actinomycetales	f__Corynebacteriaceae	g__Corynebacterium	s__Unclass.Corynebacterium	GCGAGCGTTGTCCGGAATTACTGGGCGTAAAGAGCTCGTAGGTGGTTTGTCGCGTCGTCTGTGAAATCCCGGGGCTTAACTTCGGGCGTGCAGGCGATACGGGCATAACTAGAGTGCTGTAGGGGAGACTGGAATTCCTGGTGTAGCGGTGAAATGCGCAGATATCAGGAGGAACACCGATGGCGAAGGCAGGTCTCTGGGCAGTTACTGACGCTGAGGAGCGAAAGCATGGGT
0d3a6a64117c268282fb4ad07b74a4e3	FALSE	FALSE	NA	k__Bacteria	p__Actinobacteria	c__Actinobacteria	o__Actinomycetales	f__Streptomycetaceae	g__Streptomyces	s__Unclass.Streptomyces	GCAAGCGTTGTCCGGAATTATTGGGCGTAAAGAGCTCGTAGGCGGCTTGTCACGTCGGATGTGAAAGCCCGAGGCTTAACCTCGGGTCTGCATTCGATACGGGCTAGCTAGAGTGTGGTAGGGGAGATCGGAATTCCTGGTGTAGCGGTGAAATGCGCAGATATCAGGAGGAACACCGGTGGCGAAGGCGGATCTCTGGGCCATTACTGACGCTGAGGAGCGAAAGCGTGGGG
0d3c82d9c2751bb1b39e5f900d1791ae	FALSE	FALSE	NA	k__Bacteria	p__Proteobacteria	c__Gammaproteobacteria	o__Pseudomonadales	f__Moraxellaceae	g__Moraxella	s__	GCAAGCGTTAATCGGAATTACTGGGCGTAAAGCGAGCGTAGGTGGTCATTTAAGTCAGATGTGAAATCCCCGGGCTTAACCTGGGAACTGCATCTGATACTGGGTGACTAGAGTAGGTGAGAGGGAAGTAGAATTCCAGGTGTAGCGGTGAAATGCGTAGAGATCTGGAGGAATACCGATGGCGAAGGCAGCTTCCTGGCATCATACTGACACTGAGGTTCGAAAGCGTGGGT
0d3ef7595753c02ec35aa13523003ed0	FALSE	FALSE	NA	k__Bacteria	p__Proteobacteria	c__Alphaproteobacteria	o__Caulobacterales	f__Caulobacteraceae	g__Brevundimonas	s__vesicularis	GCTAGCGTTGCTCGGAATTACTGGGCGTAAAGGGAGTGTAGGCGGACATTTAAGTCAGGGGTGAAATCCCGGGGCTCAACCTCGGAATTGCCTTTGATACTGGGTGTCTTGAGTATGAGAGAGGTGTGTGGAACTCCGAGTGTAGAGGTGAAATTCGTAGATATTCGGAAGAACACCAGTGGCGAAGGCGACACACTGGCTCATTACTGACGCTGAGGCTCGAAAGCGTGGGG
0d40fffbd8ca91429538b38bcdf1f272	FALSE	FALSE	NA	k__Bacteria	p__Actinobacteria	c__Actinobacteria	o__Actinomycetales	f__Microbacteriaceae	g__Leucobacter	s__	GCAAGCGTTGTCCGGAATTATTGGGCGTAAAGAGCTCGTAGGCGGCTTGTCGCGTCTGCTGTGAAATCCCGGGGCTCAACCCCGGGCCTGCAGTGGGTACGGGCAAGCTAGAGTGCGGTAGGGGAGATTGGAATTCCTGGTGTAGCGGTGGAATGCGCAGATATCAGGAGGAACACCGATGGCGAAGGCAGATCTCTGGGCCGTAACTGACGCTGAGGAGCGAAAGCATGGGG
0d43254f2b5b2bc117c2bc935d4aa37c	FALSE	FALSE	NA	k__Bacteria	p__Proteobacteria	c__Alphaproteobacteria	o__Rhodospirillales	f__Rhodospirillaceae	g__Azospirillum	s__irakense	GCTAGCGTTGTTCGGAATTACTGGGCGTAAAGGGCGCGTAGGCGGTTTTTCAAGTCAGGCGTGAAAGCCCCGGGCTTAACCTGGGAACTGCGCTTGAGACTGTGAGACTAGAGTACCGGAGAGGTAGGTGGAATTCCCAGTGTAGAGGTGAAATTCGTAGATATTGGGAAGAACACCAGTGGCGAAGGCGGCCTACTGGACGGTAACTGACGCTGAGGCGCGAAAGCGTGGGG
0d4937f7cfe93f988d9e746ad126b042	FALSE	FALSE	NA	k__Bacteria	p__Proteobacteria	c__Alphaproteobacteria	o__Sphingomonadales	f__Sphingomonadaceae	g__Sphingomonas	s__wittichii	GCTAGCGTTGTTCGGAATTACTGGGCGTAAAGCGCACGTAGGCGGCTTTGTAAGTTAGAGGTGAAAGCCTGGGGCTCAACTCCAGAACAGCCTTTAAGACTGCATCGCTTGAACGTCGGAGAGGTGAGTGGAATTCCGAGTGTAGAGGTGAAATTCGTAGATATTCGGAAGAACACCAGTGGCGAAGGCGGCTCACTGGACGACTGTTGACGCTGAGGTGCGAAAGCGTGGGG
0d4bf9aa151e20b4ba61e588716085dc	FALSE	FALSE	NA	k__Bacteria	p__Actinobacteria	c__Acidimicrobiia	o__Acidimicrobiales	f__C111	g__	s__	CCAAGCGTTGTCCGGATTTATTGGGCGTAAAGAGCTCGTAGGCGGTTCGGTAAGTCGGGTGTGAAAACTCTGGGCTCAACCCAGAGCCGCCACCCGATACTGCTGTGACTCGAGTGCGGTAGGGGAGCGGGGAATTCCTGGTGTAGCGGTGAAATGCGCAGATATCAGGAGGAACACCAGTGGCGAAGGCGCCGCTCTGGGCCGTGACTGACGCTGAGGAGCGAAAGCGTGGGT
0d4c5e6bf442878428efd914f749e4e9	FALSE	FALSE	NA	k__Bacteria	p__Actinobacteria	c__Actinobacteria	o__Actinomycetales	f__Mycobacteriaceae	g__Mycobacterium	s__	GCGAGCGTTGTCCGGAATTACTGGGCGTAAAGAGCTCGTAGGTGGTTTGTCGCGTTGTCCGTGAAAACTCACAACTCAATTGTGGGCGTGCGGGCGATACGGGCAGACTGGAGTACTGCAGGGGAGACTGGAATTCCTGGTGTAGCGGTGGAATGCGCAGATATCAGGAGGAACACCGGTGGCGAAGGCGGGTCTCTGGGCAGTAACTGACGCTGAGGAGCGAAAGCGTGGGG
0d547dc0c01301c69e2a252fa939488b	FALSE	FALSE	NA	k__Bacteria	p__Unclass.Bacteria	c__Unclass.Bacteria	o__Unclass.Bacteria	f__Unclass.Bacteria	g__Unclass.Bacteria	s__Unclass.Bacteria	TTTTTGTAGAGAAGGAGTCTTGCTATGTTGCCCAGGCTGGTCTCAAACTCCTGGGCTCAAGCAATCTGCCTGCCTTGGCCTCATAAAGTGCTAGGATTACAGGCGTAAGCCACCATGCCAAGCCACCTTCTTTTGATTTTTACTCAGCGTTCTGCTCTGCCTTTTGTATTAGACTCTTTACGTGCTGGTCTAACTACCTGATTAGAAACCCTTGTAGTCCGGCTGACTGACTT
0d5744e2b717e713a1a9103954ba51d4	FALSE	FALSE	NA	k__Bacteria	p__Unclass.Bacteria	c__Unclass.Bacteria	o__Unclass.Bacteria	f__Unclass.Bacteria	g__Unclass.Bacteria	s__Unclass.Bacteria	GCAAGCGTTACCCGGAATCACTGGGCGTAAAGGGCGTGTAGGCGGGAACTTAAGTCCGGCTTTGAAGACCGAGGCTCAACCTCGGGAGTGGGCTGGGTACTGGGTTCCTGGACCTCTGGAGAGGGAACCGGAATTCCTGGTGTAGCGGTGGAATGCGTAGATACCAGGAGGAACACCGACGGCGAAGGCAGGTTCCTGGACAGAAGGTGACGCTGAGGCGCGAAAGTGTGGGG
0d5a16feae6bd23ee8a6f85fc19d51d2	FALSE	FALSE	NA	k__Bacteria	p__Bacteroidetes	c__Unclass.Bacteroidetes	o__Unclass.Bacteroidetes	f__Chitinophagaceae	g__Segetibacter	s__	GCAAGCGTTATCCGGATTCACTGGGTTTAAAGGGTGCGTAGGTGGGTCTGAAAGTCAGTGGTGAAATCTCCGGGCTCAACCCGGAAACTGCCATTGATACTACAGGTCTTGAATTTTCTGGAGGATAGCGGAATATGTCATGTAGCGGTGAAATGCTTAGATATGACATAGAACACCAATTGCGCAGGCAGCTATCTACAGGGATATTGACACTGAGGCACGAAAGCGTGGGG
0d6afb220e7f6c13b6607e5951e5ceab	FALSE	FALSE	NA	k__Bacteria	p__Actinobacteria	c__Actinobacteria	o__Bifidobacteriales	f__Bifidobacteriaceae	g__Bifidobacterium	s__Unclass.Bifidobacterium	GCGAGCGTTATCCGGAATTATTGGGCGTAAAGGGCTCGTAGGCGGTTCGTCGCGTCCGGTGTGAAAGTCCATCGCTTAACGGTGGATCCGCGCCGGGTACGGGCGGGCTTGAGTGCGGTAGGGGAGACTGGAATTCCCGGTGTAACGGTGGAATGTGTAGATATCGGGAAGAACACCAATGGCGAAGGCAGGTCTCTGGGCCGTTACTGACGCTGAGGAGCGAAAGCGTGGGG
0d6efa7ca88b518e3b02113ff3aa1059	FALSE	TRUE	Batch1_contam	k__Bacteria	p__Proteobacteria	c__Alphaproteobacteria	o__Rhodobacterales	f__Hyphomonadaceae	g__	s__	GCTAGCGTTGTTCGGATTTACTGGGCGTAAAGCGCGTGTAGGCGGGTCGTTAAGTTGGGGGTGAAATCCCGAGGCTCAACCTCGGAACTGCCTTCAAAACTGGCGACCTGGACTCAAGCAGAGGCAAGTGGAATTGCGAGTGTAGAGGTGAAATTCGTAGATATTCGCAGGAACACCAGTGGCGAAGGCGACTTGCTGGGCTTGTAGTGACGCTGAGACGCGAAAGCGTGGGG
0d702d2dcaba8d206fef29dbd348fbfb	FALSE	FALSE	NA	k__Bacteria	p__Proteobacteria	c__Alphaproteobacteria	o__Caulobacterales	f__Caulobacteraceae	g__Nitrobacteria	s__hamadaniensis	GCTAGCGTTGCTCGGAATTACTGGGCGTAAAGAGCGCGTAGGCGGATCGTTAAGTCAGAGGTGAAATCCCGGAGCTCAACTTCGGAACTGCCTTTGATACTGGCGATCTTGAGTGTGAGAGAGGTATGTGGAACTCCGAGTGTAGAGGTGAAATGCGTAGAGATCGGAAGGAACATCTGTGGCGAAGGCGACTGTCTGGGCCAACACTGACACTGAGGCACGAAAGCGTGGGG
0d75d5456e55f0c06b573c2133038747	FALSE	FALSE	NA	k__Bacteria	p__Planctomycetes	c__Planctomycetia	o__Gemmatales	f__Isosphaeraceae	g__	s__	GCGAACGTTATTCGGAATTACTGGGCTTAAAGCGCGTGTAGGCGGGCCGGCACGTCCGACGCTGAAATCCCCCGGCTCAACCGGGGAAGTGGCGGGGATACGACCGGCCTCGAGGGGGGTAGGGGGACCTGGAACTTCCGGTGGAGCGGTGAAATGCGTTGAGATCGGAAGGAACGCCCGTGGCGAAAGCGAGGTCCTGGACCCTTTCTGACGCTGAGACGCGAAAGCCAGGGG
0d7b7003c28e06de93de07d331995e38	FALSE	Removed before data structure assessment	Removed before data structure assessment	k__Bacteria	p__Firmicutes	c__Clostridia	o__Clostridiales	f__Ruminococcaceae	g__	s__	GCAAGCGTTGTCCGGATTTACTGGGTGTAAAGGGCGTGTAGGCGGAGAAGCAAGTCAGAAGTGAAATCCATGGGCTTAACCCATGAACTGCTTTTGAAACTGTTTCCCTTGAGTATCGGAGAGGCAGGCGGAATTCCTAGTGTAGCGGTGAAATGCGTAGATATTAGGAGGAACACCAGTGGCGAAGGCGACTTACTGGACTGCTACTGACACTGAGGCACGAAAGCGTGGGG
0d7e09ea9ac79a1626de0fb17435474e	FALSE	FALSE	NA	k__Bacteria	p__Proteobacteria	c__Alphaproteobacteria	o__Rhizobiales	f__Aurantimonadaceae	g__	s__	GCTAGCGTTGTTCGGAATTACTGGGCGTAAAGCGCACGTAGGCGGACATTTAAGTCAGGGGTGAAATCCCGGGGCTCAACCCCGGAACTGCCTTTGATACTGGGTGTCTTGAGTTCGGAAGAGGTGAGTGGAATTGCGAGTGTAGAGGTGAAATTCGTAGATATTCGCAGGAACACCAGTGGCGAAGGCGGCTCACTGGTCCGATACTGACGCTGAGGTGCGAAAGCGTGGGG
0d843fde2f696f38aba7a67134877d86	FALSE	FALSE	NA	k__Archaea	p__Crenarchaeota	c__Thaumarchaeota	o__Nitrososphaerales	f__Nitrososphaeraceae	g__Candidatus	s__Nitrososphaera	CCGAGTGGTCGGGACGATTATTGGGCCTAAAGCATCCGTAGCCGGTCCTGCAAGTCCTCCGTTAAATCCACCCGCTCAACGGTTGGGCCGCGGGGGATACTACAGGGCTAGGAGGCGGGAGAGGCAAGCGGTACTCGATGGGTAGGGGTAAAATCCACTGATCCATTGAAGACCACCAGTGGCGAAGGCGGCCTGCCAGAACGCGCTCGACGGTGAGGGATGAAAGCTGGGGG
0d87502a017b0f6a0b182fb94c71ef2b	FALSE	Removed before data structure assessment	Removed before data structure assessment	Unassigned	Unassigned	Unassigned	Unassigned	Unassigned	Unassigned	Unassigned	TATGGTAATTGTGTGCCAGCCGCCGCGGTAACACGATTAACCCAAGTCAATAGAAGCCGGCGTAAAGAGTGTTTTAGATCACCCCCTCCCCAATAAAGCTAAAACTCACCTGAGTTGTAAAAAACTCCAGTTGACACAAAATAGACTACGAAAGTGGCTTTAACATATCTGAACACACAATAGCTAAGACCCAAACTGGGATTAGATACCCCTGTAGTCCGGCTGACTGACTTTGCAGACAGGCATCTCGTATGCCGTCTTCTGCTTGAAA
0d8bb33999a6f6a1335e8e8a8dda4305	FALSE	FALSE	NA	k__Bacteria	p__Bacteroidetes	c__Bacteroidia	o__Bacteroidales	f__Bacteroidaceae	g__5-7N15	s__	GCGAGCGTTATCCGGATTTATTGGGTTTAAAGGGAGCGTAGACGGGAGATTAAGTCAGTTGTGAAAGGCTGCGGCTCAACCGCAGCACTGCAGTTGATACTGGTTTCCTTGAGTTCGGTTGAGGTGTATGGAATTCGTGGTGTAGCGGTGAAATGCTTAGATATCACGAAGAACTCCGATTGCGAAGGCAGTACACTAAGCCGATACTGACGTTGAGGCTCGAAAGTGTGGGT
0d906bab7babb37cc602238810f8bbe0	FALSE	FALSE	NA	k__Bacteria	p__Proteobacteria	c__Alphaproteobacteria	o__Rickettsiales	f__	g__	s__	GCTAGCGTTGTTCGGAATGACTGGGCGTAAAGGGCGCGTAGGCGGCTTTTTAAGTCAGGCGTGAAATCCCCGGGCTCAACCTGGGAACGGCGCTTGAAACTGGAGAGCTTGAGAGCGGAAGAGGAAAGTGGAATTCCTAGTGTAGAAGTGAAATTCGTAGATATTAGGAGGAACACCAGAGGCGAAGGCGGCTTTCTGGTCCGCACCTGACGCTGAGGCGCGAAAGCGTGGGG
0d977d2cc7eeda45b0ce70fc266021eb	FALSE	FALSE	NA	k__Bacteria	p__Fusobacteria	c__Fusobacteriia	o__Fusobacteriales	f__Leptotrichiaceae	g__Leptotrichia	s__	GCGAGCGTTATCCGGAATTATTGGGCATAAAGGGCATCTAGGCGGCCGGGTAAGTCCGGGGTGAAAACTGCTGGCTCAACCAGCAGCCTGCCTTGGAAACTACCTGGCTTGAGTGCTGGAGAGGTGGACGGAACTGCACGAGTAGAGGTGAAATTCGTAGATATGTGCAGGAATGCCGATGATGAAGATAGTTCACTGGACGGCAACTGACGCTGAAGTGCGAAAGCTAGGGG
0d978ca0fd09b001ab2b838556a80fc1	FALSE	FALSE	NA	k__Bacteria	p__Unclass.Bacteria	c__Unclass.Bacteria	o__Unclass.Bacteria	f__Unclass.Bacteria	g__Unclass.Bacteria	s__Unclass.Bacteria	TATGGTAATTGTGTGCCAGCAGCCGCGGTAACACGATTAACCCAAGTCAATAGAAGCCGGCGTAAAGAGTGTTTTAGATCACCCCCTCCCCAATAAAGCTAAAACTCACCTGAGTTGTAAAAAACTCCAGTTGACACAAAATAGACTACGAAAGTGGCTTTAACATATCTGAACACACAATAGCTAAGACCCAAACTGGGATTAGAAACCCTTGTAGTCCGGCTGACTGACTAGGCTACACGACATCTCGTATGCCGTCTTCTGCTTGAAA
0d9e6a6f5fc273ce71b85d415b5e604f	FALSE	Removed before data structure assessment	Removed before data structure assessment	k__Bacteria	p__Cyanobacteria	c__ML635J-21	o__	f__	g__	s__	GCAAGCGTTGTCCGGATTTATTGGGCGTAAAGCGAACGTAGGCGGTTTCTTAAGTTTGGTCTTAAAGACTGGGGCTCAACCTCAGGAGTGGATTGAATACTGGGAGACTAGAGGATGTTAGAGGAAAGTGGAATTCCAAGTGTAGCGGTGAAATGCGTAGATATTTGGAGGAACACCAGTGGCGAAAGCGGCTTTCTGGGACATTCCTGACGCTGAGGTTCGAAAGCTCGGGG
0da06a8d94ce385ab90a92365876320d	FALSE	FALSE	NA	k__Bacteria	p__Firmicutes	c__Bacilli	o__Bacillales	f__Bacillaceae	g__Marinococcus	s__	GCAAGCGTTGTCCGGAATTATTGGGCGTAAAGGGCACGCAGGCGGTTTCGTCAGTCCGATGTGACAGGCCACGGCTCAACCGTGGAAGGCCATTGGAAACTGCGAGACTTGAGGACAGAAGAGGAGAGTGGAATTCCACGTGTAGCGGTGAAATGCGTAGATATGTGGAGGAACACCAGTGGCGAAGGCGACTCTCTGGTCTGTACCTGACGCTGAGGTGCGAAAGCATGGGG
0da1d6e609c7f97bbb6568e78cb96851	FALSE	FALSE	NA	k__Bacteria	p__Proteobacteria	c__Deltaproteobacteria	o__Myxococcales	f__Cystobacteraceae	g__Cystobacter	s__	GCAAGCGTTGTTCGGAATTATTGGGCGTAAAGCGCGTGTAGGCGGCTTTGCAAGTCGGATGTGAAAGCCCTCGGCTCAACCGAGGAAGTGCGTTCGAAACTGCAGAGCTTGAGTGCCGGAGAGGGTGGCGGAATTCCCCAAGTAGAGGTGAAATTCGTAGATATGGGGAGGAACACCGGTGGCGAAGGCGGCCACCTGGACGGTCACTGACGCTGAGACGCGAAAGCGTGGGT
0da203211760f70cd29012c799ed7828	FALSE	Removed before data structure assessment	Removed before data structure assessment	k__Bacteria	p__Bacteroidetes	c__Unclass.Bacteroidetes	o__Unclass.Bacteroidetes	f__Chitinophagaceae	g__	s__	GCAAGCGTTATCCGGATTCACTGGGTTTAAAGGGTGCGTAGGTGGGCAGTTAAGTCAGTGGTGAAATCTCCGGGCTTAACCCGGAAACTGCCATTGATACTATCTGTCTTGAATACCGTGGAGGTGAGCGGAATATGTCATGTAGCGGTGAAATGCTTAGATATGACATAGAACACCAATTGCGAAGGCAGCTCACTACACGAATATTGACACTGAGGCACGAAAGCGTGGGG
0da8f8a29cb82ce430e340fb32e4e1c2	FALSE	FALSE	NA	k__Bacteria	p__Proteobacteria	c__Gammaproteobacteria	o__Enterobacteriales	f__Enterobacteriaceae	g__Unclass.Enterobacteriaceae	s__Unclass.Enterobacteriaceae	GCAAGCGTTAATCGGAATTACTGGGCGTAAAGCGCACGCAGGCGGTCTGTTAAGTCAGATGTGAAATCCCCGGGCTTAACCTGGGAACTGCATTTGAAACTGGCAGGCTAGAGTCTCGTAGAGGGGGGTAGAATTCCAGGTGTAGCGGTGAAATGCGTAGAGATCTGGAGGAATACCGGTGGCGAAGGCGGCCCCCTGGACGAAGACTGACGCTCAGGTGCGAAAGCGTGGGG
0db07f693a92d645851fb8fe5e810f29	FALSE	FALSE	NA	k__Bacteria	p__Proteobacteria	c__Betaproteobacteria	o__Unclass.Betaproteobacteria	f__Unclass.Betaproteobacteria	g__Unclass.Betaproteobacteria	s__Unclass.Betaproteobacteria	GCAAGCGTTAATCGGAATTACTGGGCGTAAAGCGTGCGCAGGCGGTTTTTTAAGCTTGATGTGAAATCCCCGGGCTCAACCTGGGAACTGCATTGAGGACTGGAAGGCTAGAGTATGGCAGAGGGGGGTGGAATTCCACGTGTAGCAGTGAAATGCGTAGAGATGTGGAGGAACACCGATGGCGAAGGCAGCCCCCTGGGCCTATACTGACGCTCATGCACGAAAGCGTGGGG
0db915ed8d503ae10bdcab4af7c8b423	FALSE	FALSE	NA	k__Bacteria	p__Proteobacteria	c__Gammaproteobacteria	o__Alteromonadales	f__Shewanellaceae	g__Shewanella	s__	GCGAGCGTTAATCGGAATTACTGGGCGTAAAGCGTGCGCAGGCGGTTTGTTAAGCGAGATGTGAAAGCCCCGGGCTCAACCTGGGAATTGCATTTCGAACTGGCAAGCTAGAGTCTTGTAGAGGGGGGTAGAATTTCAGGTGTAGCGGTGAAATGCGTAGAGATCTGAAGGAATACCGGTGGCGAAGGCGGCCCCCTGGACAAAGACTGACGCTCATGCACGAAAGCGTGGGG
0dbcb49b448f6e941cd0d2b7b5895747	FALSE	FALSE	NA	k__Bacteria	p__Proteobacteria	c__Alphaproteobacteria	o__Rhizobiales	f__Unclass.Rhizobiales	g__Unclass.Rhizobiales	s__Unclass.Rhizobiales	GCAAGCGTTAATCGGATTTACTGGGCGTAAAGCGCACGTAGGCGGATCTTTAAGTCAGGGGTGAAATCCCGAGGCTCAACCTCGGAACTGCCTTTGATACTGGGGATCTCGAGTTCGGGAGAGGTGAGTGGAACTGCGAGTGTAGAGGTGAAATTCGTAGATATTCGCAAGAACACCAGTGGCGAAGGCGGCTCACTGGCCCGATACTGACGCTGAGGTGCGAAAGCGTGGGG
0dbe2cb30d4514ca3ea20a7e77539ee9	FALSE	FALSE	NA	k__Bacteria	p__Proteobacteria	c__Deltaproteobacteria	o__Myxococcales	f__Haliangiaceae	g__Haliangium	s__	GCAAACGTTGCTCGGAATCACTGGGCGTAAAGCGCACGTAGGCGGCGCGATAAGTCGGATGTGAAAGCCCTGGGCTCAACCTAGGAAGTGCATTCGAAACTGTCGGGCTTGAGTACGGGAGAGGGTTGCGGAATTCCCGGTGTAGAGGTGAAATTCGTAGATATCGGGAGGAACACCAGTGGCGAAGGCGGCAGCCTGGACCGATACTGACGCTGAGGTGCGAAAGCGTGGGG
0dbf7865052ddeec62bde1210934eb50	FALSE	FALSE	NA	k__Bacteria	p__Firmicutes	c__Bacilli	o__Bacillales	f__Bacillaceae	g__Unclass.Bacillaceae	s__Unclass.Bacillaceae	GCAAGCGTTGTCCGGAATTATTGGGCGTAAAGCGCTCGCAGGTGGTTTCTTAAGTCTGATGTGAAAGCCCACGGCTCAACCGTGGAGGGTCATTGGAAACTGGGGAACTTGAGTGCAGAAGAGGAGAGTGGAATTCCACGTGTAGCGGTGAAATGCGTAGAGATGTGGAGGAACACCAGTGGCGAAGGCGACTCTCTGGTCTGTAACTGACGCTGAGGAGCGAAAGCGTGGGG
0dc135417d3fa6cdadf76964332e0826	FALSE	FALSE	NA	k__Bacteria	p__Planctomycetes	c__Phycisphaerae	o__WD2101	f__	g__	s__	CCGAGCGTTAGGCGGAATCACTGGGCTTAAAGCGTGTGTAGGCGGGGCGTTAAGTGCTTTGTGAAATCCCACGGCTCACCCGTGGAACTGCTTGGCATACTGGCGCTCTTGAGCCATCTAGGGGCAACCGGAACAAACGGTGGAGCGGTGAAATGCGTAGATATCGTTTGGAACGCCAATGGTGAAAACAGGTTGCTGGGGATGTGCTGACGCTGAGACACGAAAGCCAGGGG
0dc6185cc61327e4ed1d2434b427d756	FALSE	FALSE	NA	k__Bacteria	p__Proteobacteria	c__Alphaproteobacteria	o__Sphingomonadales	f__Sphingomonadaceae	g__Sphingomonas	s__	GCTAGCGTTGTTCGGAATTACTGGGCGTAAAGCGCACGTAGGCGGCTTTGTAAGTCAGGGGTGAAAGCCTGGAGCTCAACTCCAGAACTGCCTTTGAGACTGCATCGCTTGAATCCGGGAGAGGTAAGTGGAATTCCGAGTGTAGAGGTGAAATTCGTAGATATTCGGAAGAACACCAGTGGCGAAGGCGGCTTACTGGACCGGGATTGACGCTGAGGTGCGAAAGCGTGGGG
0dc7ff86b6f99907472e790fc0dcb183	FALSE	FALSE	NA	k__Bacteria	p__Firmicutes	c__Clostridia	o__Clostridiales	f__Ruminococcaceae	g__Unclass.Ruminococcaceae	s__Unclass.Ruminococcaceae	GCGAGCGTTGTCCGGAATTACTGGGTGTAAAGGGAGCGTAGGCGGGCTTGTAAGTTGAATGTCTAATCCACCGGCTCAACCGGTGATCGCGTTCAAAACTGCAGGTCTTGAGTGAAGTAGAGGCAGGCGGAATTCCTAGTGTAGCGGTGAAATGCGTAGATATTAGGAGGAACACCAGTGGCGAAGGCGGCCTGCTGGGCTTTAACTGACGCTGAGGCTCGAAAGCGTGGGG
0dcca1e8cb0c6c3b6861fd5abcc69e25	FALSE	FALSE	NA	k__Bacteria	p__Proteobacteria	c__Alphaproteobacteria	o__Rhizobiales	f__Hyphomicrobiaceae	g__Devosia	s__	GCTAGCGTTGTTCGGATTTACTGGGCGTAAAGCGCACGTAGGCGGATTGTTAAGTGAGAGGTGAAATCCCAGGGCTCAACCCTGGAACTGCCTTTCATACTGGCAATCTCGAGTCCGGAAGAGGTGAGTGGAACTCCTAGTGTAGAGGTGGAATTCGTAGATATTAGGAAGAACACCAGTGGCGAAGGCGGCTCACTGGTCCGGTACTGACGCTGAGGTGCGAAAGCGTGGGG
0dd5217356580f4264e82c70ebcb2535	FALSE	FALSE	NA	k__Bacteria	p__Proteobacteria	c__Alphaproteobacteria	o__Rhodospirillales	f__Rhodospirillaceae	g__	s__	GCTAGCGTTGTTCGGAATTACTGGGCGTAAAGGGCGCGTAGGCGGTTTCGATAGTCAGGCGTGAAATCCCCAGGCTCAACCTGGGAATTGCGCTTGATACTGCGAGACTTGAGTGAGGGAGAGGATAGTGGAATTCCCAGTGTAGAGGTGAAATTCGTAGATATTGGGAAGAACACCAGTGGCGAAGGCGGCTATCTGGACCTCAACTGACGCTGAGGCGCGAAAGCGTGGGG
0dd6c1a9050edf22eb784c30186470da	FALSE	FALSE	NA	k__Bacteria	p__Gemmatimonadetes	c__Gemm-3	o__	f__	g__	s__	GCGAGCGTTGTTCGGAATTACTGGGCGTAAAGCGCGCGCAGGCGGCTTTTTAAGTCTACCCGTGAAATGCCGGAGCTCAACTCCGTGCACGCCGGGGGATACTGGAAGGCTGGAGACAGGTAGAGGCAGGCGGAATTCCGGGTGTAGCGGTGGAATGCGTAGAGATCCGGAAGAACACCAGAGGCGAAGGCGGCCTGCTGGGCCTTGTCTGACGCTGAGGCGCGAAAGCGTGGGG
0dd93e9a80212ccdd5fe0457c7ad2d41	FALSE	Removed before data structure assessment	Removed before data structure assessment	k__Bacteria	p__Proteobacteria	c__Gammaproteobacteria	o__Xanthomonadales	f__Sinobacteraceae	g__	s__	GCAAGCGTTAATCGGAATTACTGGGCGTAAAGCGTGCGTAGACGGTCATGTAAGTCGGGTGTGAAAGCCCCGGGCTCAACCTGGGAATTGCATTCGAGACTGCATGGCTAGGATGCGGAAGAGGGAAGCGGAATTTCCGGTGTAGCGGTGAAATGCGTAGATATCGGAAGGAACACCAGTGGCGAAAGCGGCTTCCTGGTCCAGCATCGACGTTCAGGCACGAAAGCGTGGGG
0ddea6bb0e6de817e8529e00ecc33604	FALSE	FALSE	NA	k__Bacteria	p__Planctomycetes	c__Planctomycetia	o__Pirellulales	f__Pirellulaceae	g__	s__	CCAAACGTTATTCGGAATTACTGGGCTTAAAGGGTGCGTAGGCGGTGCTACAAGTCGGGTGTGAAATCCCTCAGCTTAACTGAGGAACTGCGCCCGAAACTGTAGTGCTGGAGTGAGGCAGGGGTGAGCGGAACTGATGGTGGAGCGGTGAAATGTGTTGATATCATCAGGAACACCGGTGGCGAAGGCGGCTCACTGGGCCTTTACTGACGCTGAGGCACGAAAGCTAGGGG
0de0275bbaa7fbdde09720439a21662b	TRUE	Removed before data structure assessment	Removed before data structure assessment	k__Bacteria	p__Firmicutes	c__Clostridia	o__Clostridiales	f__Lachnospiraceae	g__Unclass.Lachnospiraceae	s__Unclass.Lachnospiraceae	GCAAGCGTTATCCGGATTTACTGGGTGTAAAGGGAGCGTAGACGGCAGGGCAAGTCTGATGTGAAAGGTCGGGGCCCAACCCCGGGACTGCATTGGAAACTGTCCGGCTGGAGTACAGGAGAGGTAAGTGGAATTCCTAGTGTAGCGGTGAAATGCGTAGATATTAGGAGGAACACCAGTGGCGAAGGCGGCTTACTGGACTGTAACTGACGTTGAGGCTCGAAAGCGTGGGG
0de237fcb3484699ab31fb9650c228d2	FALSE	FALSE	NA	k__Bacteria	p__Actinobacteria	c__Actinobacteria	o__Actinomycetales	f__Actinomycetaceae	g__Varibaculum	s__	GCGAGCGTTGTCCGGAATTATTGGGCGTAAAGGGCTTGTAGGTGGCTGGTTGCGTCTGTCGTGAAAGCTCATGGCTTAACTGTGGGTTTGCGGTGGGTACGGGCTGGCTTGAGTGCAGTAGGGGAGGCTGGAATTCCTGGTGTAGCGGTGGAATGCGCAGATATCAGGAGGAATACCGGTGGCGAAGGCGGGTCTCTGGGCTGTTACTGACACTGAGGAGCGAAAGCATGGGG
0ded2c9963324336451570259f3fadf6	FALSE	FALSE	NA	k__Bacteria	p__Bacteroidetes	c__Unclass.Bacteroidetes	o__Unclass.Bacteroidetes	f__Rhodothermaceae	g__Rubricoccus	s__	CCAAGCGTTGTCCGGAATCACTGGGTGTAAAGGGTGCGCAGGCGGGCTTGTAAGTCAGAGGTGAAAGCCACCGGCCTAACCGGTGAACTGCCTTTGATACTGCAAGTCTTGAGTCCCGGAGAGGCTATCGGAATTCGTGGTGTAGCGGTGAAATGCGTAAATATCACGAGGAACACCGGATGCGTAAGCGGATAGCTGGACGGGTACTGACGCTCAGGCACGAAAGCGCGGGG
0df3c99f8da27351c6c63bc94c9d5de1	FALSE	FALSE	NA	k__Bacteria	p__Proteobacteria	c__Alphaproteobacteria	o__Rhodospirillales	f__	g__	s__	GCTAGCGTTGTTCGGAATTACTGGGCGTAAAGGGCGCGTAGGCGGCCTGTTTAGTCGGGTGTGAAATCCCGGGGCTTAACCCCGGAACTGCATTCGATACTGGCGGGCTGGAGACCGAGAGAGGTGAGTGGAATACCCAGTGTAGAGGTGAAATTCGTAGATATTGGGTGGAACACCGGTGGCGAAGGCGGCTCACTGGCTCGGATCTGACGCTGAGGCGCGAAAGCGTGGGG
0df9bc14a8125f4ff56f5fbe6a38ae70	FALSE	Removed before data structure assessment	Removed before data structure assessment	Unassigned	Unassigned	Unassigned	Unassigned	Unassigned	Unassigned	Unassigned	TATGGTAATTGTGTGCCAGCAGCCGCGGTAACACGATTAACCCAAGTCAATAGAAGCCGGCGTAAAGAGTGTTTTAGATCACCCCCTCCCCAATAAAGCTAAAACTCACCTGAGTTGTAAAAAACTCCAGTTGACACAAAATAGACTACGAAAGTGGCTTTAACATATCTGAACACACAATAGCTAAGACCCAAACTGGGATTAGAAACCCCTGTAGTCCGGCTGACTGACTTTCTGGGAACACATCTCGTATGCCGTCTTCTGCTTGAAA
0dfb346997aee4f3504098b123216726	FALSE	FALSE	NA	k__Bacteria	p__Firmicutes	c__Bacilli	o__Bacillales	f__Thermoactinomycetaceae	g__Thermoactinomyces	s__	GCGAGCGTTATCCGGAATTATTGGGCGTAAAGCGCGCGCAGGCGGCCGGTTAAGTCAGGTGTGAAAGGCTGCGGCTCAACCGCAGAGCGGCACCTGAAACTGGTCGGCTTGAGTGCAGGAGAGGGGAGCGGAATTCCCGGTGTAGCGGTGGAATGCGTAGAGATCGGGAGGAACACCAGTGGCGAAGGCGGCTCTCTGGCCTGTAACTGACGCTGAGGCGCGAAAGCGTGGGG
0dfeb3d2f8e3a90ac125113661622eff	FALSE	FALSE	NA	k__Bacteria	p__Firmicutes	c__Clostridia	o__Clostridiales	f__Ruminococcaceae	g__	s__	GCGAGCGTTATCCGGAATTACTGGGTGTAAAGGGTGTGTAGGCGGGCTTGCAAGTCAGGTGTGAAAACTATGGGCTCAACCCATAGCCTGCACTTGAAACTGTAGGTCTTGAGAGTCGGAGAGGTAAACGGAATTCCGAGTGTAGCGGTGAAATGCGTAGATATTCGGAGGAACACCGGTGGCGAAGGCGGTTTACTGGACGACAACTGACGCTGAGACACGAAAGCGTGGGG
0e01b81cb73931c096b5391a05bdbbea	FALSE	FALSE	NA	k__Bacteria	p__Bacteroidetes	c__Flavobacteriia	o__Flavobacteriales	f__Unclass.Flavobacteriales	g__Chryseobacterium	s__	GCAAGCGTTATCCGGATTTATTGGGTTTAAAGGGTCCGTAGGCGGATTTGTAAGTCAGTGGTGAAATCTCACAGCTTAACTGTGAAACTGCCATTGATACTGCAAGTCTTGAGTGTTGTTGAAGTAGCTGGAATAAGTAGTGTAGCGGTGAAATGCATAGATATTACTTAGAACACCAATTGCGAAGGCAGGTTACTAAGCAACAACTGACGCTGATGGACGAAAGCGTGGGG
0e05b1dfc33a93fbbe42e4b1d1582ceb	FALSE	Removed before data structure assessment	Removed before data structure assessment	k__Bacteria	p__Actinobacteria	c__Acidimicrobiia	o__Acidimicrobiales	f__	g__	s__	GCGAGCGTTGTCCGGATTTATTGGGCGTAAAGAGCTCGTAGGCGGTTTGGTAAGTCGGGTGTGAAAGCTCCGGGCTCAACTCGGAGAGGTCACTCGATACTGCCATGACTGGAGTCCGGTAGGGGGGTGTGGAATTCCCAGTGTAGCGGTGAAATGCGCAGATATTGGGAGGAACACCGGTGGCGAAGGCGGCATCCTGGACCAATACTGACGCTGAGGAGCGAAAGCCAGGGG
0e0664e10371b8fbaea27d3d386a887d	FALSE	FALSE	NA	k__Bacteria	p__Proteobacteria	c__Betaproteobacteria	o__Rhodocyclales	f__Rhodocyclaceae	g__Methyloversatilis	s__	GCGAGCGTTAATCGGAATTACTGGGCGTAAAGCGTGCGCAGGCGGTTGTGTAAGACAGGTGTGAAATCCCCGGGCTTAACCTGGGAACTGCGCTTGTGACTGCACGGCTAGAGTATGGCAGAGGGGGGTGGAATTCCACGTGTAGCAGTGAAATGCGTAGAGATGTGGAGGAACACCGATGGCGAAGGCAGCCCCCTGGGCCAATACTGACGCTCATGCACGAAAGCGTGGGG
0e08a66c9c4e5fd99e79201fbe85cd9e	FALSE	FALSE	NA	k__Bacteria	p__Bacteroidetes	c__Bacteroidia	o__Bacteroidales	f__Rikenellaceae	g__	s__	CCGAGCGTTATCCGGATTTATTGGGTTTAAAGGGTGCGTAGGCGGCCTGGTAAGTTAGAGGTGAAATCTCATCGCTCAACGATGAACGTGCCTCTGATACTGTCGGGCTAGCGAGAGAGTGCTGTGGGCGGAATGTGTAGTGTAGCGGTGAAATGCTTAGAGATTACACAGAACACCGATTGCGAAAGCAGCTCACAAATTCTTTTCGGACGCTGAGGCACGAAAGCGTGGGG
0e0a7cdbc17b26c401b5448429032d22	FALSE	FALSE	NA	k__Bacteria	p__Proteobacteria	c__Alphaproteobacteria	o__Rhizobiales	f__Hyphomicrobiaceae	g__Rhodoplanes	s__	GCTAGCGTTGCTCGGAATCACTGGGCGTAAAGCGCACGTAGGCGGACTCTTAAGTCGGTGGTGAAATCCTGGAGCTCAACTCCAGAACTGCCTTCGATACTGAGAGTCTCGAGTCCGGGAGAGGTGAGTGGAACTGCGAGTGTAGAGGTGAAATTCGTAGATATTCGCAAGAACACCAGTGGCGAAGGCGGCTCACTGGCCCGGTACTGACGCTGAGGTGCGAAAGCGTGGGG
0e0ce1541b02a5a76fda1d38d1a8045d	FALSE	FALSE	NA	k__Bacteria	p__Proteobacteria	c__Gammaproteobacteria	o__Xanthomonadales	f__Xanthomonadaceae	g__Lysobacter	s__	GCAAGCGTTACTCGGAATTACTGGGCGTAAAGCGTGCGTAGGTGGTTTGTTAAGTCTGATGTGAAAGCCCTGGGCTCAACCTGGGAATGGCATTGGAAACTGGCTTACTAGAGTGCGGTAGAGGGTAGTGGAATTCCCGGTGTAGCAGTGAAATGCGTAGATATCGGGAGGAACATCTGTGGCGAAGGCGACTACCTGGACCAGCACTGACACTGAGGCACGAAAGCGTGGGG
0e21115f384162a5548dee368abac7d0	FALSE	Removed before data structure assessment	Removed before data structure assessment	k__Bacteria	p__Chloroflexi	c__Anaerolineae	o__WCHB1-50	f__	g__	s__	ACGAGCGTTATCCGGATTTACTGGGCGTAAAGCGCTTGTAGGTGGTCTTGTAAGTTGGGCGTGAAAACACCGGGCTTAACTCGGTGACGCCGTCCAATACTGCGAGGCTGGAGGATGTCAGAGGAAGGTGGAATTCCTGGTGTAGTGGTGAAATGCGTAGATATCAGGAGGAACACCCGTGGCGAAGGCGGCCTTCTGGGGCATTCCTGACACTGAGAAGCGAAAGCTAGGGG
0e23a839b3c67dd5074573e175e8038a	FALSE	FALSE	NA	k__Bacteria	p__Firmicutes	c__Clostridia	o__Clostridiales	f__Ruminococcaceae	g__Oscillospira	s__	GCAAGCGTTGTCCGGATTTACTGGGTGTAAAGGGCGTGTAGCCGGGTTCTTAAGTCAGATGTGAAATCCACGGGCTCAACTCGTGAACTGCATTTGAAACTGAGGATCTTGAGTATCGGAGAGGTAATCGGAATTCCTTGTGTAGCGGTGAAATGCGTAGATATAAGGAAGAACACCAGTGGCGAAGGCGGATTACTGGACGACAACTGACGGTGAGGCGCGAAAGCGTGGGG
0e23e5c29f43999fc848eb5cec768b16	FALSE	FALSE	NA	k__Bacteria	p__Proteobacteria	c__Alphaproteobacteria	o__Rhizobiales	f__Hyphomicrobiaceae	g__Devosia	s__	GCTAGCGTTGTTCGGAATTACTGGGCGTAAAGCGCACGTAGGCGGATTGGTCAGTTAGGGGTGAAATCCCGGAGCTCAACTCCGGAACTGCCTTTAATACTGCCAGTCTAGAGACCGAGAGAGGTAAGTGGAACTCCTAGTGTAGAGGTGGAATTCGTAGATATTAGGAAGAACACCAGTGGCGAAGGCGGCTTACTGGCTCGGAACTGACGCTGAGGTGCGAAAGCGTGGGG
0e261df43636fbbe1ee4e0980b86fd29	FALSE	FALSE	NA	k__Bacteria	p__Unclass.Bacteria	c__Unclass.Bacteria	o__Unclass.Bacteria	f__Unclass.Bacteria	g__Unclass.Bacteria	s__Unclass.Bacteria	TATGGTAATTGTGTGCCAGCCGCCGCGGTAACACGATTAACCCAAGTCAATAGAAACCGGCGTAAAGAGTGTTTTAGATCACCCCCTCCCCAATAAAGCTAAAACTCACCTGAGTTGTAAAAAACTCCAGTTGACACAAAATAGACTACGAAAGTGGCTTTAACATATCTGAACACACAATAGCTAAGACCCAAACTGGGATTAGAAACCCCAGTAGTCCGGCTGACTGACTCAGCATGTGTTGATCTCGTATGCCGTCTTCTGCTTGAAA
0e2d440e6dfc17f3a738dcc546ba61df	FALSE	FALSE	NA	k__Bacteria	p__Bacteroidetes	c__Sphingobacteriia	o__Sphingobacteriales	f__	g__	s__	GCAAGCGTTATCCGGATTCATTGGGTTTAAAGGGTGCGTAGGCGGACCTGTAAGTCAGTGGTGAAATCTCTCAGCTTAACTGAGAAACTGCCATTGATACTGCAGGTCTAGAGTATAGATGACGTTGGCGGAATATGACATGTAGTGGTGAAATACTTAGATATGTCATAGAACACCGATTGCGAAGGCAGCTAACGAAACTATAACTGACGCTGAGGCACGAAAGTGCGGGG
0e3237a86f72a2d2880bba63ad4aa7e5	FALSE	FALSE	NA	k__Bacteria	p__Proteobacteria	c__Gammaproteobacteria	o__Xanthomonadales	f__Sinobacteraceae	g__	s__	GCGAGCGTTAATCGGAATTACTGGGCGTAAAGCGCACGTAGGTGGCGACGTAAGTCGGGTGTGAAATCCCCGGGCTCAACCTGGGAATGGCATTCGAGACTGTGTTGCTGGAGTACGGAAGAGGAAGGCGGAATTCCCGGTGTAGCGGTGAAATGCGTAGATATCGGGAGGAACATCAGTGGCGAAGGCGGCCTTCTGGTCCAGTACTGACACTCAAGTGCGAAAGCGTGGGG
0e34bb619f55045db74f552c34ab8f4a	FALSE	FALSE	NA	k__Bacteria	p__Firmicutes	c__Bacilli	o__Lactobacillales	f__Lactobacillaceae	g__Lactobacillus	s__salivarius	GCAAGCGTTGTCCGGATTTATTGGGCGTAAAGGGAACGCAGGCGGTCTTTTAAGTCTGATGTGAAAGCCTTCGGCTTAACCGGAGTAGTGCATTGGAAACTGGAAGACTTGAGTGCAGAAGAGGAGAGTGGAACTCCATGTGTAGCGGTGAAATGCGTAGGTATATGGAAGAACACCAGTGGCGAAAGCGGCTCTCTGGTCTGTAACTGACGCTGAGGTTCGAAAGCGTGGGT
0e46565a8e38f3ce3dca0e5f37d6b3c9	FALSE	FALSE	NA	k__Bacteria	p__Chloroflexi	c__Anaerolineae	o__SBR1031	f__A4b	g__	s__	GCAAGCGTTATCCGGAGTTACTGGGCGTAAAGCGCGTGTAGGCGGATTGGTAAGTGGTTCGTGAAATATCCGGGCTAAACTCGGAGGGGACGAATCAGACTGCTAGTCTGGAGGCGGGTAGAGGGGTGCGGAATTCCGGGTGTAGCGGTGAAATGTGTAGATATCCGGAGGAACACCAGAGGTGCAGACGGCGCCCTGGGCCCGACCTGACGCTGAGACGCGAAAGCTTGGGG
0e4656806e5a6978a44fa173426b4f93	FALSE	Removed before data structure assessment	Removed before data structure assessment	Unassigned	Unassigned	Unassigned	Unassigned	Unassigned	Unassigned	Unassigned	TATGGTAATTGTGTGCCAGCCGCCGCGGTAACACGATTAACCCAAGTCAATAGAAGCCGGCGTAAAGAGTGTTTTAGATCACCCCCTCCCCAATAAAGCTAAAACTCACCTGAGTTGTAAAAAACTCCAGTTGACACAAAATAGACTACGAAAGTGGCTTTAACATATCTGAACACACAATAGCTAAGACCCAAACTGGGATTAGAAACCCCTGTAGTCCGGCTGACTGACTAATTAGGCAGAGATCTCGTATGCCGTCTTCTGCTTGAAA
0e485b0f5d9dd318bc24911fdcefb176	FALSE	FALSE	NA	k__Bacteria	p__Proteobacteria	c__Gammaproteobacteria	o__Pseudomonadales	f__Pseudomonadaceae	g__Pseudomonas	s__	GCAAGCGTTAATCGGAATTACTGGGCGTAAAGCGCGCGTAGGTGGCTTGATAAGTTGGATGTGAAATCCCCGGGCTCAACCTGGGAACTGCATCCAAAACTGTCTGGCTAGAGTGCGGTAGAGGGTAGTGGAATTTCCAGTGTAGCGGTGAAATGCGTAGATATTGGAAGGAACACCAGTGGCGAAGGCGACTACCTGGACTGACCCTGACACTGAGGTGCGAAAGCGTGGGG
0e515aab7a7d2ff8dae643c61646da38	FALSE	FALSE	NA	k__Bacteria	p__Proteobacteria	c__Alphaproteobacteria	o__Rhizobiales	f__Beijerinckiaceae	g__	s__	GCTAGCGTTGCTCGGAATCACTGGGCGTAAAGGGCGCGTAGGCGGCCGATCAAGTCAGAGGTGAAAGCCCAAGGCTCAACCTTGGAATTGCCTTTGATACTGTTCGGCTAGAGACCGGAAGAGGTTAGTGGAACTGCGAGTGTAGAGGTGAAATTCGTAGATATTCGCAAGAACACCAGTGGCGAAGGCGGCTAACTGGTCCGGTTCTGACGCTGAGGCGCGAAAACGTGGGG
0e54d3776a2b6076afa8c24fcce0e717	FALSE	FALSE	NA	k__Bacteria	p__Bacteroidetes	c__Cytophagia	o__Cytophagales	f__Cytophagaceae	g__	s__	GCAAGCGTTGTCCGGATTTATTGGGTTTAAAGGGTGCGTAGGCGGTTTTTTAAGTCAGTGCTGAAATACTCCAGCTTAACTGGAGGGGTGGCATTGATACTGGAAGACTTGAGTACAGATGAGGTAGGCGGAATTGACGGTGTAGCGGTGAAATGCATAGATATCGTCAAGAACACCGATAGCGAAGGCAGCTTACTGGGCTGTAACTGACGCTGATGCACGAAAGTGTGGGG
0e57e94c5e9b38301dc2e8c5768b5946	FALSE	FALSE	NA	k__Bacteria	p__Firmicutes	c__Bacilli	o__Bacillales	f__Alicyclobacillaceae	g__Alicyclobacillus	s__	GCAAGCGTTGTCCGGAATCACTGGGCGTAAAGCGCGCGCAGGCGGCGATCTACGTCTGGGGTGAAAGCCCGGAGCTCAACTCCGGGACTGCCTTGGATACGGGATCGCTTGAGGATTGGAGAGGCAAGGGGAATTCCACGTGTAGCGGTGAAATGCGTAGAGATGTGGAGGAACACCTGTGGCGAAGGCGCCTTGCTGGCCAATTACTGACGCTGAGGCGCGAAAGCGTGGGG
0e59f6532687e6a0a8ec77463d71806a	FALSE	FALSE	NA	k__Bacteria	p__Unclass.Bacteria	c__Unclass.Bacteria	o__Unclass.Bacteria	f__Unclass.Bacteria	g__Unclass.Bacteria	s__Unclass.Bacteria	TATGGTAATTGTGTGCCAGCAGCCGCGGTAACACGATTAACCCAAGTCAATAGAAGCCGGCGTAAAGAGTGTTTTAGATCACCCCCTCCCCAATAAAGCTAAAACTCACCTGAGTTGTAAAAAACTCCAGTTGACACAAAATAGACTACGAAAGTGGCTTTAACATATCTGAACACACAATAGCTAAGACCCAAACTGGGATTAGAAACCCTGGTAGTCCGGCTGACTGACTTAATCGGATTCCATCTCGTATGCCGTCTTCTGCTTGAAA
0e5b9aef8fb229fd3ceb185d7fbd1b60	FALSE	FALSE	NA	k__Bacteria	p__Actinobacteria	c__Acidimicrobiia	o__Acidimicrobiales	f__EB1017	g__	s__	GCGAGCGTTGTCCGGATTTATTGGGCGTAAAGAGCTCGTAGGCGGTTCGGCAAGTCGGATGTGAAATCTCCACGCTCAACGTGGAGGGGCCATTCGATACTGCCGTGACTCGAGTCCGGTAGGGGAGTGTGGAATTCCCGGTGTAGCGGTGAAATGCGCAGAGATCGGGAGGAACACCCGTAGCGAAGGCGGCACTCTGGGCCGGAACTGACGCTGAGGAGCGAAAGCGTGGGG
0e5d4f0e69cd25d4ae88174ad13e0508	FALSE	FALSE	NA	k__Bacteria	p__Proteobacteria	c__Alphaproteobacteria	o__	f__	g__	s__	GCTAGCGTTGTTCGGAATTACTGGGCGTAAAGCGCACGTAGGCGGCCGTGTAAGATGGGGGTGAAATCCCTGGGCTCAACCCAGGAACTGCCTTCATGACTGCATAGCTCGAGGATGTGAGAGGTTGGCGGAATTCCGAGTGTAGAGGTGAAATTCGTAGATATTCGGAAGAACACCAGTGGCGAAGGCGGCCAACTGGCACATTTCTGACGCTGAGGTGCGAAAGCGTGGGG
0e61430d18a38eb4ef1fb7262dc1183e	FALSE	Removed before data structure assessment	Removed before data structure assessment	k__Bacteria	p__Proteobacteria	c__Alphaproteobacteria	o__Rhodospirillales	f__	g__	s__	GCTAGCGTTGTTCGGAATCACTGGGCGTAAAGGGCGCGTAGGCGGCTTTGGCCGTCGGCTGTGAAAGCCCGGGGCTCAACCCCGGAGGTGCAGCCGAGACCCCGAAGCTGGAGGCCGGAAGAGGAGGGTGGAATACCCAGTGTAGAGGTGAAATTCGTAGATATTGGGTGGAACACCGGTGGCGAAAGCGGCTCTCTGGTCCGGACCTGACGCTGAGGCGCGAAAGCGTGGGG
0e617fd77ae14d4ebeb78a7d25c6f0d0	FALSE	FALSE	NA	k__Bacteria	p__Chloroflexi	c__Anaerolineae	o__SBR1031	f__A4b	g__	s__	GCAAACGTTATCCGGAATTACTGGGCGTAAAGGGCGCGCAGGCGGTTGGGTAAGTGAGGCATGAAAGCCCCATGGCTAAACCTGGGGAGGTTGTCTGATACTGCCCGACTAGAGTACGATAGAGGGGTGTAGAATTCCGCGTGTAGTGGTGAAATGCGTAGAGATGCGGAGGAATACCAGAGGCGAAGGCGGCACCCTGGATCGAAACTGACGCTGAGGCGCGAAAGCATGGGT
0e6c772671c11b684789c1edbbf7dccd	FALSE	FALSE	NA	k__Bacteria	p__Planctomycetes	c__Phycisphaerae	o__WD2101	f__	g__	s__	CCGAGCGTTAGGCGGAATCACTGGGCTTAAAGCGTGTGTAGGCGGATCTGTAAGTACCTTGTGAAATCCCACGGCTTAACCGTGGAACTGCTTGGTATACTGCGGATCTTGAGCCACTTAGGGGCTACCGGAACAAATGGTGGAGCGGTGAAATGCGTAGATATCATTTGGAACGCCAATGGTGAAAACAGGTAGCTGGGAGTGTGCTGACGCTGAGACACGAAAGCCAGGGG
0e6e0cdd305aea1d5d30e699d29ad552	FALSE	FALSE	NA	k__Bacteria	p__Proteobacteria	c__Alphaproteobacteria	o__Sphingomonadales	f__Sphingomonadaceae	g__Kaistobacter	s__	GCTAGCGTTGTTCGGAATTACTGGGCGTAAAGCGCACGTAGGCGGCTTTGTAAGTTAGAGGTGAAAGCCCAGAGCTCAACTCTGGAACTGCCTTTAAGACTGCATCGCTCGAATCATGGAGAGGTTAGTGGAATTCCGAGTGTAGAGGTGAAATTCGTAGATATTCGGAAGAACACCAGTGGCGAAGGCGACTAACTGGACATGTATTGACGCTGAGGTGCGAAAGCGTGGGG
0e6fbf5b5377f8a02c51e22147fb28ed	FALSE	FALSE	NA	k__Bacteria	p__Firmicutes	c__Clostridia	o__Clostridiales	f__Lachnospiraceae	g__Coprococcus	s__	GCAAGCGTTATCCGGATTTACTGGGTGTAAAGGGAGCGTAGGCGGCAAGGTAAGCCAGAAGTGAAAGCCCGCGGCTCAACTGCGGGACTGCTTTTGGAACTATCTAGCTAGATTGCAGGAGAGGTAAGTGGAATTCCTAGTGTAGCGGTGAAATGCGTAGATATTAGGAGGAACACCAGTGGCGAAGGCGGCTTACTGGACTGTAAATGACGCTGAGGCTCGAAAGCGTGGGG
0e700f06ec2171469b4452a7da631c3e	FALSE	Removed before data structure assessment	Removed before data structure assessment	k__Bacteria	p__Proteobacteria	c__Gammaproteobacteria	o__Thiotrichales	f__Piscirickettsiaceae	g__	s__	GCAAGCGTTAATCGGAATTACTGGGCGTAAAGCGCACGCAGGTGGTTATGTAAGTCGGATGTGAAAGCCCCGGGCTCAACCTGGGAACTGCATTCGAAACTGCATGGCTAGAGTATGGGAGAGGGAAGTGGAATTCCCGGTGTAGCGGTGAAATGCGTAGATATCGGGAGGAACACCAGTGGCGAAGGCGGCTTCCTGGCCCAATACTGACACTCATGTGCGACAGCGTGGGG
0e70ff66e829c1ee1c8b016b20a22b28	FALSE	FALSE	NA	k__Bacteria	p__Proteobacteria	c__Alphaproteobacteria	o__Rhodobacterales	f__Hyphomonadaceae	g__Woodsholea	s__maritima	GCTAGCGTTGTTCGGATTTACTGGGCGTAAAGCGCGTGTAGGCGGGCTGGTAAGTTGGGGGTGAAATCCCGAGGCTCAACCTCGGAACTGCCTCCAAAACTGTCAGCCTGGACCCAAGTAGAGGCAAGTGGAATTGCGAGTGTAGAGGTGAAATTCGTAGATATTCGCAGGAACACCAGTGGCGAAGGCGACTTGCTGGACTTGTGGTGACGCTGAGACGCGAAAGCGTGGGG
0e7356dfe8d78c83f5499142c18132b8	FALSE	FALSE	NA	k__Bacteria	p__Proteobacteria	c__Alphaproteobacteria	o__Sphingomonadales	f__Sphingomonadaceae	g__Blastomonas	s__	GCTAGCGTTGTTCGGAATTACTGGGCGTAAAGCGCACGTAGGCGGCCATTCAAGTCAGAGGTGAAAGCCCGGGGCTCAACCCCGGAACTGCCTTTGAAACTAGATGGCTTGAATCTTGGAGAGGCGAGTGGAATTCCGAGTGTAGAGGTGAAATTCGTAGATATTCGGAAGAACACCAGTGGCGAAGGCGACTCGCTGGACAAGTATTGACGCTGAGGTGCGAAAGCGTGGGG
0e76692f8098aa56e93a520670045222	FALSE	FALSE	NA	k__Bacteria	p__Firmicutes	c__Bacilli	o__Bacillales	f__Staphylococcaceae	g__Staphylococcus	s__Unclass.Staphylococcus	GCAAGCGTTATCCGGAATTATTGGGCGTAAAGCGCGCGTAGGCGGTTTTTTAAGTCTGATGTGAAAGCCCACGGCTCAACCGTGGAGGGTCATTGGAAACTGGAAAACTTGAGTGCAGAAGAGGAAAGTGGAATTCCATGTGTAGCGGTGAAATGCCCAGAGATATGGAGGAACACCAGTGGCGAAGGCGACTTTCTGGTCTGTAACTGACGCTGATGTGCGAAAGCGTGGGG
0e8a31bfe7a08d67c5b11b484f7f9162	FALSE	Removed before data structure assessment	Removed before data structure assessment	k__Bacteria	p__Firmicutes	c__Bacilli	o__Bacillales	f__	g__	s__	GCAAGCGTTGTCCGGAATTATTGGGCGTAAAGCGCGCGCAGGCGGTCCTTTAAGTCTGATGTGATAGCCCCCGGCTCAACCGGGGAGGGCCATTGGAAACTGGGGGACTTGAGTGCAGGAGAGGGAAGTGGAATTCCACGTGTAGCGGTGAAATGCGTAGAGATGTGGAGGAACACCAGTGGCGAAGGCGGCTTCCTGGCCTGTAACTGACGCTGAGGCGCGAAAGCGTGGGG
0e8ad55a75fc071595d50455896431c9	FALSE	FALSE	NA	k__Bacteria	p__Firmicutes	c__Clostridia	o__Clostridiales	f__Unclass.Clostridiales	g__Peptoniphilus	s__	GCTAGCGTTGTCCGGAATCACTGGGCGTAAAGGGTTCGTAGGCGGAAATGCAAGTCAGATGTAAAAGGCAGTAGCTTAACTACTGTAAGCATTTGAAACTGCATATCTTGAGAAGAGTAGAGGTAAGTGGAATTTTTAGTGTAGCGGTGAAATGCGTAGATATTAAAAAGAATACCGGTGGCGAAGGCGACTTACTGGGCTCATTCTGACGCTGAGGAACGAAAGCGTGGGT
0e8c09ec10f15dd409a8dd345bdad14e	FALSE	FALSE	NA	k__Bacteria	p__Proteobacteria	c__Deltaproteobacteria	o__Myxococcales	f__OM27	g__	s__	GCAAGCGTTGCTCGGAATCACTGGGCGTAAAGCGTCCGCAGGCGGCTTGGTAAGTCGGGTGTGAAAGCCCGGGGCTCAACCCCGGAATTGCATTCGAAACTGCCTCGCTTGAGTACGGGAGAGGGAAGCGGAATTCTGGGTGTAGAGGTGAAATTCGTAGATATCCAGAGGAACACCTGTGGCGAAAGCGGCTTCCTGGTCCGATACTGACGCTCATGGACGAAAGCGTGGGG
0e8c7f909093e9fc6dce3c874bcdf83a	FALSE	FALSE	NA	k__Bacteria	p__Proteobacteria	c__Gammaproteobacteria	o__Pseudomonadales	f__Pseudomonadaceae	g__Pseudomonas	s__veronii	TCCCTCTTTCCTCTTCCTTACTGGGCGTAAAGCGCGCGTAGGTGGTTAGTTAAGTTGGATGTGAAATCCCCGGGCTCAACCTGGGAACTGCATTCAAAACTGACTGACTAGAGTATGGTAGAGGGTGGTGGAATTTCCTGTGTAGCGGTGAAATGCGTAGATATAGGAAGGAACACCAGTGGCGAAGGCGACCACCTGGACTGATACTGACACTGAGGTGCGAAAGCGTGGGG
0e90055f306304416d6dcfe9f98e5b82	FALSE	Removed before data structure assessment	Removed before data structure assessment	k__Bacteria	p__Chloroflexi	c__Chloroflexi	o__Herpetosiphonales	f__	g__	s__	GCAAGCGTTGTCCGGACTTACTGGGCGTAAAGCGCGTGCAGGCGGATTGGTATGTGCCGTGTGAAAGCTCCCAGCTTGCCTGGGAGAGGTCGCGGTAGACAGCCGATCTGGAGGCTCGGAGAGGTTAGTGGAATTCCCGGTGTAGTGGTGAAATGCGTAGATATCGGGAGGAACACCAGTGGCGCAAGCGGCTAACTGGCCGAGACCTGACGCTGAGACGCGACGGCGTGGGG
0e93b3d4070692624053efc36a3798c3	FALSE	FALSE	NA	k__Bacteria	p__Bacteroidetes	c__Unclass.Bacteroidetes	o__Unclass.Bacteroidetes	f__Chitinophagaceae	g__	s__	GCAAGCGTTATCCGGATTCACTGGGTTTAAAGGGTGCGTAGGCGGATAGGTAAGTCCGTGGTGAAATCCCCAAGCTTAACTTGGGAACTGCCGTGGATACTATTTATCTTGAATACTGTGGAGGTGAGCGGAATATGTCATGTAGCGGTGAAATGCTTAGATATGACATAGAACACCGATTGCGAAGGCAGCTCGCTACGCAGTGATTGACGCTGAGGCACGAAAGCGTGGGG
0e97d455bb0e2f83674896a440d5db9b	FALSE	FALSE	NA	k__Bacteria	p__Unclass.Bacteria	c__Unclass.Bacteria	o__Unclass.Bacteria	f__Unclass.Bacteria	g__Unclass.Bacteria	s__Unclass.Bacteria	TATGGTAATTGTGTGCCAGCCGCCGCGGTAACACGATTAACCCAAGTCAATAGAAGCCGGCGTAAAGAGTGTTTTAGATCACCCCCTCCCCAATAAAGCTAAAACTCACCTGAGTTGTAAAAAACTCCAGTTGACACAAAATAGACTACGAAAGTGGCTTTAACATATCTGAACACACAATAGCTAAGACCCAAACTGGGATTAGAAACCCCGGTAGTCCGGCTGACTGACTTGTGAGCACGGTATCTCGTATGCCGTCTTCTGCTTGAAA
0e98b01a35a5032c558e321768c95777	FALSE	Removed before data structure assessment	Removed before data structure assessment	k__Bacteria	p__Actinobacteria	c__Thermoleophilia	o__Solirubrobacterales	f__Patulibacteraceae	g__	s__	GCAAGCGTTGTCCGGAATCATTGGGCGTAAAGCGCGTGTAGGCGGCTTGATAAGTCCGCTCTGAAAGCCCGGGGCTCAACCCCGGGAGGCGGGTGGATACTGTCAAGCTCGAGTCCGGAAGAGGCGAGTGGAATTCCTGGTGTAGCGGTGAAATGCGCAGATATCAGGAGGAACACCAATGGCGAAGGCAGCTCGCTGGGACGTGACTGACGCTGAGACGCGAAAGCGTGGGG
0e9bd1b69a1a4e2472232760c672b006	FALSE	FALSE	NA	k__Bacteria	p__Actinobacteria	c__Thermoleophilia	o__Solirubrobacterales	f__Solirubrobacteraceae	g__	s__	GCAAGCGTTGTCCGGAATCATTGGGCGTAAAGCGCGTGTAGGCGGTTCAGTAAGTCTGCTGTGAAAGTCCAGGGCTCAACCCTGGGATGCCGGTGGATACTGCTGGGCTAGAGTACGGAAGAGGCGAGTGGAATTCCCGGTGTAGCGGTGAAATGCGCAGATATCGGGAGGAACACCTATTGCGAAGGCAGCTCGCTGGGACGTCACTGACGCTGAGACGCGAAAGCGTGGGG
0e9cf68cd4ad38939c480315a789aef7	FALSE	FALSE	NA	k__Bacteria	p__Verrucomicrobia	c__Verrucomicrobiae	o__Verrucomicrobiales	f__Verrucomicrobiaceae	g__	s__	TCAAGCGTTGTTCGGAATCACTGGGCGTAAAGGGTGCGTAGGCGGCGCGGAAAGTCAGGGGTGAAATCCCGGGGCTCAACTCCGGAACTGCCTCTGATACTCCCGCGCTAGAGAGCTGGAGGGGACATCGGAATTCACGGTGGAGCAGTGAAATGCGTGGATATCGTGAGGAACACTAGTGGCGAAGGCGGATGTCTGGACAGTATCTGACGCTGAGGCACGAAGGCCAGGGG
0ea1dc8f14eeb362f80d04c39caa8525	FALSE	FALSE	NA	k__Bacteria	p__Actinobacteria	c__Actinobacteria	o__Actinomycetales	f__Micrococcaceae	g__Arthrobacter	s__Unclass.Arthrobacter	GCAAGCGTTATCCGGAATTATTGGGCGTAAAGAGCTCGTAGGCGGTTTGTCGCGTCTATCGTGAAAGTCCGAGGCTCAACTTCGGATCTGCGGTGGGTACGGGCAGACTAGAGTGATGTAGGGGAGACTGGAATTCCTGGTGTAGCGGTGAAATGCGCAGATATCAGGAGGAACACCGATGGCGAAGGCAGGTCTCTGGGCATTAACTGACGCTGAGGAGCGAAAGCATGGGG
0ea3262af2019a00c525664612a1a715	FALSE	FALSE	NA	k__Bacteria	p__Proteobacteria	c__Alphaproteobacteria	o__Sphingomonadales	f__Sphingomonadaceae	g__Unclass.Sphingomonadaceae	s__Unclass.Sphingomonadaceae	GCTAGCGTTGTTCGGAATTACTGGGCGTAAAGCGCACGTAGGCGGCTTTGTAAGTTAGAGGTGAAAGCCCAGGGCTTAACCCTGGAACTGCCTTTAAGACTGCAAAGCTTGAATCGCGGAGAGGTGAGTGGAATTCCGAGTGTAGAGGTGAAATTCGTAGATATTCGGAAGAACACCAGTGGCGAAGGCGGCTCACTGGACGCGTATTGACGCTGAGGTGCGAAAGCGTGGGG
0ea8e3e086192b384d3f4dfc409aeb0c	FALSE	FALSE	NA	k__Bacteria	p__Firmicutes	c__Clostridia	o__Clostridiales	f__Peptostreptococcaceae	g__Peptostreptococcus	s__	GCTAGCGTTATCCGGATTTACTGGGCGTAAAGGGTGCGTAGGTGGTCTTTCAAGTCGGTGGTTAAAGGCTACGGCTCAACCGTATTAAGCCGCCGAAACTGGAAGACTTGAGTGCAGGAGAGGAAAGTGGAATTCTCAGTGTAGCGGTGAAATGCGTAGATATTGAGAAGAACACCAGTAGCGAAGGCGGCTTTCTGGACTGTAACTGACACTGAGGCACGAAAGCGTGGGT
0eabec3effba2e52e80c81f99a6187be	FALSE	FALSE	NA	k__Bacteria	p__Firmicutes	c__Clostridia	o__Clostridiales	f__Ruminococcaceae	g__Unclass.Ruminococcaceae	s__Unclass.Ruminococcaceae	GCAAGCGTTGTCCGGAATTACTGGGTGTAAAGGGAGCGTAGGCGGGAAGGCAAGTTGAATGTTTAAACTATGGGCTCAACCCATAATCGCGTTCAAAACTGCTTTTCTTGAGTGAAGTAGAGGTAAGCGGAATTCCTAGTGTAGCGGTGAAATGCGTAAATATTAGGAGGAACACCAGTGGCGAAGGCGGCTTACTGGGCTTTAACTGACGCTGAGGCTCGAAAGCGTGGGT
0eacb27d165987e50ddf1bd03d8e4f7f	FALSE	Removed before data structure assessment	Removed before data structure assessment	k__Bacteria	p__Elusimicrobia	c__Elusimicrobia	o__Elusimicrobiales	f__	g__	s__	GCGAGCGTTATTCGGAATTACTAGGCGTAAAGCGAGTGTAGGCGGACTTCTAAGTCTGACGTTAAATCTCCTGGCTTAACTAGGAGCTGTCGTCGGATACTGGAAGCCCCGAATGGGGTAGGGGGCAGGGGAATTCCCGGTGTAACGGTGAAATGCGTAGATATCGGGAGGAACACCTATGGCGAAAGCACCTGCCTGGGCCTCTATTGACGCTAAGACTCGAAAGCTGGGGG
0eb2f85b734f1e877002879c3bc8eb9b	FALSE	FALSE	NA	k__Bacteria	p__Actinobacteria	c__Actinobacteria	o__Actinomycetales	f__Geodermatophilaceae	g__Unclass.Geodermatophilaceae	s__Unclass.Geodermatophilaceae	GCAAGCGTTGTCCGGAATTATTGGGCGTAAAGAGCTCGTAGGCGGTCTGTCGCGTCGGCTGTGAAAACCCGGAGCTCAACTCCGGGCCTGCAGTCGATACGGGCAAACTGGAGTACTGCAGGGGAGACTGGAATTCCTGGTGTAGCGGTGAAATGCGCAGATATCAGGAGGAACACCGGTGGCGAAGGCGGGTCTCTGGGCAGTAACTGACGCTGAGGAGCGAAAGCGTGGGG
0eb84933b99c383cc00dd399486531c7	FALSE	FALSE	NA	k__Bacteria	p__Actinobacteria	c__Actinobacteria	o__Actinomycetales	f__	g__	s__	GCGAGCGTTGTCCGGATTTATTGGGCGTAAAGAGCTCGTAGGCGGCCTGTCGCGTCTGCCGTGAAATCTGGGGGCTTAACCCTCAGCGTGCGGTGGATACGGGCTGGCTGGAGGCAGGCAGGGGAGAGTGGAATTCCCGGTGTAGCGGTGAAATGCGCAGATATCGGGAGGAACACCGGTGGCGAAGGCGGTTCTCTGGGCCTGTTCTGACGCTGAGGAGCGAAAGCGTGGGG
0ebc35c6fa5114e06ae17164c6c45a5e	FALSE	FALSE	NA	k__Bacteria	p__Firmicutes	c__Clostridia	o__Clostridiales	f__Peptococcaceae	g__Peptococcus	s__	GCAAGCGTTGTCCGGAATCACTGGGCGTAAAGGGCGCGCAGGCGGTCTGTTAAGTCAGATGTGAAAGGTTAGGGCTCAACCCTGAATGTGCATCTGATACTGGCAGACTTGAGTATGGAAGAGGTAAGTGGAATTCCTAGTGTAGCGGTGAAATGCGTAGATATTAGGAGGAACACCAGTGGCGAAGGCGACTTACTGGGCCATAACTGACGCTGAGGCGCGAAAGCGTGGGG
0ec4ca728bd821280de7d9678fbe042a	FALSE	FALSE	NA	k__Bacteria	p__Proteobacteria	c__Alphaproteobacteria	o__Rhizobiales	f__Beijerinckiaceae	g__	s__	GCTAGCGTTGCTCGGAATCACTGGGCGTAAAGGGCGCGTAGGCGGACGTTTAAGTCAGGGGTGAAAGCCCAAGGCTCAACCTTGGAATTGCCTTTGATACTGGACGTCTCGAGACCGGTAGAGGTAAGTGGAACTGCGAGTGTAGAGGTGAAATTCGTAGATATTCGCAAGAACACCAGTGGCGAAGGCGGCTTACTGGACCGGATCTGACGCTGAGGCGCGAAAGCGTGGGG
0ec5e4db14c65f667cfa9b49f0609924	FALSE	FALSE	NA	k__Bacteria	p__Actinobacteria	c__Thermoleophilia	o__Gaiellales	f__	g__	s__	GCAAGCGTTGTCCGGAATCATTGGGCGTAAAGCGCGTGTAGGCGGCCATCCAAGTCCGATGTGAAAGCTCGGGGCTCAACCCCGAGTCTGCATTGGAAACTGTATGGCTTGAGTCCGGAAGAGGAGACTGGAATTCCAGGTGTAGCGGTGAAATGCGCAGATATCTGGAAGAACACCGGTGGCGAAGGCGGGTCTCTGGGACGGTACTGACGCTGAGACGCGAAAGCGTGGGG
0ec67817e0761ece33c1c7b350da833d	FALSE	FALSE	NA	k__Bacteria	p__Proteobacteria	c__Betaproteobacteria	o__Methylophilales	f__Methylophilaceae	g__	s__	GCGAGCGTTAATCGGAATTACTGGGCGTAAAGCGTGCGCAGGCGGTTTGAAAAGTCAGATGTGAAATCCCCGGGCTCAACCTGGGAACTGCGTTTGAAACTCTCAAGCTAGAGTATAGGAGAGGGGGGTAGAATTCCACGTGTAGCAGTGAAATGCGTAGAGATGTGGAGGAATACCAATGGCGAAGGCAGCCCCCTGGCCTAATACTGACGCTCATGCACGAAAGCGTGGGG
0ec76a8056dd4f6045741cc9dd263d74	FALSE	FALSE	NA	k__Bacteria	p__Unclass.Bacteria	c__Unclass.Bacteria	o__Unclass.Bacteria	f__Unclass.Bacteria	g__Unclass.Bacteria	s__Unclass.Bacteria	GCTAGTGTTAGTTATCTTTATTGGGTTTAAAGGGTATGTAGACGGTAAATTAAACTTTAAAAAAGTACTTTTTTACTAGAGTTATATGTGAGAAGGAAGAATTCTTGGAGTAGAGATAGAATTTGTTGATACCAAGAGGACTGTCAACGGCGAAGGCGTCCTTCTATGTAATAACTGACGTTGAGAGACGAAGGCTTGGGTAGCAAACAGGATTAGAAACCCCGGTAGTC
0ec9d513b7047b3f5ba31c119af9bb6d	FALSE	Removed before data structure assessment	Removed before data structure assessment	k__Bacteria	p__Firmicutes	c__Clostridia	o__Clostridiales	f__Ruminococcaceae	g__	s__	GCAAGCGTTATCCGGATTTACTGGGTGTAAAGGGCGCGCAGGCGGGCCGGCAAGTTGGAAGTGAAATCTATGGGCTTAACCCATAAACTGCTTTCAAAACTGCTGGTCTTGAGTGATGGAGAGGCAGGCGGAATTCCGTGTGTAGCGGTGAAATGCGTAGATATACGGAGGAACACCAGTGGCGAAGGCGGCCTGCTGGACATTAACTGACGCTGAGGCGCGAAAGCGTGGGG
0ed610ca53d7508357326e91783b2207	FALSE	Removed before data structure assessment	Removed before data structure assessment	k__Bacteria	p__Cyanobacteria	c__Chloroplast	o__Stramenopiles	f__	g__	s__	GCAAGTGTTATCCGGAATCACTGGGCGTAAAGCGTCTGTAGGTGGTTTAAAAAGTCCACTGTTAAAAATTGAAGCTTAACTTCAAAGATGCAATGGAAACTTTTAAACTTGAGTATGGTAGGGGTAGAGGGAATTTCCAGTGGAGCGGTGAAATGCGTAGATATTGGAAAGACCACCAATGGCGAAGGCACTCTACTGGGCCATTACTGACACTGAGAGACGAAAGCTAGGGG
0ed63c7b9a43f0274151a1f05b916651	FALSE	FALSE	NA	k__Bacteria	p__Gemmatimonadetes	c__Gemm-5	o__	f__	g__	s__	GCAAGCGTTAATCGGAATTACTGGGCGTAAAGCGCGCGCAGGTGGGTGCGCAAGTCGGAGGTGAAAGCGCAGGGCTCAACCCTGCGACGCCCTCCGAGACTGCGTGTCTAGGGACCGGTAGAGGTGAGTGGAATTCCCGGTGTAGCGGTGGAATGCGTAGATATCGGGAAGAACACCGGAGGCGAAGGCGGCTCACTGGGCCGGATCCGACACTGAGGCGCGAAAGCGTGGGG
0ed80ac694ae613d9ac5125868706431	FALSE	FALSE	NA	k__Bacteria	p__Firmicutes	c__Clostridia	o__Clostridiales	f__Clostridiaceae	g__Clostridium	s__tyrobutyricum	GCGAGCGTTGTCCGGATTTACTGGGCGTAAAGGATGCGTAGGCGGATGTTTAAGTGAGATGTGAAATACCCGGGCTTAACTTGGGTGCTGCATTTCAAACTGGATATCTGGAGTGCGGGAGAGGAGAATGGAATTCCTAGTGTAGCGGTGAAATGCGTAGAGATTAGGAAGAACACCAGTGGCGAAGGCGATTCTCTGGACCGTAACTGACGCTGAGGCATGAAAGCGTGGGT
0ed8f234f27808f5043d979c91075d0a	FALSE	Removed before data structure assessment	Removed before data structure assessment	Unassigned	Unassigned	Unassigned	Unassigned	Unassigned	Unassigned	Unassigned	TATGGTAATTGTGTGCCAGCAGCCGCGGTAACACGATTAACCCAAGTCAATAGAAGCCGGCGTAAAGAGTGTTTTAGATCACCCCCTCCCCAATAAAGCTAAAACTCACCTGAGTTGTAAAAAACTCCAGTTGACACAAAATAGACTACGAAAGTGGCTTTAACATATCTGAACACACAATAGCTAAGACCCAAACTGGGATTAGATACCCTGGTAGTCCGGCTGACTGACTGATCTTCAGTACATCTCGTATGCCGTCTTCTGCTTGAAA
0ede8e47416e44fd8923a41c41770c09	FALSE	Removed before data structure assessment	Removed before data structure assessment	Unassigned	Unassigned	Unassigned	Unassigned	Unassigned	Unassigned	Unassigned	TATGGTAATTGTGTGCCAGCAGCCGCGGTAACACGATTAACCCAAGTCAATAGAAGCCGGCGTAAAGAGTGTTTTAGATCACCCCCTCCCCAATAAAGCTAAAACTCACCTGAGTTGTAAAAAACTCCAGTTGACACAAAATAGACTACGAAAGTGGCTTTAACATATCTGAACACACAATAGCTAAGACCCAAACTGGGATTAGATACCCCAGTAGTCCGGCTGACTGACTCAACGGGTAGTCATCTCGTATGCCGTCTTCTGCTTGAAA
0edf90b7f228db83c390332e7dc13404	FALSE	Removed before data structure assessment	Removed before data structure assessment	Unassigned	Unassigned	Unassigned	Unassigned	Unassigned	Unassigned	Unassigned	TATGGTAATTGTGTGCCAGCCGCCGCGGTAACACGATTAACCCAAGTCAATAGAAGCCGGCGTAAAGAGTGTTTTAGATCACCCCCTCCCCAATAAAGCTAAAACTCACCTGAGTTGTAAAAAACTCCAGTTGACACAAAATAGACTACGAAAGTGGCTTTAACATATCTGAACACACAATAGCTAAGACCCAAACTGGGATTAGATACCCTAGTAGTCCGGCTGACTGACTCGTAACCAACCAATCTCGTATGCCGTCTTCTGCTTGAAA
0ee336a1bab3f6d4a514c2e3bb19f74b	FALSE	Removed before data structure assessment	Removed before data structure assessment	k__Bacteria	p__WS3	c__PRR-12	o__Sediment-1	f__PRR-10	g__	s__	GCAAGCGTTGTTCGGAATCACTGGGCGTAAAGGGCGTGTAGGCGGTCAGGTAAGTGGGATGTGAAATGCCCCGGCTCACCCGGGGACCTGCATCCCAAACTGCTTGGCTTGAGTATGGGAGAGGATGAGGGAATTCCTGGTGTAGCGGTGAAATGCGTAGATATCAGGAGGAACACCGGTGGCGAAGGCGCTCATCTGGCCCAATACTGACGCTGAGGCGCGAAAGCTAGGGG
0ee8f7b39fa782d1f07446d8ab4db5af	FALSE	FALSE	NA	k__Bacteria	p__Proteobacteria	c__Alphaproteobacteria	o__Rhodospirillales	f__	g__	s__	GCTAGCGTTGTTCGGAATCACTGGGCGTAAAGGGCGCGTAGGCGGCCCATGCAGTCGGCCGTGAAAGCCCGGGGCTCAACCCCGGAGGTGCGGTCGAAACACATGGGCTGGAGGCCGGAAGAGGAGGGTGGAATACCCAGTGTAGAGGTGAAATTCGTAGATATTGGGTGGAACACCGGTGGCGAAAGCGGCTCTCTGGTCCGGACCTGACGCTGAGGCGCGAAAGCGTGGGG
0ee943db3e7ac1a4e680a86686d958dd	FALSE	Removed before data structure assessment	Removed before data structure assessment	k__Bacteria	p__Firmicutes	c__Clostridia	o__Clostridiales	f__	g__	s__	GCGAGCGTTGTCCGGAATGATTGGGCGTAAAGGGCGCGTAGGCGGCTTTTCAAGTCTGGAGTGAAAGTCCTATTTTCAAGGTAGGAATTGCTTTGGAAACTGTAGAGCTTGAGTGCAGGAGAGGTTATCGGAATTCCCGGTGTAGCGGTGAAATGCGTAGAGATCGGGAGGAACACCAGTGGCGAAGGCGGGTAACTGGACTGCAACTGACGCTGAGGCGCGAAAGTGTGGGG
0eed5052121f96d5bf08398e6932a66d	FALSE	FALSE	NA	k__Bacteria	p__Firmicutes	c__Clostridia	o__Clostridiales	f__Lachnospiraceae	g__Dorea	s__	GCAAGCGTTATCCGGATTTACTGGGTGTAAAGGGAGCGTAGACGGCTGTGTAAGTCTGATGTGAAAACCCGGGGCTCAACCCCGGGACTGCATTGGAAACTATGTAGCTAGAGTGTCGGAGAGGTAAGCGGAATTCCTAGTGTAGCGGTGAAATGCGTAGATATTAGGAGGAACACCAGTGGCGAAGGCGGCTTACTGGACGATAACTGACGTTGAGGCTCGAAAGCGTGGGG
0eedd8d5c8a9e6a54b41f5a942999240	FALSE	FALSE	NA	k__Bacteria	p__Proteobacteria	c__Gammaproteobacteria	o__Xanthomonadales	f__Xanthomonadaceae	g__Thermomonas	s__	GCAAGCGTTACTCGGAATTACTGGGCGTAAAGCGTGCGTAGGTGGTTCGTTAAGTCTGATGTGAAAGCCCTGGGCTCAACCTGGGAATGGCATTGGAAACTGGCGACCTAGAGTGCGGTAGAGGGCAGTGGAATTCCCGGTGTAGCAGTGAAATGCGTAGAGATCGGGAGGAACATCTGTGGCGAAGGCGACTGCCTGGACCAGCACTGACACTGAGGCACGAAAGCGTGGGG
0ef0447f2564e0dc3e2bc9ca1c6c47d3	FALSE	Removed before data structure assessment	Removed before data structure assessment	k__Bacteria	p__Firmicutes	c__Clostridia	o__Clostridiales	f__	g__	s__	GCAAGCGTTATCCGGAATTATTGGGTGTAAAGGGTGCGTAGACGGGATAACAAGTTGGTTGTGAAACCCCTCGGCTCAACTGAGGAACTGCAACCAAAACTATTATTCTTGAGTGCAGGAGAGGAAAGTGGAATTCCTAGTGTAGCGGTGAAATGCGTAGATATATGGAAGAACACCAGTGGCGAAAGCGGCTCTCTGGTCTGTAACTGACGCTGAGATTCGAAAGCGTGGGT
0ef072561aa53d592106f9e1a798b0ae	FALSE	FALSE	NA	k__Bacteria	p__Proteobacteria	c__Deltaproteobacteria	o__Myxococcales	f__	g__	s__	GCAAACGTTGTTCGGAATTACTGGGCGTAAAGCGAGTGTAGGCGGTTCGATAAGTCGGATGTGAAAGCCCCGGGCTCAACCCGGGAAGTGCACTCGATACTGTCGAGCTAGAGTATCGGAGAGGTTGGTGGAATTCTCGGTGTAGAGGTGAAATTCGTAGATATCGAGAGGAACACCGGTGGCGAAGGCGGCCAACTGGACGAATACTGACGCTGAGACTCGAAAGCGTGGGG
0ef1c5d18636923671eae7eaf3f83249	FALSE	Removed before data structure assessment	Removed before data structure assessment	k__Bacteria	p__Gemmatimonadetes	c__Gemm-5	o__	f__	g__	s__	GCGAGCGTTGTTCGGAATTACTGGGCGTAAAGCGCGCGCAGGCGGCTTTGCAAGTCGGGAGTGAAATACCGGGGCTCAACCCCGGCACGGCTTCCGAAACTGCATGGCTAGGGACCGGTAGAGGCTGGTGGAATTCCCGGTGTAGCGGTGGAATGCGTAGATATCGGGAAGAACACCCGTGGCGAAGGCGGCCAGCTGGGCCGGGTCCGACGCTGAGGCGCGAAAGCGTGGGG
0ef257ab0176d84763f93e55eefd20be	FALSE	FALSE	NA	k__Bacteria	p__Firmicutes	c__Clostridia	o__Clostridiales	f__Peptostreptococcaceae	g__	s__	GCTAGCGTTATCCGGAATTACTGGGCGTAAAGGGTGCGTAGGTGGTTTCTTAAGTCAGAGGTGAAAGGCTACGGCTCAACCGTAGTAAGCCTTTGAAACTGGGAGACTTGAGTGCAGGAGAGGAGAGTGGAATTCCTAGTGTAGCGGTGAAATGCGTAGATATTAGGAGGAACACCAGTTGCGAAGGCGGCTCTCTGGACTGTAACTGACACTGAGGCACGAAAGCGTGGGG
0ef41d8eeef33f16d1f20924e212bef4	FALSE	FALSE	NA	k__Bacteria	p__Proteobacteria	c__Alphaproteobacteria	o__Sphingomonadales	f__Sphingomonadaceae	g__Novosphingobium	s__	GCTAGCGTTGTTCGGAATTACTGGGCGTAAAGCGCGCGTAGGCGGTTACTCAAGTCAGAGGTGAAAGCCCGGGGCTCAACCCCGGAACTGCCTTTGAAACTAGGTGACTAGAATCTTGGAGAGGTCAGTGGAATTCCGAGTGTAGAGGTGAAATTCGTAGATATTCGGAAGAACACCAGTGGCGAAGGCGACTGACTGGACAAGCATTGACGCTGAGGTGCGAAAGCGTGGGG
0ef5c0763148d155160a27a9b57d2127	FALSE	FALSE	NA	k__Bacteria	p__Proteobacteria	c__Alphaproteobacteria	o__Rhodospirillales	f__	g__	s__	GCTAGCGTTGTTCGGAATTACTGGGCGTAAAGGGCGCGTAGGCGGCTCTTTCAGTCGGATGTGAAAGCCCGGGGCTCAACCCCGGAACGGCATCCGAGACGGGAGGGCTCGAGACCGGGAGAGGAGGGTGGAATAGCCAGTGTAGAGGTGAAATTCGTAGATATTGGCTGGAACACCGGTGGCGAAAGCGGCTCTCTGGCCCGGTTCTGACGCTGAGGCGCGAAAGCGTGGGG
0ef7b8f25bbbdda3a8131a2beed27159	FALSE	Removed before data structure assessment	Removed before data structure assessment	k__Bacteria	p__Acidobacteria	c__Acidobacteria-6	o__CCU21	f__	g__	s__	GCAAGCGTTGTTCGGAATTACTGGGCGTAAAGGGCGCGTAGGCGGCCTGGTCAGTCCCGTGTGAAATCCCTCGGCTCAACTGAGGAACTGCACGGGAAACTGCCTGGCTTGAGTTCGGGAGAGGGAAGCGGAATTCCGGGTGTAGCGGTGAAATGCGTAGATATCCGGAGGAACACCGGTGGCGAAGGCGGCTTCCTGGACCGACACTGACGCTGAGGCGCGAAAGCTAGGGG
0efe6176edad0a1dabc4bc66b49457e0	FALSE	TRUE	NA	k__Bacteria	p__Proteobacteria	c__Betaproteobacteria	o__Neisseriales	f__Neisseriaceae	g__Kingella	s__	GCGAGCGTTAATCGGAATTACTGGGCGTAAAGCGAGCGCAGACGGTTTATTAAGCAAGATGTGAAATCCCCGAGCTTAACTTGGGAACTGCGTTTTGAACTGGTAAGCTAGAGTATGTCAGAGGGGGGTAGAATTCCACGTGTAGCAGTGAAATGCGTAGAGATGTGGAGGAATACCGATGGCGAAGGCAGCCCCCTGGGATAATACTGACGTTCATGCTCGAAAGCGTGGGT
0eff3dd0b112052e21976f1068223dcc	FALSE	TRUE	Batch1_contam	k__Bacteria	p__Proteobacteria	c__Alphaproteobacteria	o__BD7-3	f__	g__	s__	GCGAGCGTTATTCGGAATCACTGGGCGTAAAGCGTGCGTAGGCTGTTTTGTAAGTCAGAAGTGAAAGCCCAGGGCTTAACCCTGGAATTGCTTTTGAAACTACAAGACTCGAATTCGGGAGAGGATAGCGGAATTGTCAGTGTAGCAGTGAAATGCGTAGATATTGACAGGAACACCAGTGGCGAAAGCGGCTATCTGGACCGACATTGACGCTGAGGCACGAAAGCGTGGGG
0f00884075730ee707ad3f962e40df63	FALSE	Removed before data structure assessment	Removed before data structure assessment	k__Bacteria	p__Cyanobacteria	c__Chloroplast	o__Streptophyta	f__	g__	s__	GCAAGCGTTATCCGGAATGATTGGGCGTAAAGCGTCTGTAGGTGGCTTTTTAAGTTCGCTGTCAAATACCAGGGCTCAACCCTGGACAGGTGGTGAAAACTACTAAGCTAGAGTACGGTAGGGGCAGAGGGAATTTCCGGTGGAGCGATGAAATGCGTAGAGATCGGAAGGAACACCAACGGCGAAAGCACTCTGCTGGGCCGACACTGACACTGAGAGACGAAAGCTAGGGG
0f095ec365831e37a99a34cf7bffa26c	FALSE	FALSE	NA	k__Bacteria	p__Bacteroidetes	c__Sphingobacteriia	o__Sphingobacteriales	f__Sphingobacteriaceae	g__	s__	CCAAGCGTTATCCGGATTTATTGGGTTTAAAGGGTGCGTAGGCGGCCTATTAAGTCAGGGGTGAAAGACGGTAGCTTAACTATCGCAGTGCCTTTGATACTGATAGGCTTGAATACACTTGAGGTAGGCGGAATGTGACAAGTAGCGGTGAAATGCATAGATATGTCACAGAACACCAATTGCGAAGGCAGCTTACTAAAGTGTGATTGACGCTGAGGCACGAAAGCGTGGGG
0f100ef796d4c365d81f3aba5e998814	FALSE	FALSE	NA	k__Bacteria	p__Planctomycetes	c__Planctomycetia	o__Gemmatales	f__Isosphaeraceae	g__	s__	GCGAACGTTATTCGGAATCACTGGGCTTAAAGCGCGTGTAGGCGGCCCGGCACGTCCGCAGCTGAAATCCCCCGGCTCAACCGGGGAAGTGGCGTGGATACGACCGGGCTGGAGGGGGGTAGGGGGAGCCGGAACTTCCGGTGGAGCGGTGAAATGCGTTGAGATCGGAAGGAACGCCCGTGGCGAAAGCGGGCTCCTGGACCCCACCTGACGCTGAGACGCGAAAGCCAGGGG
0f125091ff926e2582c9cf8f86130e36	FALSE	FALSE	NA	k__Bacteria	p__Proteobacteria	c__Betaproteobacteria	o__Burkholderiales	f__Comamonadaceae	g__	s__	GCGAGCGTTAATCGGAATTACTGGGCGTAAAGCGTGCGCAGGCGGTTATGCAAGACAGGTGTGAAATCCCCGGGCTCAACCTGGGAACTGCACTTGTGACTGCATGACTAGAGTGCGTCAGAGGGAGGTGGAATTCCGCGTGTAGCAGTGAAATGCGTAGAGATGCGGAGGAACACCGATGGCGAAGGCAGCCTCCTGGGATGACACTGACGCTCATGCACGAAAGCGTGGGG
0f158df536d9b90d296f511e35f4c2c5	FALSE	Removed before data structure assessment	Removed before data structure assessment	k__Bacteria	p__Firmicutes	c__Clostridia	o__Clostridiales	f__Lachnospiraceae	g__Coprococcus	s__	GCAAGCGTTATCCGGATTTACTGGGTGTAAAGGGAGCGTAGGTGGCAAGTCAAGTCAGATGTGAAAGCCCGGGGCTCAACTCCGGGATTGCATTTGAAACTGGTTTGCTAGAGTGCAGGAGAGGTAAGTGGAATTCCTAGTGTAGCGGTGAAATGCGTAGATATTAGGAGGAACACCAGTGGCGAAGGCGGCTTACTGGACTGTAACTGACACTGAGGCTCGAAAGCGTGGGG
0f1969b2b76424a581a5135dd7abfeb5	FALSE	FALSE	NA	k__Bacteria	p__Proteobacteria	c__Deltaproteobacteria	o__Myxococcales	f__	g__	s__	GCAAACGTTGCTCGGAATTATTGGGCGTAAAGCGCACGTAGGCGGCTCGTTAAGTCGGATGTGAAAGCCCGCGGCTCAACCGCGGAAGTGCATCCGAAACTAACGAGCTTGAGTATGGAAGAGGGTCTCGGAATTCCCGGTGTAGAGGTGAAATTCGTAGATATCGGGAGGAACACCAGTGGCGAAGGCGGAGACCTGGGCCAATACTGACGCTGAGGTGCGAAAGCGTGGGG
0f22556106a0216161670175bfb3f31c	FALSE	FALSE	NA	k__Bacteria	p__Firmicutes	c__Clostridia	o__Clostridiales	f__Lachnospiraceae	g__Roseburia	s__faecis	GCAAGCGTTATCCGGATTTACTGGGTGTAAAGGGAGCGCAGGCGGTGCGGCAAGTCTGATGTGAAATCCCGGGGCTCAACCCCGGTACTGCATTGGAAACTGTCGTACTAGAGTGTCGGAGGGGTAAGCGGAATTCCTAGTGTAGCGGTGAAATGCGTAGATATTAGGAGGAACACCAGTGGCGAAGGCGGCTTACTAGACGATAACTGACGCTGAGGCTCGAAAGCGTGGGG
0f43a5746b894a8526de848d6f6610e5	FALSE	FALSE	NA	k__Bacteria	p__Planctomycetes	c__Planctomycetia	o__Gemmatales	f__Gemmataceae	g__Gemmata	s__	GCGAACGTTGTTCGGAATCACTGGGCTTAAAGGGCGCGTAGGCGGGCCGCCGCGTCCGGGGTGAAATCTGGCCGCTTAACGGTCAGACGGCCCCGGGTACGGGCGGCCTCGAGGGGGGTAGGGGGGCGCGGAACTCTGGGTGGAGCGGTGAAATGCGTTGAGATCCAGAGGAACCCCGGCGGCGAAGGCGGCGCCCTGGACCCCGTCTGACGCTGAGGCGCGAAAGCCAGGGG
0f47f98112d8d0631d1e25112838caa1	FALSE	FALSE	NA	k__Bacteria	p__Planctomycetes	c__Planctomycetia	o__Gemmatales	f__Isosphaeraceae	g__	s__	GCGAACGTTATTCGGAATCACTGGGCTTAAAGCGCGTGTAGGCGGGTCGGCACGTCGGACGCTGAAATCCCCCGGCTCAACCGGGGAACGGGCGCCGATACGACCGATCTGGAGGGAGGTAGGGGGAGCCGGAACTCACGGTGGAGCGGTGAAATGCGTTGAGATCGTGAGGAACGCCCGTGGCGAAAGCGGGCTCCTGGACCTTGCCTGACGCTGAGACGCGAAAGCCAGGGG
0f50e2b7dba2efebe02594da262a0558	FALSE	FALSE	NA	k__Bacteria	p__Firmicutes	c__Bacilli	o__Bacillales	f__Bacillaceae	g__	s__	GCGAGCGTTGTCCGGAATTATTGGGCGTAAAGGGCACGCAGGCGGTCTTCTAAGTCTGATGTGAAATCTCGTAGCTTAACTACGAGCGGTCATTGGAAACTGGGAGACTTGAGTACAGAAGAGGAGAGTGGAATTCCACGTGTAGCGGTGAAATGCGTAGATATGTGGAGGAACACCAGTGGCGAAGGCGGCTCTCTGGTCTGTAACTGACGCTGAGGTGCGAAAGCGTGGGG
0f55908faaae02fc10b1603290750caf	FALSE	Removed before data structure assessment	Removed before data structure assessment	Unassigned	Unassigned	Unassigned	Unassigned	Unassigned	Unassigned	Unassigned	TATGGTAATTGTGTGCCAGCCGCCGCGGTAACACGATTAACCCAAGTCAATAGAAGCCGGCGTAAAGAGTGTTTTAGATCACCCCCTCCCCAATAAAGCTAAAACTCACCTGAGTTGTAAAAAACTCCAGTTGACACAAAATAGACTACGAAAGTGGCTTTAACATATCTGAACACACAATAGCTAAGACCCAAACTGGGATTAGAAACCCCTGTAGTCCGGCTGACTGACTGTCATATCGTACATCTCGTATGCCGTCTTCTGCTTGAAA
0f55c601371f5abec66ae092ec11ed49	FALSE	FALSE	NA	k__Bacteria	p__Firmicutes	c__Clostridia	o__Clostridiales	f__Peptostreptococcaceae	g__Peptostreptococcus	s__	GCTAGCGTTATCCGGATTTACTGGGCGTAAAGGGTGCGTAGGTGGTCCTTCAAGTCGGTGGTTAAAGGCTACGGCTCAACCGTAGTAAGCCGCCGAAACTGGAGGACTTGAGTGCAGGAGAGGAAAGTGGAATTCCCAGTGTAGCGGTGAAATGCGTAGATATTGGGAGGAACACCAGTAGCGAAGGCGGCTTTCTAGACTGCAACTGACACTGAGGCACGAAAGCGTGGGT
0f5617122d8fc6b68520e16606a3af29	FALSE	FALSE	NA	k__Bacteria	p__Firmicutes	c__Clostridia	o__Clostridiales	f__	g__	s__	GCAAGCGTTATCCGGATTTACTGGGTGTAAAGGGAGCGTAGACGGCAGCGCAAGTCTGGAGTGAAATCCCATGGCTTAACCATGGAACTGCTTTGGAAACTGTGCAGCTGGAGTGCAGGAGAGGTAAGCGGAATTCCTAGTGTAGCGGTGAAATGCGTAGATATATGGAAGAACACCAGTGGCGAAAGCGGCTCTCTGGTCTGTAACTGACGCTGAGGTTCGAAAGCGTGGGT
[truncated: 14,962 more rows]

## Sheet: guide
Column name	Definition
ASVID	ID of each ASV, output of DADA2
Decontam_contams	“TRUE”=ASVs Identified as a contaminant using decontam, “FALSE”=not identified as a contaminant using decontam.
[truncated: 4 more rows]
